# Supplementary material for: Transcriptomic and Metabolomic Analyses of Diaphorina citri Kuwayama Infected and Non-infected With Candidatus Liberibacter Asiaticus
Source: Front Physiol. 2021 Feb 24;11:630037. doi: 10.3389/fphys.2020.630037 (PMC7943627; doi:10.3389/fphys.2020.630037)
Supplement: Supplementary Table 1 — The sequences of primers used in this study. [file Table_1.XLSX]

## Sheet: Sheet1
Table S1. The sequences of primers used in this study.
Primer name	Sequence	Length	Primer melting temperatures	Product size	Purpose	Gene description	Statistical analysis for amplification efficiency
							Coef	P	constant	Efficiency values
rplLAs-F	CGCCCGTTTCCGTTGT	16	57.8	161	Quatitative PCR amplification of CLas-specific sequence	/	-1.057	0	22.405	0.93
rplLAs-R	AGCCTCTTTAAGCCCTAAAATCAG	24	60.4
β-actin-F	CCCTGGACTTTGAACAGGAA	20	57.3	170	Quatitative PCR amplification of housekeeping gene	β-actin	-1.032	0	24.809	0.96
β-actin-R	CTCGTGGATACCGCAAGATT	20	57.7
LOC103515490-F	ATTCGCCACAAGGACGTCAA	20	60.3	185	Quatitative PCR amplification of LOC103515490 gene	uncharacterized serine-rich protein C215.13-like	-1.085	0	15.839	0.89
LOC103515490-R	TCCAGACGCTCAATGTTGGT	20	59.6
LOC103508449-F	TCGGACAACATGACCACCAA	20	59.53	150	Quatitative PCR amplification of LOC103508449 gene	uncharacterized protein	-1.169	0.001	20.141	0.81
LOC103508449-R	GTAGGCGTTGGGCAAATTCC	20	59.83
LOC103518199-F	CTGGTCGAACCAGAAACGGA	20	59.97	184	Quatitative PCR amplification of LOC103518199 gene	receptor-type tyrosine-protein phosphatase eta-like	-0.945	0	21.95	1.08
LOC103518199-R	TGTGCCATTTTCAACCGTGG	20	59.61
LOC103508322-F	CTCGGTCTCCGTTTGTGGT	19	59.63	173	Quatitative PCR amplification of LOC103508322 gene	flightin-like	-1.129	0.004	16.792	0.85
LOC103508322-R	CTCCTCTGCTTTGGGCTCTT	20	59.67
LOC103506211-F	AGCCCGTGCCATTTAAGGAA	20	59.96	186	Quatitative PCR amplification of LOC103506211 gene	cathepsin F-like	-0.973	0	25.985	1.04
LOC103506211-R	GCACGCTTGGTAACCCAATG	20	60.11
LOC103513510-F	CTGACTCTCCCCAGCTGAAAA	21	59.65	151	Quatitative PCR amplification of LOC103513510 gene	vitellogenin-2-like	-1.129	0	19.007	0.71
LOC103513510-R	GGATGAGAGGTCAGCAGCTTT	21	60.07
LOC103508643-F	CTGTGGGAATTCCTGAAGGT	20	57.11	152	Quatitative PCR amplification of LOC103508643 gene	transient-receptor-potential-like protein	-1.072	0	20.333	0.91
LOC103508643-R	TTACCACTGGACCAACCGTG	20	59.89
LOC103508840-F	ATGTCCCAGAAGCTCCTCCT	20	59.96	176	Quatitative PCR amplification of LOC103508840 gene	uncharacterized protein	-1.07	0.011	25.118	0.91
LOC103508840-R	TTGTGGTGGGTTGTTGGGAA	20	59.96
LOC103516912-F	GTCGCCCCCATCAAACCTTA	20	60.03	198	Quatitative PCR amplification of LOC103516912 gene	rhodopsin-like	-1.013	0	25.536	0.98
LOC103516912-R	GTCTGTGCCCAGGTAGGTTC	20	60.04
LOC103506438-F	AAGGCCAACGCTGTCTACAA	20	59.89	147	Quatitative PCR amplification of LOC103506438 gene	elongation of very long chain fatty acids protein AAEL008004-like	-1.124	0	20.647	0.85
LOC103506438-R	GGTGACGTTGGTTTGAACGG	20	59.97
LOC103524752-F	ACAGGAACAATGTCCGACCA	20	59.24	103	Quatitative PCR amplification of LOC103524752 gene	flocculation protein FLO11-like	-1.079	0.006	20.651	0.9
LOC103524752-R	AGCACTGGTTGATGGACAGG	20	59.96
LOC103522793-F	CGGTCCGTGTCTGTGATAGG	20	59.9	160	Quatitative PCR amplification of LOC103522793 gene	calcium-independent phospholipase A2-gamma-like	-1.059	0	24.977	0.92
LOC103522793-R	TGACGAAGGGTTTCCGGATG	20	60.04
