# Supplementary material for: Transcriptomic and Metabolomic Analyses of Diaphorina citri Kuwayama Infected and Non-infected With Candidatus Liberibacter Asiaticus
Source: Front Physiol. 2021 Feb 24;11:630037. doi: 10.3389/fphys.2020.630037 (PMC7943627; doi:10.3389/fphys.2020.630037)
Supplement: Supplementary Table 2 — The summary of RNA-seq datasets. [file Table_2.XLSX]

## Sheet: Sheet1
Table S2. The summary of RNA-seq datasets.
Sample	Reads No.	Bases (bp)	Q30 (bp)	N (%)	Q20 (%)	Q30 (%)	Clean Reads No.	Clean Data (bp)	Clean Reads %	Total_Mapped
CLas_F1	42747366	6412104900	6039500042	0.007069	97.79	94.18	40285460	6042819000	94.24	33300673 (82.66%)
CLas_F2	44690980	6703647000	6316600202	0.007041	97.83	94.22	42074306	6311145900	94.14	34520341 (82.05%)
CLas_F3	39283042	5892456300	5519234422	0.007094	97.59	93.66	36937636	5540645400	94.02	29957897 (81.10%)
CLas_In1	43171800	6475770000	6086604256	0.006936	97.7	93.99	40649592	6097438800	94.15	33432133 (82.24%)
CLas_In2	41076418	6161462700	5776931671	0.006951	97.62	93.75	38540242	5781036300	93.82	31416258 (81.52%)
CLas_In3	41205858	6180878700	5800746827	0.006936	97.65	93.84	38741368	5811205200	94.01	31727667 (81.90%)
