# Supplementary material for: Transcriptomic and Metabolomic Analyses of Diaphorina citri Kuwayama Infected and Non-infected With Candidatus Liberibacter Asiaticus
Source: Front Physiol. 2021 Feb 24;11:630037. doi: 10.3389/fphys.2020.630037 (PMC7943627; doi:10.3389/fphys.2020.630037)
Supplement: Supplementary Table 3 — The expression statistics of all genes obtained by RNA-seq. [file Table_3.XLSX]

## Sheet: Sheet1
Table S3. The expression statistics of all genes obtained by RNA-seq.
id	baseMean_Non-infected	baseMean_CLas_Infected	log2FoldChange	Pvalue	FDR	significant	Chromosome	Start Site	End Site	Direction	Length	Description
LOC103508643	1258.38	82.0772	-3.93844	2.97512e-87	7.14593e-83	yes	NW_007377854.1	97296	132778	-	2577	PREDICTED: transient-receptor-potential-like protein [Diaphorina citri]
LOC103515490	91.2729	1851.84	4.34263	1.16144e-85	1.39483e-81	yes	NW_007378780.1	52487	103205	+	948	PREDICTED: uncharacterized serine-rich protein C215.13-like [Diaphorina citri]
LOC103508449	20.9212	547.972	4.71107	5.94345e-82	4.75853e-78	yes	NW_007377835.1	160258	161448	+	572	PREDICTED: uncharacterized protein LOC103508449 [Diaphorina citri]
LOC103518199	87.797	929.71	3.40454	2.74823e-65	1.65025e-61	yes	NW_007379539.1	35399	46406	-	2408	PREDICTED: receptor-type tyrosine-protein phosphatase eta-like [Diaphorina citri]
LOC103507017	8027.95	54627.2	2.76652	1.67717e-62	8.0568e-59	yes	NW_007377440.1	913389	959117	+	6324	PREDICTED: uncharacterized protein LOC105697628 isoform X1 [Orussus abietinus]
LOC113472242	20.8274	380.221	4.19028	3.64538e-61	1.4593e-57	yes	NW_007381831.1	4808	8003	-	558	PREDICTED: uncharacterized protein LOC103521042 [Diaphorina citri]
LOC108254328	22.9599	1333.74	5.86022	4.13536e-53	1.41896e-49	yes	NW_007422761.1	33	1637	-	1038	PREDICTED: uncharacterized protein LOC103523837, partial [Diaphorina citri]
LOC103508322	30.71	391.102	3.67077	4.80855e-53	1.44371e-49	yes	NW_007377457.1	233286	251597	-	573	PREDICTED: flightin-like [Diaphorina citri]
LOC113473912	304.182	21.7173	-3.80802	1.22257e-50	3.26278e-47	yes	NW_007377529.1	21169	23250	-	1962	-
LOC103506211	83.1004	608.06	2.87128	5.23531e-45	1.25747e-41	yes	NW_007377659.1	287930	288818	-	889	PREDICTED: cathepsin F-like [Diaphorina citri]
LOC103507356	131.446	1066.42	3.02023	6.67587e-44	1.45771e-40	yes	NW_007377743.1	85635	87914	-	593	PREDICTED: leucine-rich repeat extensin-like protein 5 [Diaphorina citri]
LOC103511339	205.587	1398.03	2.76557	2.54002e-41	5.08406e-38	yes	NW_007378136.1	80813	82154	+	918	-
LOC103514141	202.135	1754.52	3.11769	5.65429e-41	1.0447e-37	yes	NW_007378518.1	40583	42994	-	2341	PREDICTED: tropomyosin-1, isoforms 33/34-like isoform X1 [Diaphorina citri]
LOC103513510	81.3794	2774.33	5.09133	1.59712e-40	2.74009e-37	yes	NW_007378411.1	63536	65783	-	1492	PREDICTED: vitellogenin-2-like [Diaphorina citri]
LOC103508840	1256.48	262.254	-2.26035	7.43908e-37	1.1912e-33	yes	NW_007377873.1	140827	170794	-	1766	PREDICTED: uncharacterized protein LOC103508840 [Diaphorina citri]
LOC103516912	736.616	139.627	-2.39933	1.68738e-36	2.53308e-33	yes	NW_007379124.1	59881	72702	+	1606	PREDICTED: rhodopsin-like [Diaphorina citri]
LOC113465835	689.535	131.042	-2.3956	1.56638e-35	2.21311e-32	yes	NW_007377605.1	156083	157308	+	962	-
LOC103523199	14.5289	1125.29	6.27523	2.02835e-34	2.70661e-31	yes	NW_007394586.1	107	21487	+	4808	PREDICTED: vitellogenin-like [Diaphorina citri]
LOC103524577	1304.92	8452.28	2.69538	1.30042e-31	1.64394e-28	yes	NW_007377543.1	282321	283548	+	660	-
LOC113471595	1133.34	267.738	-2.08169	1.64404e-31	1.97441e-28	yes	NW_007380077.1	44873	46563	+	743	-
LOC103514781	8832.74	32215.5	1.86682	2.47628e-31	2.83228e-28	yes	NW_007378651.1	85253	104680	-	3297	PREDICTED: allergen Cr-PI-like [Diaphorina citri]
LOC113473126	43.409	289.426	2.73713	2.90323e-31	3.16967e-28	yes	NW_007377520.1	8851	10065	+	864	-
LOC103519269	1279.73	4981.47	1.96073	5.89275e-31	6.15383e-28	yes	NW_007380054.1	21074	38344	-	1937	PREDICTED: spermine oxidase-like [Diaphorina citri]
LOC103505447	4279.22	1195.43	-1.83981	3.90737e-29	3.91046e-26	yes	NW_007377612.1	14232	27930	+	7050	PREDICTED: putative uncharacterized protein DDB_G0286901 [Diaphorina citri]
LOC103506438	211.144	31.4407	-2.74752	2.06236e-27	1.98143e-24	yes	NW_007377672.1	160060	164872	+	845	PREDICTED: elongation of very long chain fatty acids protein AAEL008004-like [Diaphorina citri]
LOC103507544	282.04	1053.18	1.90079	1.08174e-26	9.99321e-24	yes	NW_007377756.1	210268	211543	+	992	PREDICTED: lachesin-like [Diaphorina citri]
LOC103523873	287.517	6243.12	4.44055	2.91421e-26	2.59246e-23	yes	NW_007427086.1	60	2239	-	1858	PREDICTED: vitellogenin-1-like [Diaphorina citri]
LOC103515011	3094.77	917.908	-1.75341	4.08117e-26	3.50091e-23	yes	NW_007378687.1	39553	40812	+	759	PREDICTED: uncharacterized protein LOC103515011 [Diaphorina citri]
LOC103516284	1928.41	504.617	-1.93415	4.75533e-26	3.93856e-23	yes	NW_007378962.1	1546	3348	-	1106	PREDICTED: pollen-specific leucine-rich repeat extensin-like protein 1 [Diaphorina citri]
LOC103523903	9447.85	2926.68	-1.69072	1.16866e-25	9.35666e-23	yes	NW_007431303.1	7	1757	+	1751	PREDICTED: glucose dehydrogenase [FAD, quinone]-like [Diaphorina citri]
LOC103517768	1470.56	400.588	-1.87618	1.96974e-25	1.52617e-22	yes	NW_007379379.1	41326	49907	-	6809	PREDICTED: uncharacterized protein LOC103517768 [Diaphorina citri]
LOC103519217	609.75	2022.57	1.7299	7.34405e-25	5.5124e-22	yes	NW_007380029.1	2856	46768	-	1112	PREDICTED: uncharacterized protein LOC103519217 [Diaphorina citri]
LOC113469677	33.9546	205.009	2.59401	2.04774e-24	1.49044e-21	yes	NW_007378615.1	89605	91118	+	554	PREDICTED: polyamine oxidase 1-like [Diaphorina citri]
LOC103515012	9100.5	2990.66	-1.60548	2.63442e-23	1.86106e-20	yes	NW_007378687.1	43828	45354	+	905	PREDICTED: uncharacterized protein LOC103515012 [Diaphorina citri]
LOC103514623	872.934	2678.73	1.61761	1.18168e-22	8.1094e-20	yes	NW_007378615.1	91310	107421	+	3817	PREDICTED: spermine oxidase-like, partial [Diaphorina citri]
LOC113469409	736.707	211.879	-1.79785	1.81555e-22	1.21133e-19	yes	NW_007378494.1	81381	84265	+	426	-
LOC113473913	91.8458	7.7338	-3.56996	3.31304e-22	2.1507e-19	yes	NW_007377529.1	14567	23508	+	634	-
LOC103507480	888.764	2681.61	1.59323	6.7868e-22	4.28979e-19	yes	NW_007377751.1	195344	211500	-	2640	PREDICTED: glycerol-3-phosphate dehydrogenase, mitochondrial [Diaphorina citri]
LOC103508462	749.35	206.739	-1.85783	7.72632e-22	4.75842e-19	yes	NW_007377836.1	48116	68534	-	2191	PREDICTED: uncharacterized protein LOC103508462 isoform X2 [Diaphorina citri]
LOC108252810	5245.82	1788.89	-1.5521	1.05342e-21	6.13491e-19	yes	NW_007378311.1	50700	53652	-	2064	-
LOC103509301	308.977	998.047	1.69161	1.07494e-21	6.13491e-19	yes	NW_007377461.1	93406	118194	+	5220	PREDICTED: 2-hydroxyacylsphingosine 1-beta-galactosyltransferase-like [Diaphorina citri]
LOC103509352	101.478	702.445	2.79122	1.09753e-21	6.13491e-19	yes	NW_007377925.1	68085	72720	+	932	PREDICTED: sorbitol dehydrogenase-like isoform X1 [Diaphorina citri]
LOC103513939	156.462	557.102	1.83213	1.0983e-21	6.13491e-19	yes	NW_007378480.1	99336	105665	-	4622	PREDICTED: heat shock protein 70 A1-like [Diaphorina citri]
LOC103524752	834.162	222.982	-1.9034	2.12155e-21	1.15813e-18	yes	NW_007377555.1	84088	89077	+	2690	PREDICTED: flocculation protein FLO11-like [Diaphorina citri]
LOC103514081	600.158	175.212	-1.77624	2.99813e-21	1.60027e-18	yes	NW_007378508.1	94435	114214	+	1606	PREDICTED: amidophosphoribosyltransferase-like [Diaphorina citri]
LOC103522793	245.751	56.1983	-2.1286	1.16185e-20	6.06663e-18	yes	NW_007388649.1	711	3094	+	1140	PREDICTED: calcium-independent phospholipase A2-gamma-like, partial [Diaphorina citri]
LOC103509195	8192.53	2904.01	-1.49626	1.28433e-20	6.56347e-18	yes	NW_007377460.1	261936	271839	-	1675	PREDICTED: laccase-like [Diaphorina citri]
LOC103511103	133.47	20.8145	-2.68085	2.01596e-20	1.00878e-17	yes	NW_007378108.1	162346	163994	-	1130	PREDICTED: uncharacterized protein LOC103511103 [Diaphorina citri]
LOC103522058	76.9482	5.86534	-3.7136	2.78354e-20	1.36445e-17	yes	NW_007384077.1	403	2410	+	550	PREDICTED: transient-receptor-potential-like protein, partial [Diaphorina citri]
LOC103518540	316.948	975.362	1.62169	3.58515e-20	1.72224e-17	yes	NW_007379663.1	18528	29533	+	1604	PREDICTED: prisilkin-39-like [Diaphorina citri]
LOC103507688	151.143	514.691	1.76779	4.6562e-20	2.19289e-17	yes	NW_007377770.1	55549	72965	-	786	PREDICTED: ornithine aminotransferase, mitochondrial-like [Diaphorina citri]
LOC103512890	556.998	168.1	-1.72835	6.00021e-20	2.77152e-17	yes	NW_007378327.1	60349	72646	-	1946	PREDICTED: histidine--tRNA ligase, cytoplasmic-like [Diaphorina citri]
LOC103506300	411.948	1671.26	2.0204	9.44714e-20	4.28133e-17	yes	NW_007377663.1	206615	219659	-	789	PREDICTED: troponin C, isoform 1-like [Diaphorina citri]
LOC103514474	364.913	1083.25	1.56975	2.1739e-19	9.66942e-17	yes	NW_007378577.1	80850	83884	-	3035	PREDICTED: uncharacterized protein LOC103514474 [Diaphorina citri]
LOC103520014	762.552	215.575	-1.82265	3.28585e-19	1.43496e-16	yes	NW_007380534.1	10731	11850	-	1120	PREDICTED: MORN repeat-containing protein 4-like [Diaphorina citri]
LOC103524036	10.2921	198.153	4.26701	3.79881e-19	1.62935e-16	yes	NW_007457341.1	7170	10243	-	405	PREDICTED: myosin heavy chain, muscle-like [Diaphorina citri]
LOC103508579	299.857	55.3534	-2.43753	4.38249e-19	1.84672e-16	yes	NW_007377847.1	168040	174951	-	1843	PREDICTED: glycine-rich cell wall structural protein-like isoform X1 [Diaphorina citri]
LOC103512515	621.691	1747.73	1.49121	7.66695e-19	3.17504e-16	yes	NW_007378278.1	37034	52213	+	3097	PREDICTED: uncharacterized protein LOC103512515 [Diaphorina citri]
LOC103519169	268.332	68.9588	-1.96021	8.21159e-19	3.34295e-16	yes	NW_007380003.1	2871	3760	+	546	PREDICTED: uncharacterized protein LOC103519169, partial [Diaphorina citri]
LOC108252844	2186.14	791.539	-1.46565	1.24646e-18	4.98977e-16	yes	NW_007378336.1	26102	27499	+	1018	-
LOC103508055	2923.33	7738.84	1.4045	1.50021e-18	5.90713e-16	yes	NW_007377457.1	104183	108969	-	2729	PREDICTED: heat shock protein 83 [Diaphorina citri]
LOC113471704	118.021	399.902	1.7606	1.88175e-18	7.28995e-16	yes	NW_007380252.1	16356	18014	+	1659	PREDICTED: uncharacterized protein LOC103521279, partial [Diaphorina citri]
LOC103513701	139.325	744.581	2.41797	2.34608e-18	8.94452e-16	yes	NW_007378440.1	142916	145478	-	653	PREDICTED: uncharacterized protein LOC103513701 [Diaphorina citri]
LOC103524302	150.745	21.8287	-2.78782	2.8426e-18	1.06682e-15	yes	NW_007377529.1	19816	105200	-	1777	PREDICTED: zinc finger protein jing homolog [Diaphorina citri]
LOC103520097	140.833	469.726	1.73783	2.97941e-18	1.10096e-15	yes	NW_007380624.1	9440	13866	+	775	PREDICTED: 2-oxoglutarate dehydrogenase-like, mitochondrial [Diaphorina citri]
LOC103507501	738.51	2017	1.44952	3.2667e-18	1.18883e-15	yes	NW_007377753.1	197082	201823	-	2391	PREDICTED: titin-like [Diaphorina citri]
LOC108252263	53.2305	296.008	2.47531	4.4825e-18	1.60694e-15	yes	NW_007377810.1	68417	73673	-	3258	-
LOC103521349	66.5243	268.477	2.01285	4.80776e-18	1.6982e-15	yes	NW_007382425.1	56	9105	+	3024	PREDICTED: uncharacterized protein LOC103521349, partial [Diaphorina citri]
LOC103520593	5.29689	69.3543	3.71077	5.66148e-18	1.97077e-15	yes	NW_007381217.1	3006	15247	+	464	PREDICTED: nexilin-like, partial [Diaphorina citri]
LOC103513044	3832.4	1444.28	-1.4079	6.21692e-18	2.1332e-15	yes	NW_007377476.1	149477	209722	+	3909	PREDICTED: myb-like protein X [Diaphorina citri]
LOC103517636	413.528	1159.53	1.48749	8.21786e-18	2.78007e-15	yes	NW_007379340.1	45139	71447	-	1805	PREDICTED: estrogen sulfotransferase-like isoform X2 [Diaphorina citri]
LOC103510023	1215.65	379.289	-1.68036	3.70152e-17	1.23482e-14	yes	NW_007377988.1	51982	61910	-	1475	PREDICTED: purine nucleoside phosphorylase-like [Diaphorina citri]
LOC103519906	346.151	959.856	1.47142	3.88621e-17	1.27867e-14	yes	NW_007380440.1	866	9988	+	1130	PREDICTED: ornithine aminotransferase, mitochondrial-like, partial [Diaphorina citri]
LOC103512907	324.718	901.613	1.47332	5.92496e-17	1.92313e-14	yes	NW_007378328.1	3137	50295	-	1701	PREDICTED: glycogen phosphorylase [Nasonia vitripennis]
LOC103510156	171.833	515.505	1.58498	6.95189e-17	2.19822e-14	yes	NW_007377999.1	84124	98979	-	1698	PREDICTED: protein Wnt-1-like [Diaphorina citri]
LOC103517451	53.8506	2.97658	-4.17723	6.95553e-17	2.19822e-14	yes	NW_007379280.1	28611	37679	-	378	PREDICTED: cold and drought-regulated protein CORA-like [Diaphorina citri]
LOC103509257	710.215	249.808	-1.50743	8.944e-17	2.78995e-14	yes	NW_007377915.1	14805	15919	-	627	PREDICTED: uncharacterized protein LOC103509257 [Diaphorina citri]
LOC113472738	1289.94	10797.8	3.06536	1.1723e-16	3.60994e-14	yes	NW_007385192.1	39	3046	+	3008	PREDICTED: uncharacterized protein LOC103519201 isoform X1 [Diaphorina citri]
LOC103524855	157.847	28.0238	-2.49381	1.33216e-16	4.00253e-14	yes	NW_007377560.1	48778	51322	+	1237	PREDICTED: calcium-independent phospholipase A2-gamma-like [Diaphorina citri]
LOC113471369	155.249	34.5269	-2.16879	1.33312e-16	4.00253e-14	yes	NW_007379774.1	20399	21473	-	403	-
LOC113466258	1149.14	385.621	-1.5753	1.50107e-16	4.45114e-14	yes	NW_007377672.1	62381	63981	+	701	-
LOC113465834	140.897	30.1313	-2.22531	2.25514e-16	6.60563e-14	yes	NW_007377605.1	152353	153579	-	378	-
LOC103505220	814.406	297.51	-1.45281	2.94371e-16	8.51867e-14	yes	NW_007377448.1	569241	571467	+	772	PREDICTED: uncharacterized protein LOC103505220 [Diaphorina citri]
LOC103508604	885.162	331.801	-1.41562	6.70855e-16	1.91825e-13	yes	NW_007377850.1	106793	118978	-	1546	PREDICTED: phosphatidylglycerophosphatase and protein-tyrosine phosphatase 1-like isoform X1 [Diaphorina citri]
LOC103524831	268.029	51.4306	-2.38169	8.50511e-16	2.40334e-13	yes	NW_007377560.1	616428	618974	-	1239	PREDICTED: calcium-independent phospholipase A2-gamma-like [Diaphorina citri]
LOC103515795	210.054	587.891	1.48478	9.8293e-16	2.74523e-13	yes	NW_007378844.1	765	8870	-	1761	PREDICTED: hyphal wall protein 2-like [Diaphorina citri]
LOC113465352	131.488	398.362	1.59915	1.03632e-15	2.86107e-13	yes	NW_007378655.1	12524	13755	+	452	PREDICTED: ATP-dependent RNA helicase dbp2-like [Diaphorina citri]
LOC113468289	162.685	39.7082	-2.03457	1.18632e-15	3.23798e-13	yes	NW_007378127.1	57748	59210	+	1238	-
LOC103513274	126.261	382.924	1.60065	1.2057e-15	3.2539e-13	yes	NW_007378380.1	55132	80680	-	2742	PREDICTED: mitochondrial uncoupling protein 4-like [Diaphorina citri]
LOC103524631	893.403	338.045	-1.4021	1.26719e-15	3.38186e-13	yes	NW_007377546.1	96219	107685	-	1298	PREDICTED: protein henna-like [Diaphorina citri]
LOC103520564	227.974	64.9162	-1.81222	1.4088e-15	3.71847e-13	yes	NW_007381191.1	9031	11512	-	1098	PREDICTED: uncharacterized protein LOC103520564 [Diaphorina citri]
LOC103520317	40.2092	164.149	2.02941	2.55683e-15	6.67528e-13	yes	NW_007380866.1	9975	14455	-	1122	PREDICTED: uncharacterized protein LOC103520317 isoform X1 [Diaphorina citri]
LOC103522187	18576.4	7769.67	-1.25755	2.68992e-15	6.92235e-13	yes	NW_007384636.1	2660	3487	-	824	PREDICTED: uncharacterized protein LOC103522187 isoform X2 [Diaphorina citri]
LOC103518103	262.969	79.5562	-1.72485	2.70911e-15	6.92235e-13	yes	NW_007379498.1	23454	31566	-	1842	PREDICTED: myb-like protein X, partial [Diaphorina citri]
LOC103516011	1600.65	638.243	-1.32648	3.35635e-15	8.48591e-13	yes	NW_007378889.1	36552	37929	+	958	PREDICTED: uncharacterized protein LOC103516011 [Diaphorina citri]
LOC103505503	555.341	201.254	-1.46436	3.8398e-15	9.60709e-13	yes	NW_007377616.1	214366	215982	+	1314	PREDICTED: uncharacterized protein LOC103505503 isoform X1 [Diaphorina citri]
LOC103517165	5172.92	1817.11	-1.50933	4.7857e-15	1.18503e-12	yes	NW_007379195.1	25759	39913	+	1237	PREDICTED: uncharacterized protein LOC103517165 [Diaphorina citri]
LOC103509448	127.561	376.075	1.55984	7.11395e-15	1.74357e-12	yes	NW_007377461.1	77551	92419	+	2285	PREDICTED: 2-hydroxyacylsphingosine 1-beta-galactosyltransferase-like [Diaphorina citri]
LOC103513493	67.6314	231.348	1.7743	7.2243e-15	1.75273e-12	yes	NW_007378411.1	21895	34202	-	4478	PREDICTED: arylsulfatase B [Diaphorina citri]
LOC103517967	707.921	266.996	-1.40677	8.5754e-15	2.05863e-12	yes	NW_007379450.1	1	10289	+	487	-
LOC103515335	194.57	534.035	1.45664	8.65655e-15	2.05863e-12	yes	NW_007378751.1	36177	68017	-	1515	PREDICTED: excitatory amino acid transporter isoform X1 [Diaphorina citri]
LOC113471847	1761.99	549.592	-1.68077	9.43522e-15	2.22181e-12	yes	NW_007380534.1	9915	10183	+	269	-
LOC113469172	103.267	2254.25	4.4482	1.02079e-14	2.38042e-12	yes	NW_007378411.1	45362	46000	+	446	PREDICTED: vitellogenin-1-like [Diaphorina citri]
LOC113469149	466.486	1626.53	1.8019	1.71355e-14	3.95747e-12	yes	NW_007378402.1	13031	16720	-	1359	PREDICTED: plexin A3-like isoform X1 [Diaphorina citri]
LOC103514110	780.002	304.646	-1.35634	1.96099e-14	4.48582e-12	yes	NW_007377480.1	57299	64158	+	1408	PREDICTED: UNC93-like protein MFSD11 [Diaphorina citri]
LOC113470005	702.866	1698.77	1.27317	2.09295e-14	4.74251e-12	yes	NW_007378763.1	111885	128608	+	680	PREDICTED: 2-oxoglutarate dehydrogenase-like, mitochondrial [Diaphorina citri]
LOC103506566	45.0766	170.691	1.92093	2.14943e-14	4.82496e-12	yes	NW_007377682.1	241489	245227	-	1161	PREDICTED: cathepsin L1-like [Diaphorina citri]
LOC113465281	215.98	64.4484	-1.74468	2.38033e-14	5.2938e-12	yes	NW_007377978.1	123629	136335	+	2247	PREDICTED: glucose dehydrogenase [FAD, quinone]-like [Diaphorina citri]
LOC108254006	3251.66	1379.02	-1.23754	2.40244e-14	5.29396e-12	yes	NW_007383922.1	2292	3274	+	788	-
LOC103515300	294.434	797.254	1.43709	2.83256e-14	6.18502e-12	yes	NW_007378744.1	8531	10451	+	732	PREDICTED: sperm acrosome membrane-associated protein 3-like, partial [Diaphorina citri]
LOC103507305	265.552	685.628	1.36843	3.88479e-14	8.40619e-12	yes	NW_007377739.1	51314	58001	+	1870	PREDICTED: putative aldehyde dehydrogenase family 7 member A1 homolog [Diaphorina citri]
LOC103523187	664.053	240.349	-1.46617	4.12487e-14	8.846e-12	yes	NW_007377520.1	460992	462147	+	948	-
LOC103516404	250.453	647.731	1.37085	5.2471e-14	1.11531e-11	yes	NW_007377489.1	146158	182767	+	6280	PREDICTED: LOW QUALITY PROTEIN: collagen alpha-2(IV) chain [Diaphorina citri]
LOC103517867	3822.64	1645.63	-1.21593	5.30833e-14	1.11843e-11	yes	NW_007379423.1	22291	26172	-	948	PREDICTED: NADH-cytochrome b5 reductase 2-like [Diaphorina citri]
LOC113468911	50.6386	4.29087	-3.5609	5.50044e-14	1.14883e-11	yes	NW_007378321.1	82254	82684	-	365	-
LOC103508667	1428.53	3303.87	1.20963	8.35109e-14	1.72918e-11	yes	NW_007377856.1	159548	160770	-	702	PREDICTED: uncharacterized protein LOC103508667 [Diaphorina citri]
LOC103514080	395.503	124.577	-1.66665	8.72318e-14	1.77589e-11	yes	NW_007378508.1	87887	89412	-	609	PREDICTED: multifunctional protein ADE2 [Diaphorina citri]
LOC103522230	349.716	122.971	-1.50786	8.72457e-14	1.77589e-11	yes	NW_007384866.1	7	1572	+	568	PREDICTED: uncharacterized protein LOC103522230 [Diaphorina citri]
LOC113467050	2080.66	884.999	-1.23329	9.18521e-14	1.85395e-11	yes	NW_007377824.1	101822	102709	-	719	PREDICTED: glucose dehydrogenase [FAD, quinone]-like, partial [Diaphorina citri]
LOC103523623	229.979	72.5676	-1.6641	1.18108e-13	2.36404e-11	yes	NW_007407237.1	7	2565	+	1483	PREDICTED: androgen-induced gene 1 protein-like [Diaphorina citri]
LOC103504975	1438.88	522.895	-1.46036	1.31162e-13	2.60362e-11	yes	NW_007377580.1	53421	57908	-	854	PREDICTED: uncharacterized protein LOC103504975 [Diaphorina citri]
LOC103524982	31.0221	128.44	2.04972	1.57926e-13	3.10919e-11	yes	NW_007377567.1	67747	70144	-	1364	PREDICTED: uncharacterized protein LOC103524982 [Diaphorina citri]
LOC103517030	2906.44	6573.99	1.17752	1.649e-13	3.22011e-11	yes	NW_007379151.1	9564	20548	-	2193	PREDICTED: esterase FE4-like isoform X2 [Diaphorina citri]
LOC103505664	1240.06	524.839	-1.24046	2.36491e-13	4.58088e-11	yes	NW_007377625.1	90781	96622	-	1092	PREDICTED: probable medium-chain specific acyl-CoA dehydrogenase, mitochondrial [Diaphorina citri]
LOC103520562	19143.9	6661	-1.52307	3.14659e-13	6.04623e-11	yes	NW_007381191.1	11756	15199	+	715	PREDICTED: sporozoite surface protein 2-like [Diaphorina citri]
LOC108253085	357.719	131.324	-1.44569	3.17695e-13	6.05612e-11	yes	NW_007378669.1	35811	37393	+	1583	PREDICTED: period circadian protein isoform X3 [Cimex lectularius]
LOC103517635	30.0431	123.682	2.04153	4.33481e-13	8.19826e-11	yes	NW_007379340.1	47584	55837	-	712	PREDICTED: sulfotransferase 1C4-like [Diaphorina citri]
LOC103516286	390.037	146.091	-1.41674	5.0406e-13	9.45861e-11	yes	NW_007378962.1	6643	7155	+	513	PREDICTED: probable 28S ribosomal protein S6, mitochondrial, partial [Diaphorina citri]
LOC103506643	1627.95	711.818	-1.19348	7.27602e-13	1.35475e-10	yes	NW_007377451.1	407756	426741	+	1811	PREDICTED: uncharacterized protein LOC103506643 [Diaphorina citri]
LOC103521595	2292.98	1015.11	-1.17559	7.50654e-13	1.38692e-10	yes	NW_007382916.1	4589	6017	+	1056	PREDICTED: 60S ribosomal protein L22-like [Diaphorina citri]
LOC108253335	431.583	1992.03	2.20653	7.87476e-13	1.44385e-10	yes	NW_007379041.1	1628	38440	+	1490	PREDICTED: bile salt-activated lipase-like, partial [Diaphorina citri]
LOC103507090	180.763	1002.54	2.4715	9.7343e-13	1.77127e-10	yes	NW_007377722.1	191960	194453	+	1858	PREDICTED: myb-like protein X [Diaphorina citri]
LOC103521004	1853.11	4086.99	1.14109	1.02457e-12	1.85031e-10	yes	NW_007381772.1	10124	11867	-	1303	PREDICTED: uncharacterized protein LOC103521004 [Diaphorina citri]
LOC103513319	5771.79	2619.37	-1.1398	1.12644e-12	2.0191e-10	yes	NW_007377477.1	425480	426605	+	838	PREDICTED: uncharacterized protein LOC103513319 [Diaphorina citri]
LOC108252529	1.4619e+06	673486	-1.11812	1.22941e-12	2.18735e-10	yes	NW_007378019.1	53502	56311	+	2810	cytochrome b (mitochondrion) [Diaphorina citri]
LOC103515910	3211.15	1446.11	-1.15091	1.30263e-12	2.30058e-10	yes	NW_007378866.1	67243	71568	-	1399	PREDICTED: enolase-phosphatase E1-like [Diaphorina citri]
LOC103514069	2877.6	1004.73	-1.51805	1.4395e-12	2.52375e-10	yes	NW_007378505.1	996	1972	+	693	probable xyloglucan-specific endo-beta-1,4-glucanase A precursor [Diaphorina citri]
LOC103507502	249.678	610.778	1.29058	1.68486e-12	2.93251e-10	yes	NW_007377753.1	205985	216656	-	7649	PREDICTED: golgin subfamily A member 4-like [Diaphorina citri]
LOC103505585	146.025	382.509	1.38927	1.76059e-12	3.04228e-10	yes	NW_007377620.1	139141	193104	+	3624	PREDICTED: sensory neuron membrane protein 1-like isoform X1 [Diaphorina citri]
LOC103505306	2575.4	1160.99	-1.14944	1.96352e-12	3.3687e-10	yes	NW_007377600.1	116708	145187	-	1961	PREDICTED: Golgi reassembly-stacking protein 2-like [Diaphorina citri]
LOC103505019	25.0829	106.786	2.08995	2.0777e-12	3.53931e-10	yes	NW_007377582.1	225205	244417	+	2451	PREDICTED: LOW QUALITY PROTEIN: calphotin-like [Diaphorina citri]
LOC103515421	170.143	434.829	1.3537	2.17025e-12	3.67093e-10	yes	NW_007378764.1	62327	68922	+	1417	PREDICTED: cathepsin L1-like [Diaphorina citri]
LOC103511889	5891.33	2718.6	-1.11573	2.45174e-12	4.11806e-10	yes	NW_007378196.1	15534	95444	+	3085	PREDICTED: delta-1-pyrroline-5-carboxylate synthase-like [Diaphorina citri]
LOC113473886	395.492	135.192	-1.54864	2.59136e-12	4.32236e-10	yes	NW_007377526.1	35425	36329	+	407	-
LOC113467867	280.583	101.231	-1.47077	2.82854e-12	4.68542e-10	yes	NW_007378008.1	63903	66858	+	724	PREDICTED: L-cystatin-like isoform X1 [Diaphorina citri]
LOC103516911	205.523	52.2618	-1.97547	2.97687e-12	4.89551e-10	yes	NW_007379124.1	58397	59548	+	516	PREDICTED: ceropsin-like [Diaphorina citri]
LOC103511644	6063.97	2528.55	-1.26195	2.99613e-12	4.89551e-10	yes	NW_007378256.1	14202	33497	+	2696	PREDICTED: uncharacterized protein LOC103511644 [Diaphorina citri]
LOC103513952	27.0426	113.453	2.06879	3.19662e-12	5.18782e-10	yes	NW_007378480.1	138682	140293	-	1612	PREDICTED: heat shock protein 70 A1-like [Diaphorina citri]
LOC103522952	84.1044	242.275	1.52639	3.42907e-12	5.52771e-10	yes	NW_007390536.1	129	953	-	485	PREDICTED: ATP-dependent RNA helicase dbp2-like [Diaphorina citri]
LOC103508598	107.261	26.2032	-2.03331	3.54778e-12	5.68094e-10	yes	NW_007377849.1	155107	184275	-	619	PREDICTED: calcium/calmodulin-dependent protein kinase type 1-like [Diaphorina citri]
LOC108253152	178.96	521.113	1.54196	3.66566e-12	5.83083e-10	yes	NW_007378736.1	6412	27630	+	623	PREDICTED: complement factor I-like [Diaphorina citri]
LOC103523349	17.3807	85.2773	2.29467	3.84804e-12	6.08067e-10	yes	NW_007397637.1	123	10828	-	887	PREDICTED: cuticlin-1-like, partial [Diaphorina citri]
LOC108253428	135.317	37.9592	-1.83383	3.93331e-12	6.17478e-10	yes	NW_007379195.1	42409	45442	+	504	PREDICTED: uncharacterized protein LOC103517165 [Diaphorina citri]
LOC103521934	359.99	138.887	-1.37405	4.00764e-12	6.25062e-10	yes	NW_007383682.1	14374	15355	-	653	-
LOC103518882	763.892	326.45	-1.22651	4.17276e-12	6.46616e-10	yes	NW_007377500.1	87153	99492	+	690	PREDICTED: uncharacterized protein LOC103518882 [Diaphorina citri]
LOC103509115	1709.86	770.481	-1.15005	4.28205e-12	6.59298e-10	yes	NW_007377904.1	95840	98416	+	691	PREDICTED: uncharacterized protein LOC103509115 [Diaphorina citri]
LOC103519053	106.712	401.957	1.91332	4.34062e-12	6.64059e-10	yes	NW_007379930.1	9950	30674	+	2166	PREDICTED: solute carrier organic anion transporter family member 5A1-like, partial [Diaphorina citri]
LOC103517980	361.814	139.638	-1.37356	4.39527e-12	6.68164e-10	yes	NW_007377494.1	425338	427203	-	266	PREDICTED: isocitrate dehydrogenase [NADP], mitochondrial-like [Diaphorina citri]
LOC103524329	48.1655	159.541	1.72785	4.54743e-12	6.86948e-10	yes	NW_007377529.1	502518	502870	+	353	PREDICTED: myosin heavy chain, muscle-like [Diaphorina citri]
LOC103522509	28.5259	317.303	3.47552	4.74416e-12	7.12187e-10	yes	NW_007386297.1	278	2521	+	1067	PREDICTED: uncharacterized protein LOC103517317 [Diaphorina citri]
LOC103513399	449.136	180.979	-1.31133	6.03558e-12	8.99172e-10	yes	NW_007378398.1	38245	52387	-	1612	PREDICTED: beta-mannosidase-like isoform X2 [Diaphorina citri]
LOC103514035	68.2381	204.118	1.58075	6.06461e-12	8.99172e-10	yes	NW_007378501.1	29844	32118	-	767	PREDICTED: uncharacterized protein LOC103514035 [Diaphorina citri]
LOC103514997	160.228	44.8501	-1.83694	7.81122e-12	1.15103e-09	yes	NW_007378685.1	80909	83039	+	961	PREDICTED: ejaculatory bulb-specific protein 3-like [Diaphorina citri]
LOC103516289	827.666	1803.94	1.12403	9.75751e-12	1.42906e-09	yes	NW_007378962.1	48964	81055	+	3248	PREDICTED: proline dehydrogenase 1, mitochondrial [Diaphorina citri]
LOC103520285	379.984	863.847	1.18484	1.15449e-11	1.68059e-09	yes	NW_007380822.1	14442	17210	-	2498	PREDICTED: phosphatidylinositol phosphatase PTPRQ-like [Diaphorina citri]
LOC103510176	1099.29	491.777	-1.1605	1.18524e-11	1.71496e-09	yes	NW_007378002.1	43485	48785	+	1986	PREDICTED: N-acylneuraminate-9-phosphatase-like [Diaphorina citri]
LOC103513301	1357.81	617.206	-1.13745	1.5066e-11	2.16688e-09	yes	NW_007377477.1	409352	423485	+	1284	PREDICTED: annexin A7-like [Diaphorina citri]
LOC103511885	161.035	398.542	1.30736	1.56014e-11	2.23054e-09	yes	NW_007378195.1	112531	114746	-	998	PREDICTED: leucine-rich repeat transmembrane neuronal protein 2-like [Diaphorina citri]
LOC113471147	90.3291	343.971	1.92902	1.60214e-11	2.27702e-09	yes	NW_007379539.1	42403	43104	+	639	PREDICTED: uncharacterized protein LOC103518197 [Diaphorina citri]
LOC103515183	1795.42	819.809	-1.13096	1.70312e-11	2.4063e-09	yes	NW_007378719.1	67080	69221	-	1521	PREDICTED: uncharacterized protein LOC103515183 [Diaphorina citri]
LOC103508851	621.721	266.758	-1.22074	1.94551e-11	2.7327e-09	yes	NW_007377875.1	63511	76982	+	1563	PREDICTED: prohormone-2-like [Diaphorina citri]
LOC103512082	2357.32	1104.53	-1.09371	2.12944e-11	2.97367e-09	yes	NW_007378222.1	70792	89522	-	1829	PREDICTED: RNA-binding protein 39 isoform X1 [Diaphorina citri]
LOC103515108	301.565	694.444	1.20339	2.17241e-11	3.01614e-09	yes	NW_007378706.1	260	12686	-	714	PREDICTED: endoplasmic reticulum aminopeptidase 1-like [Diaphorina citri]
LOC113470262	619.488	268.15	-1.20803	2.21837e-11	3.06225e-09	yes	NW_007378895.1	59416	61107	-	1550	-
LOC103520481	650.839	281.662	-1.20833	2.3446e-11	3.21799e-09	yes	NW_007381076.1	3781	4952	-	955	PREDICTED: uncharacterized protein LOC103520481 [Diaphorina citri]
LOC113468934	573.719	245.555	-1.2243	2.53159e-11	3.45489e-09	yes	NW_007377476.1	211100	212187	+	777	PREDICTED: transcription initiation factor TFIID subunit 11-like, partial [Diaphorina citri]
LOC113470700	4761.15	1565.72	-1.60448	2.87276e-11	3.89835e-09	yes	NW_007379181.1	48716	64329	+	961	PREDICTED: uncharacterized protein LOC103515010 [Diaphorina citri]
LOC103523874	300.768	4883.45	4.02118	3.08275e-11	4.1598e-09	yes	NW_007427086.1	9396	10665	-	1116	PREDICTED: vitellogenin-1-like [Diaphorina citri]
LOC103512854	1091	150.546	-2.85737	3.47546e-11	4.65979e-09	yes	NW_007377475.1	114012	248101	+	3669	PREDICTED: trifunctional purine biosynthetic protein adenosine-3 [Diaphorina citri]
LOC103505251	10529.1	26768	1.34613	3.49208e-11	4.65979e-09	yes	NW_007377596.1	138549	155127	-	9521	PREDICTED: LOW QUALITY PROTEIN: apolipophorins-like [Diaphorina citri]
LOC113472121	19.7556	240.19	3.60384	4.43956e-11	5.89138e-09	yes	NW_007381346.1	9709	10347	-	377	-
LOC103507868	1514.08	708.612	-1.09538	5.02895e-11	6.63683e-09	yes	NW_007377782.1	166508	181363	-	3316	PREDICTED: LOW QUALITY PROTEIN: C-1-tetrahydrofolate synthase, cytoplasmic [Diaphorina citri]
LOC113465986	121.769	35.4173	-1.78162	5.06748e-11	6.65114e-09	yes	NW_007377630.1	257465	262336	+	2282	-
LOC103515702	2346.11	1119.94	-1.06684	5.63574e-11	7.35679e-09	yes	NW_007378828.1	12478	13211	+	457	PREDICTED: ejaculatory bulb-specific protein 3-like isoform X1 [Diaphorina citri]
LOC108251997	1040.8	2182.07	1.06801	6.01723e-11	7.81232e-09	yes	NW_007377651.1	62235	65423	-	1785	PREDICTED: alpha,alpha-trehalose-phosphate synthase [UDP-forming] A-like [Diaphorina citri]
LOC103509224	1312.17	610.524	-1.10383	6.68184e-11	8.62855e-09	yes	NW_007377911.1	135990	137414	-	784	PREDICTED: uncharacterized protein LOC103509224 [Diaphorina citri]
LOC103512752	170.685	409.389	1.26214	6.92144e-11	8.89017e-09	yes	NW_007377475.1	107628	116816	-	882	PREDICTED: deoxynucleoside triphosphate triphosphohydrolase SAMHD1 [Diaphorina citri]
LOC103512073	42.4136	153.883	1.85923	7.02963e-11	8.9811e-09	yes	NW_007378220.1	43698	48217	+	2737	PREDICTED: glucose dehydrogenase [FAD, quinone]-like [Diaphorina citri]
LOC103516120	110.124	30.5277	-1.85093	7.30496e-11	9.28349e-09	yes	NW_007378918.1	311	4832	+	781	PREDICTED: PBAN-type neuropeptides-like [Diaphorina citri]
LOC108254318	130.959	374.16	1.51454	8.01124e-11	1.01275e-08	yes	NW_007420437.1	7	23853	-	7764	PREDICTED: uncharacterized protein LOC103523813 [Diaphorina citri]
LOC113466861	530.191	226.127	-1.22938	8.58744e-11	1.0799e-08	yes	NW_007377782.1	188860	190110	+	510	PREDICTED: monofunctional C1-tetrahydrofolate synthase, mitochondrial-like [Diaphorina citri]
LOC103512278	1787.75	850.938	-1.07102	9.06207e-11	1.13366e-08	yes	NW_007378250.1	116212	124550	-	1722	PREDICTED: venom acid phosphatase Acph-1-like isoform X1 [Diaphorina citri]
LOC103515010	14386.5	7061.96	-1.02658	9.66857e-11	1.20326e-08	yes	NW_007378687.1	36374	38090	+	857	PREDICTED: uncharacterized protein LOC103515010 [Diaphorina citri]
LOC103516383	399.461	873.267	1.12837	9.91048e-11	1.22701e-08	yes	NW_007377489.1	101617	130499	-	4634	PREDICTED: collagen alpha-5(IV) chain [Diaphorina citri]
LOC103506565	174.292	413.877	1.24769	1.00077e-10	1.23269e-08	yes	NW_007377682.1	228334	233191	-	1229	PREDICTED: fruit bromelain-like [Diaphorina citri]
LOC103515448	22.5576	429.256	4.25015	1.09467e-10	1.34148e-08	yes	NW_007378774.1	30844	55170	+	1220	PREDICTED: uncharacterized protein LOC103515448 [Diaphorina citri]
LOC103507967	55.8299	166.268	1.5744	1.10098e-10	1.34235e-08	yes	NW_007377790.1	169447	216566	-	1390	PREDICTED: gonadotropin-releasing hormone II receptor-like [Diaphorina citri]
LOC103506532	591.879	262.74	-1.17167	1.16766e-10	1.41647e-08	yes	NW_007377681.1	112125	136827	+	1259	PREDICTED: uncharacterized protein LOC103506532 [Diaphorina citri]
LOC113469279	492.469	213.98	-1.20256	1.19043e-10	1.43684e-08	yes	NW_007378443.1	125815	127582	-	1655	-
LOC103523358	5541.73	14304	1.36801	1.20841e-10	1.45124e-08	yes	NW_007397822.1	6	901	-	842	-
LOC103515613	142.167	392.026	1.46336	1.29766e-10	1.54425e-08	yes	NW_007378808.1	4948	6392	+	1019	PREDICTED: uncharacterized protein DDB_G0287625-like [Diaphorina citri]
LOC103521628	308.467	124.414	-1.30997	1.29871e-10	1.54425e-08	yes	NW_007382985.1	1377	15598	-	1240	PREDICTED: neuroendocrine protein 7B2 isoform X1 [Diaphorina citri]
LOC103522335	145.228	352.667	1.27998	1.36717e-10	1.61763e-08	yes	NW_007377451.1	116500	150172	-	5393	PREDICTED: glycogen debranching enzyme-like [Diaphorina citri]
LOC108252031	3664.46	1503.41	-1.28537	1.45e-10	1.70723e-08	yes	NW_007377672.1	53082	59346	+	1487	PREDICTED: casein kinase I isoform alpha-like [Diaphorina citri]
LOC103510499	62.0714	178.268	1.52205	1.49178e-10	1.74786e-08	yes	NW_007378038.1	183555	201245	-	4185	PREDICTED: uncharacterized protein LOC103510499 [Diaphorina citri]
LOC103504956	113.658	33.2194	-1.77461	1.61342e-10	1.8812e-08	yes	NW_007377580.1	44870	48749	-	690	PREDICTED: uncharacterized protein LOC103504956 [Diaphorina citri]
LOC103517454	209.594	77.6927	-1.43175	1.74277e-10	2.02221e-08	yes	NW_007379280.1	16412	17492	+	501	PREDICTED: opsin Rh4-like [Diaphorina citri]
LOC103511399	571.859	255.381	-1.16301	1.80366e-10	2.08279e-08	yes	NW_007377469.1	367703	429190	+	4156	PREDICTED: ecdysone-induced protein 74EF isoform A [Diaphorina citri]
LOC103521815	5607.3	2768.46	-1.01822	1.93518e-10	2.22398e-08	yes	NW_007383385.1	1231	3203	-	859	PREDICTED: transketolase-like protein 2 [Diaphorina citri]
LOC103514327	206.333	76.0461	-1.44003	1.99873e-10	2.28608e-08	yes	NW_007378552.1	50785	65690	+	3434	PREDICTED: uncharacterized protein LOC103514327 [Diaphorina citri]
LOC103510699	355.757	772.37	1.1184	2.14787e-10	2.44501e-08	yes	NW_007378067.1	49496	56430	+	922	PREDICTED: protein croquemort-like [Diaphorina citri]
LOC103506437	108.75	273.71	1.33164	2.24928e-10	2.54837e-08	yes	NW_007377672.1	156060	159451	+	1282	PREDICTED: papilin-like [Diaphorina citri]
LOC103510331	60.754	174.085	1.51874	2.35817e-10	2.65919e-08	yes	NW_007377464.1	107809	165978	-	2163	PREDICTED: proton-coupled amino acid transporter 4-like [Diaphorina citri]
LOC103507157	400.11	171.141	-1.22521	2.45417e-10	2.75452e-08	yes	NW_007377729.1	147154	158423	-	2496	PREDICTED: gastric triacylglycerol lipase-like [Diaphorina citri]
LOC103523267	94.608	25.2416	-1.90616	2.78475e-10	3.11102e-08	yes	NW_007395852.1	4	981	+	978	PREDICTED: fatty acyl-CoA reductase 1-like, partial [Diaphorina citri]
LOC103513788	4826.58	2399.25	-1.00842	3.0184e-10	3.35026e-08	yes	NW_007378456.1	76366	78851	+	1426	PREDICTED: tubulin alpha-1 chain [Diaphorina citri]
LOC103523651	449.509	953.719	1.08521	3.0268e-10	3.35026e-08	yes	NW_007377521.1	298357	300948	-	627	PREDICTED: pulmonary surfactant-associated protein B-like [Diaphorina citri]
LOC103507261	80.8474	214.777	1.40957	3.13052e-10	3.44917e-08	yes	NW_007377736.1	217868	219576	+	820	PREDICTED: glucose dehydrogenase [FAD, quinone]-like [Diaphorina citri]
LOC113465636	259.184	102.017	-1.34517	3.17541e-10	3.46733e-08	yes	NW_007377573.1	183220	184400	-	1098	-
LOC103522903	33.3208	113.79	1.77188	3.17587e-10	3.46733e-08	yes	NW_007389982.1	8	1385	+	961	PREDICTED: uncharacterized protein LOC103522903 [Diaphorina citri]
LOC103515088	97.0961	26.5938	-1.86832	3.24302e-10	3.52462e-08	yes	NW_007378702.1	5042	22956	-	1558	PREDICTED: laccase-1, partial [Diaphorina citri]
LOC103515694	470.811	991.993	1.07518	3.30838e-10	3.57946e-08	yes	NW_007378826.1	12880	35019	-	1386	PREDICTED: probable isocitrate dehydrogenase [NAD] subunit alpha, mitochondrial [Diaphorina citri]
LOC103520693	46.5291	348.818	2.90627	3.84274e-10	4.13896e-08	yes	NW_007381346.1	10268	13742	+	1443	PREDICTED: sorbitol dehydrogenase-like [Diaphorina citri]
LOC103509436	351.388	148.496	-1.24264	3.92801e-10	4.21191e-08	yes	NW_007377933.1	79019	91458	+	3619	PREDICTED: glutamate receptor ionotropic, kainate 2 [Diaphorina citri]
LOC103520443	834.292	391.98	-1.08977	4.04789e-10	4.32116e-08	yes	NW_007377507.1	364068	388983	-	1942	PREDICTED: MFS-type transporter SLC18B1-like [Diaphorina citri]
LOC103511610	952.76	453.456	-1.07115	4.18686e-10	4.44975e-08	yes	NW_007378164.1	58180	79374	-	4115	PREDICTED: protein timeless-like [Diaphorina citri]
LOC103515071	108.448	269.824	1.31502	4.84923e-10	5.131e-08	yes	NW_007378696.1	50143	75661	-	1533	PREDICTED: uncharacterized protein LOC103515071 [Diaphorina citri]
LOC113470477	64.9477	288.384	2.15064	5.13092e-10	5.40524e-08	yes	NW_007379041.1	19731	20808	+	455	PREDICTED: esterase SG1-like [Diaphorina citri]
LOC103506422	2322.72	1149.07	-1.01535	5.25978e-10	5.51679e-08	yes	NW_007377672.1	101327	103511	-	1259	PREDICTED: uncharacterized protein LOC103506422 isoform X2 [Diaphorina citri]
LOC103521728	312.547	127.192	-1.29707	5.49029e-10	5.73354e-08	yes	NW_007383193.1	3261	3946	+	541	-
LOC103507278	197.729	74.7076	-1.4042	5.77351e-10	6.0032e-08	yes	NW_007377738.1	101055	103075	-	1197	PREDICTED: uncharacterized protein LOC103507278 [Diaphorina citri]
LOC103523846	91.9364	25.0739	-1.87445	5.80153e-10	6.00633e-08	yes	NW_007424212.1	22	1552	+	677	PREDICTED: androgen-dependent TFPI-regulating protein-like, partial [Diaphorina citri]
LOC113467240	429.745	189.911	-1.17815	5.92854e-10	6.11148e-08	yes	NW_007377871.1	184265	185062	-	548	-
LOC103508737	658.006	305.025	-1.10917	6.07679e-10	6.23754e-08	yes	NW_007377864.1	173748	186195	-	1732	PREDICTED: serine hydroxymethyltransferase, cytosolic [Diaphorina citri]
LOC103506455	1783.35	878.874	-1.02086	6.46608e-10	6.60888e-08	yes	NW_007377674.1	117527	119740	-	1221	PREDICTED: troponin C [Diaphorina citri]
LOC103516709	27.2846	97.7535	1.84106	6.57086e-10	6.68752e-08	yes	NW_007379072.1	39559	75259	+	2436	PREDICTED: alpha-(1,6)-fucosyltransferase-like, partial [Diaphorina citri]
LOC103524301	109.67	19.8467	-2.46619	6.75789e-10	6.84885e-08	yes	NW_007377529.1	23887	26551	-	963	PREDICTED: uncharacterized protein LOC103524301 [Diaphorina citri]
LOC103508611	1206.16	585.116	-1.04363	6.98643e-10	7.04636e-08	yes	NW_007377850.1	50199	82233	+	4323	PREDICTED: uncharacterized protein LOC103508611 [Diaphorina citri]
LOC103506210	25.8203	94.4957	1.87174	7.01145e-10	7.04636e-08	yes	NW_007377659.1	281135	286329	-	2127	PREDICTED: PXMP2/4 family protein 4-like [Diaphorina citri]
LOC103507786	3260.27	6503.25	0.996171	7.22523e-10	7.21293e-08	no	NW_007377777.1	122547	125435	-	2800	PREDICTED: LOW QUALITY PROTEIN: transferrin-like [Diaphorina citri]
LOC113471583	456.255	949.975	1.05805	7.23726e-10	7.21293e-08	yes	NW_007380054.1	19034	30203	+	725	-
LOC103521554	537.67	245.647	-1.13013	7.49722e-10	7.44115e-08	yes	NW_007382825.1	401	700	+	300	PREDICTED: soma ferritin-like, partial [Diaphorina citri]
LOC113466554	54.2375	5.37384	-3.33527	8.4686e-10	8.37067e-08	yes	NW_007377727.1	214283	214908	-	512	-
LOC103515260	360.495	1247.8	1.79134	8.76767e-10	8.63076e-08	yes	NW_007378736.1	34080	35891	+	573	PREDICTED: serine protease easter-like [Diaphorina citri]
LOC103516567	44.355	136.309	1.61972	9.70547e-10	9.51492e-08	yes	NW_007379029.1	17824	19734	+	1758	PREDICTED: putative cyclin-dependent serine/threonine-protein kinase DDB_G0272797/DDB_G0274007 [Diaphorina citri]
LOC103514096	4569.45	2314.56	-0.981284	9.75574e-10	9.52533e-08	no	NW_007378510.1	36362	65374	-	1821	PREDICTED: troponin T, partial [Diaphorina citri]
LOC113471384	109.309	33.1452	-1.72153	9.85471e-10	9.58301e-08	yes	NW_007379792.1	14923	16036	+	869	-
LOC113469397	128.897	305.366	1.24432	9.89951e-10	9.58775e-08	yes	NW_007378488.1	41944	44618	-	514	-
LOC103509680	43.1463	130.324	1.5948	1.13786e-09	1.0976e-07	yes	NW_007377953.1	167471	175910	-	1081	PREDICTED: uncharacterized protein LOC103509680 [Diaphorina citri]
LOC103506419	1450.28	716.357	-1.01758	1.1528e-09	1.10756e-07	yes	NW_007377672.1	95341	97907	-	1238	PREDICTED: uncharacterized protein LOC103506419 [Diaphorina citri]
LOC103512816	1.75054	37.6654	4.42737	1.25798e-09	1.2038e-07	yes	NW_007378320.1	120007	121468	+	357	-
LOC103512951	266.356	600.696	1.17328	1.32311e-09	1.2611e-07	yes	NW_007378335.1	84608	87899	-	1019	PREDICTED: alpha-crystallin A chain-like [Diaphorina citri]
LOC103521603	40.9934	732.556	4.15948	1.39202e-09	1.32154e-07	yes	NW_007382944.1	611	1995	-	776	PREDICTED: uncharacterized protein LOC103521603 [Diaphorina citri]
LOC103516182	104.874	256.864	1.29234	1.45523e-09	1.37611e-07	yes	NW_007378927.1	27529	97358	+	11406	PREDICTED: laminin subunit alpha-like [Diaphorina citri]
LOC103517045	160.036	58.3018	-1.45679	1.61445e-09	1.52069e-07	yes	NW_007379154.1	48286	54327	-	1089	PREDICTED: GATA zinc finger domain-containing protein 14-like [Diaphorina citri]
LOC103523241	893.654	432.824	-1.04593	1.67157e-09	1.56833e-07	yes	NW_007395146.1	5	1012	-	1008	PREDICTED: uncharacterized protein LOC103523241, partial [Diaphorina citri]
LOC113465504	227.401	78.6499	-1.53172	1.68941e-09	1.57891e-07	yes	NW_007377555.1	210740	212500	+	1179	PREDICTED: 39S ribosomal protein L10, mitochondrial-like isoform X1 [Diaphorina citri]
LOC108251826	748.623	340.748	-1.13553	1.79096e-09	1.66732e-07	yes	NW_007388297.1	8	12225	+	1348	PREDICTED: uncharacterized protein LOC103522754 [Diaphorina citri]
LOC103517925	157.582	57.6909	-1.44969	2.03411e-09	1.88638e-07	yes	NW_007377494.1	172187	216797	-	2213	PREDICTED: gamma-aminobutyric acid receptor alpha-like [Diaphorina citri]
LOC103519049	1067.75	446.833	-1.25677	2.05811e-09	1.9013e-07	yes	NW_007379927.1	30956	31978	-	311	PREDICTED: glutathione S-transferase-like [Diaphorina citri]
LOC113468296	639.621	4176.62	2.70705	2.23218e-09	2.0542e-07	yes	NW_007378129.1	145382	148020	-	464	PREDICTED: 26S protease regulatory subunit 4 [Orussus abietinus]
LOC103512516	598.629	282.161	-1.08514	2.26376e-09	2.07531e-07	yes	NW_007378278.1	62645	65311	-	2667	PREDICTED: facilitated trehalose transporter Tret1-like [Diaphorina citri]
LOC103517442	76.2121	15.4444	-2.30293	2.27424e-09	2.07699e-07	yes	NW_007379274.1	20804	27798	-	597	PREDICTED: uncharacterized protein LOC103517442 [Diaphorina citri]
LOC113466729	2275.86	1162.25	-0.969486	2.63431e-09	2.39673e-07	no	NW_007377757.1	287726	289643	-	1482	-
LOC103505691	1935.34	983.38	-0.976768	2.73636e-09	2.48017e-07	no	NW_007377627.1	70183	72717	-	2535	PREDICTED: probable citrate synthase 2, mitochondrial [Diaphorina citri]
LOC103507065	76.9255	196.607	1.35378	2.81257e-09	2.53967e-07	yes	NW_007377720.1	197473	235539	-	1459	PREDICTED: uncharacterized protein LOC103507065 [Diaphorina citri]
LOC103518940	105.186	252.468	1.26316	2.97444e-09	2.67577e-07	yes	NW_007379868.1	5772	27884	+	887	PREDICTED: 17-beta-hydroxysteroid dehydrogenase 13-like [Diaphorina citri]
LOC103506617	2552.57	1308.63	-0.963898	3.02924e-09	2.7149e-07	no	NW_007377688.1	67540	81513	+	1117	PREDICTED: uncharacterized protein LOC103506617 [Diaphorina citri]
LOC113473385	1040.04	223.016	-2.22142	3.07885e-09	2.74911e-07	yes	NW_007404882.1	7	7037	+	7031	PREDICTED: uncharacterized protein LOC103523579 [Diaphorina citri]
LOC103506282	271.193	634.725	1.22681	3.259e-09	2.89919e-07	yes	NW_007377450.1	145490	173086	-	1939	PREDICTED: uncharacterized protein LOC103506282 [Diaphorina citri]
LOC103511991	2080.75	984.28	-1.07996	3.43715e-09	3.04638e-07	yes	NW_007377472.1	270265	275527	+	3726	PREDICTED: low molecular weight phosphotyrosine protein phosphatase-like isoform X2 [Diaphorina citri]
LOC103506929	90.2312	222.009	1.29892	3.70553e-09	3.27218e-07	yes	NW_007377711.1	21537	29454	+	1245	PREDICTED: LOW QUALITY PROTEIN: ubiquitin-conjugating enzyme E2 H [Diaphorina citri]
LOC113466773	382.436	173.729	-1.13838	3.87239e-09	3.407e-07	yes	NW_007377455.1	112313	115023	+	2627	-
LOC103524236	2471.39	1270.09	-0.960391	4.02791e-09	3.53089e-07	no	NW_007377526.1	44626	48610	-	2222	PREDICTED: uncharacterized protein LOC103524236 [Diaphorina citri]
LOC103515395	12.8114	59.5125	2.21576	4.05607e-09	3.54264e-07	yes	NW_007378759.1	12351	13650	+	855	PREDICTED: leucine-rich repeat-containing protein 51-like [Diaphorina citri]
LOC103524449	1092.12	2122.52	0.958655	4.48719e-09	3.90499e-07	no	NW_007377536.1	190992	192333	+	1275	PREDICTED: leucine-rich repeat-containing protein 15-like, partial [Diaphorina citri]
LOC103516000	219.042	468.237	1.09603	4.68608e-09	4.05066e-07	yes	NW_007378886.1	100217	103871	-	3655	PREDICTED: ABC transporter F family member 4-like [Diaphorina citri]
LOC113469849	221.588	90.949	-1.28475	4.6883e-09	4.05066e-07	yes	NW_007378687.1	63673	67528	+	3775	-
LOC103517303	118.982	275.994	1.2139	5.12133e-09	4.40144e-07	yes	NW_007379225.1	12703	37288	-	633	PREDICTED: uncharacterized protein LOC103517303 [Diaphorina citri]
LOC103519081	92.4851	224.265	1.27791	5.13095e-09	4.40144e-07	yes	NW_007377500.1	279831	296770	+	948	PREDICTED: NADP-dependent malic enzyme-like [Diaphorina citri]
LOC103522960	495.123	234.04	-1.08103	5.31312e-09	4.54149e-07	yes	NW_007390669.1	51	1516	-	979	PREDICTED: fatty-acid amide hydrolase 2-A-like [Diaphorina citri]
LOC103520623	468.996	219.84	-1.09312	6.03874e-09	5.12527e-07	yes	NW_007381255.1	3122	5691	+	1044	PREDICTED: uncharacterized protein LOC103520623 isoform X1 [Diaphorina citri]
LOC103522132	271.653	117.366	-1.21075	6.03876e-09	5.12527e-07	yes	NW_007384385.1	1482	3377	-	532	PREDICTED: uncharacterized protein LOC103522132 [Diaphorina citri]
LOC113469768	80.6771	22.3002	-1.8551	6.58118e-09	5.56596e-07	yes	NW_007378654.1	59638	62503	-	2451	PREDICTED: dentin sialophosphoprotein-like [Diaphorina citri]
LOC103522853	94.4747	226.157	1.25932	6.92071e-09	5.83258e-07	yes	NW_007389379.1	11068	30728	+	647	PREDICTED: uncharacterized protein LOC103522853, partial [Diaphorina citri]
LOC108253598	436.505	134.35	-1.70001	7.47584e-09	6.2784e-07	yes	NW_007379691.1	32910	33516	-	417	PREDICTED: uncharacterized protein LOC103522001 [Diaphorina citri]
LOC103523837	4.62959	129.344	4.80419	7.71407e-09	6.4559e-07	yes	NW_007422761.1	2946	20331	-	1747	PREDICTED: uncharacterized protein LOC103523837, partial [Diaphorina citri]
LOC108253738	56.4818	12.2449	-2.2056	8.02362e-09	6.69164e-07	yes	NW_007377502.1	366555	370064	-	2684	PREDICTED: protein FAR1-RELATED SEQUENCE 11-like [Diaphorina citri]
LOC103507361	1236.63	2363.89	0.934741	8.05307e-09	6.69296e-07	no	NW_007377744.1	62547	72943	+	3040	PREDICTED: succinyl-CoA ligase [ADP-forming] subunit beta, mitochondrial [Diaphorina citri]
LOC103521483	369.779	747.102	1.01464	8.37464e-09	6.93622e-07	yes	NW_007377443.1	243727	265441	-	3167	PREDICTED: methyltransferase-like protein 13 [Diaphorina citri]
LOC113466571	2111.12	929.724	-1.18314	8.68163e-09	7.16577e-07	yes	NW_007377730.1	104312	105337	+	854	-
LOC103513342	325.759	123.224	-1.40252	8.9451e-09	7.35795e-07	yes	NW_007378391.1	40708	48033	-	744	-
LOC103507076	160.293	351.39	1.13236	9.26671e-09	7.59649e-07	yes	NW_007377721.1	201438	245348	-	1804	PREDICTED: UNC93-like protein MFSD11 [Diaphorina citri]
LOC103505449	263.971	107.51	-1.29591	9.67435e-09	7.90368e-07	yes	NW_007377612.1	154429	167985	+	1442	PREDICTED: prohormone-4 [Diaphorina citri]
LOC113470454	44.6472	126.962	1.50776	1.06642e-08	8.68282e-07	yes	NW_007379013.1	17958	34823	-	630	PREDICTED: glycerol-3-phosphate acyltransferase 3-like, partial [Diaphorina citri]
LOC103506434	729.159	361.57	-1.01196	1.11236e-08	9.01414e-07	yes	NW_007377672.1	98325	100316	+	679	PREDICTED: uncharacterized protein LOC103506434 [Diaphorina citri]
LOC113467806	793.086	397.885	-0.995125	1.11462e-08	9.01414e-07	no	NW_007377990.1	30034	34238	-	1201	-
LOC103511187	184.336	73.6499	-1.32359	1.14363e-08	9.2177e-07	yes	NW_007378119.1	47687	48509	+	507	-
LOC103523284	211.018	444.281	1.07411	1.14935e-08	9.23286e-07	yes	NW_007396142.1	7431	10660	-	808	PREDICTED: LOW QUALITY PROTEIN: enolase-like [Diaphorina citri]
LOC103516287	257.777	65.3142	-1.98066	1.17139e-08	9.37855e-07	yes	NW_007378962.1	8236	8679	-	444	PREDICTED: pollen-specific leucine-rich repeat extensin-like protein 1 [Diaphorina citri]
LOC103510457	960.687	480.057	-1.00086	1.21057e-08	9.66006e-07	yes	NW_007378035.1	120512	160754	-	1829	PREDICTED: H/ACA ribonucleoprotein complex subunit 3 [Diaphorina citri]
LOC113465420	1.76594	26.4661	3.90564	1.22832e-08	9.76923e-07	yes	NW_007377540.1	347402	348042	-	196	-
LOC103517149	47.3586	131.335	1.47155	1.2789e-08	1.01379e-06	yes	NW_007377442.1	607042	662137	+	3150	PREDICTED: protein vestigial-like [Diaphorina citri]
LOC113469921	70.366	176.469	1.32646	1.29219e-08	1.01526e-06	yes	NW_007378717.1	48503	49232	+	607	-
LOC103511271	548.234	267.088	-1.03748	1.29276e-08	1.01526e-06	yes	NW_007378128.1	70144	101998	+	1615	PREDICTED: neuroendocrine convertase 2-like [Diaphorina citri]
LOC103524793	118.26	268.951	1.18538	1.29344e-08	1.01526e-06	yes	NW_007377557.1	43957	93510	+	1698	PREDICTED: uncharacterized protein LOC103524792 [Diaphorina citri]
LOC113466231	395.161	185.856	-1.08826	1.30386e-08	1.02011e-06	yes	NW_007377668.1	142592	143519	-	633	-
LOC103525037	1191.26	468.079	-1.34767	1.3306e-08	1.03765e-06	yes	NW_007377570.1	122387	125858	+	769	PREDICTED: androgen-induced gene 1 protein-like [Diaphorina citri]
LOC103511830	7620.46	4092.81	-0.896787	1.38744e-08	1.07847e-06	no	NW_007378190.1	115144	129937	+	2737	PREDICTED: cytochrome P450 4g15-like isoform X1 [Diaphorina citri]
LOC103523108	261.09	748.72	1.51988	1.45263e-08	1.12551e-06	yes	NW_007392767.1	233	1163	-	729	PREDICTED: uncharacterized protein LOC103523108 [Diaphorina citri]
LOC113470205	2835.37	1504.51	-0.914245	1.5988e-08	1.23478e-06	no	NW_007378866.1	49194	50041	+	848	PREDICTED: uncharacterized protein LOC106660951 isoform X1 [Cimex lectularius]
LOC113466664	288.021	129.57	-1.15245	1.66644e-08	1.28289e-06	yes	NW_007377744.1	134683	135569	+	634	-
LOC103511957	5659.89	3037.89	-0.897703	1.69275e-08	1.29898e-06	no	NW_007378207.1	120021	122999	+	1829	PREDICTED: trifunctional enzyme subunit beta, mitochondrial [Diaphorina citri]
LOC113466802	435.805	45.1411	-3.27117	1.86944e-08	1.43e-06	yes	NW_007377770.1	205975	207964	-	1741	-
LOC103507926	294.966	1347.84	2.19203	1.93161e-08	1.47287e-06	yes	NW_007377786.1	161837	163860	+	963	PREDICTED: heat shock protein 70 A1-like [Diaphorina citri]
LOC103508597	525.07	1020.42	0.958584	1.98855e-08	1.51148e-06	no	NW_007377849.1	16711	55513	-	5274	PREDICTED: mucin-17-like [Diaphorina citri]
LOC103515309	322.517	120.106	-1.42506	2.02402e-08	1.53359e-06	yes	NW_007378746.1	74482	75679	+	1079	PREDICTED: uncharacterized protein LOC103515309 isoform X1 [Diaphorina citri]
LOC113468287	95.2273	260.61	1.45244	2.05199e-08	1.5499e-06	yes	NW_007378127.1	87164	88924	-	1606	PREDICTED: FK506-binding protein 5-like [Diaphorina citri]
LOC103505042	1597.42	838.88	-0.929208	2.09361e-08	1.57637e-06	no	NW_007377584.1	511	21632	-	909	PREDICTED: UPF0396 protein-like, partial [Diaphorina citri]
LOC113466538	223.536	95.6111	-1.22526	2.11553e-08	1.5879e-06	yes	NW_007377440.1	892797	893978	+	999	-
LOC103509771	337.265	672.029	0.99464	2.16935e-08	1.62323e-06	no	NW_007377441.1	38857	52471	+	1366	PREDICTED: uncharacterized protein LOC103509771 [Diaphorina citri]
LOC103518578	17.3142	67.0744	1.95381	2.18203e-08	1.62765e-06	yes	NW_007379684.1	10460	11530	-	620	PREDICTED: pro-cathepsin H-like, partial [Diaphorina citri]
LOC103524894	2422.62	1290.79	-0.908317	2.25519e-08	1.67701e-06	no	NW_007377561.1	53112	70419	+	1944	PREDICTED: maltase 2-like [Diaphorina citri]
LOC103509495	67.3297	169.365	1.33082	2.26924e-08	1.68225e-06	yes	NW_007377939.1	15781	34821	+	3718	PREDICTED: latrophilin Cirl-like, partial [Diaphorina citri]
LOC103509181	1324.96	2480.11	0.904456	2.30795e-08	1.70568e-06	no	NW_007377907.1	36465	52200	-	6464	PREDICTED: uncharacterized protein LOC103509181 [Diaphorina citri]
LOC103517767	556.614	275.151	-1.01645	2.4379e-08	1.7962e-06	yes	NW_007379379.1	31894	34947	+	2835	PREDICTED: uncharacterized protein LOC103517767 [Diaphorina citri]
LOC103506775	230.143	99.5533	-1.20899	2.49595e-08	1.83334e-06	yes	NW_007377452.1	168105	169373	+	1262	PREDICTED: uncharacterized protein DDB_G0284459-like isoform X1 [Diaphorina citri]
LOC113472557	368.246	174.867	-1.07441	2.59472e-08	1.90008e-06	yes	NW_007383562.1	10079	34222	-	1044	PREDICTED: uncharacterized protein LOC103506184 [Diaphorina citri]
LOC103508765	174.774	71.5292	-1.28889	2.77512e-08	2.026e-06	yes	NW_007377867.1	2656	3861	-	505	PREDICTED: probable peptidyl-alpha-hydroxyglycine alpha-amidating lyase F21F3.1 [Diaphorina citri]
LOC113467096	667.049	336.897	-0.985482	2.87144e-08	2.08997e-06	no	NW_007377838.1	166657	167416	+	555	-
LOC108251992	17.576	72.344	2.04127	2.88192e-08	2.09126e-06	yes	NW_007377650.1	20232	23291	-	1348	PREDICTED: uncharacterized protein LOC103523298 [Diaphorina citri]
LOC103516874	26089.2	14240.8	-0.873421	2.93199e-08	2.12119e-06	no	NW_007379111.1	49167	61610	+	1786	PREDICTED: troponin C, isoform 2-like [Diaphorina citri]
LOC103509438	72.8042	177.189	1.28319	3.30339e-08	2.37697e-06	yes	NW_007377461.1	74601	80533	+	1520	PREDICTED: 2-hydroxyacylsphingosine 1-beta-galactosyltransferase-like [Diaphorina citri]
LOC103523069	259.512	116.602	-1.15421	3.30534e-08	2.37697e-06	yes	NW_007392124.1	551	1531	-	621	PREDICTED: uncharacterized protein LOC103504975 [Diaphorina citri]
LOC103516490	146.897	315.263	1.10174	3.38143e-08	2.42444e-06	yes	NW_007379006.1	20388	34330	-	1307	PREDICTED: ubiquitin thioesterase OTU1 isoform X1 [Diaphorina citri]
LOC103505369	1050.29	547.077	-0.940977	3.3937e-08	2.42599e-06	no	NW_007377606.1	7143	21165	+	1862	PREDICTED: cytochrome P450 1A1-like [Diaphorina citri]
LOC103518885	143.764	351.138	1.28834	3.43644e-08	2.44926e-06	yes	NW_007379837.1	42234	74304	+	719	PREDICTED: uncharacterized protein LOC103512488 [Diaphorina citri]
LOC103521701	809.099	1521.86	0.911445	3.77122e-08	2.67304e-06	no	NW_007383122.1	4839	5737	+	688	PREDICTED: vigilin-like [Diaphorina citri]
LOC103505443	1595.09	719.62	-1.14833	3.77269e-08	2.67304e-06	yes	NW_007377448.1	456948	464952	+	846	PREDICTED: uncharacterized protein LOC103505443 [Diaphorina citri]
LOC103508882	131.789	286.508	1.12035	3.89216e-08	2.74958e-06	yes	NW_007377879.1	197434	234534	-	1494	PREDICTED: uncharacterized protein LOC103508882 [Diaphorina citri]
LOC103515549	2390.71	1288.64	-0.891588	4.01608e-08	2.82881e-06	no	NW_007378795.1	69961	83865	-	1797	PREDICTED: probable 3-hydroxyacyl-CoA dehydrogenase B0272.3 isoform X3 [Diaphorina citri]
LOC103514991	59.3654	157.054	1.40356	4.11828e-08	2.88826e-06	yes	NW_007377483.1	315067	336442	+	1123	PREDICTED: solute carrier family 2, facilitated glucose transporter member 6-like [Diaphorina citri]
LOC103516445	400.495	779.442	0.960657	4.12454e-08	2.88826e-06	no	NW_007378996.1	18792	45219	+	1335	PREDICTED: uncharacterized protein LOC103516445 [Diaphorina citri]
LOC103518131	1995.34	1070.71	-0.898067	4.28701e-08	2.99331e-06	no	NW_007379511.1	4	20170	+	6900	PREDICTED: uncharacterized protein LOC103518130 [Diaphorina citri]
LOC103504902	624.738	316.792	-0.979717	4.32605e-08	3.01181e-06	no	NW_007377576.1	183828	194119	-	1981	PREDICTED: putative methyltransferase DDB_G0268948 [Diaphorina citri]
LOC103510074	378.079	182.148	-1.05358	4.47178e-08	3.08869e-06	yes	NW_007377990.1	16424	51327	+	6957	PREDICTED: uncharacterized protein LOC103510074 [Diaphorina citri]
LOC103513096	539.234	2004.86	1.89452	4.47664e-08	3.08869e-06	yes	NW_007378355.1	80568	81937	+	1081	PREDICTED: repetitive proline-rich cell wall protein-like [Diaphorina citri]
LOC103512217	133.97	51.7103	-1.37338	4.47751e-08	3.08869e-06	yes	NW_007378242.1	53756	54770	+	516	PREDICTED: uncharacterized protein LOC103512217 [Diaphorina citri]
LOC113467347	22.9567	77.4754	1.75482	4.48792e-08	3.08869e-06	yes	NW_007377892.1	39325	41674	-	1891	PREDICTED: uncharacterized protein LOC103509010 [Diaphorina citri]
LOC103510498	312.19	142.908	-1.12734	4.58666e-08	3.14763e-06	yes	NW_007378038.1	119996	146544	+	3326	PREDICTED: cysteine sulfinic acid decarboxylase [Diaphorina citri]
LOC103518014	492.769	201.262	-1.29184	4.70296e-08	3.21824e-06	yes	NW_007379467.1	53070	54883	-	615	PREDICTED: uncharacterized protein LOC103518014 [Diaphorina citri]
LOC103505309	77.7918	234.308	1.59072	4.84553e-08	3.30639e-06	yes	NW_007377600.1	168675	172746	-	1865	PREDICTED: dentin sialophosphoprotein-like [Diaphorina citri]
LOC113467201	158.27	63.9294	-1.30784	4.92502e-08	3.3511e-06	yes	NW_007377459.1	90839	92326	-	579	PREDICTED: UDP-glucuronosyltransferase 2B9-like [Diaphorina citri]
LOC103517452	253.564	107.501	-1.23799	5.32114e-08	3.61041e-06	yes	NW_007379280.1	7987	10405	-	666	PREDICTED: LOW QUALITY PROTEIN: opsin Rh3-like [Diaphorina citri]
LOC103523882	550.396	278.037	-0.985192	5.75437e-08	3.89336e-06	no	NW_007427812.1	80	20179	-	808	PREDICTED: uncharacterized protein LOC103523882 [Diaphorina citri]
LOC103520015	820.257	427.152	-0.941325	5.80477e-08	3.91642e-06	no	NW_007380534.1	12214	19741	+	1929	PREDICTED: serine/threonine-protein phosphatase 4 regulatory subunit 3-like [Diaphorina citri]
LOC103513243	184.053	78.1626	-1.23557	5.85323e-08	3.93806e-06	yes	NW_007378375.1	101757	106942	-	625	PREDICTED: allatostatins [Diaphorina citri]
LOC103519424	404.056	197.642	-1.03167	5.99874e-08	4.02468e-06	yes	NW_007380139.1	4201	11830	+	1413	PREDICTED: cuticle protein 7-like [Diaphorina citri]
LOC103509502	108.9	34.47	-1.6596	6.03881e-08	4.04028e-06	yes	NW_007377940.1	48010	51099	+	2737	PREDICTED: vesicular inhibitory amino acid transporter [Diaphorina citri]
LOC103506263	471.708	234.878	-1.00598	6.10371e-08	4.07236e-06	yes	NW_007377661.1	226983	273982	-	1495	PREDICTED: LOW QUALITY PROTEIN: proton-coupled amino acid transporter 1-like [Diaphorina citri]
LOC113470954	308.083	103.682	-1.57115	6.34344e-08	4.22058e-06	yes	NW_007379385.1	4309	4748	-	168	-
LOC113467710	99.485	34.2497	-1.53839	6.39502e-08	4.24315e-06	yes	NW_007377966.1	144199	148047	+	876	-
LOC113470409	864.439	452.488	-0.933883	6.48267e-08	4.28945e-06	no	NW_007378989.1	109378	110277	-	583	-
LOC103514891	973.721	1798.1	0.884894	6.60195e-08	4.35638e-06	no	NW_007378670.1	73217	78939	-	1681	PREDICTED: ribonuclease H1 [Diaphorina citri]
LOC103507671	22.655	1.52405	-3.89384	6.72498e-08	4.4254e-06	yes	NW_007377769.1	50730	51911	+	261	PREDICTED: MORN repeat-containing protein 4-like [Diaphorina citri]
LOC103520777	54.6357	139.462	1.35195	6.81122e-08	4.46991e-06	yes	NW_007381450.1	3759	10800	-	811	PREDICTED: ribosome-recycling factor, mitochondrial-like [Diaphorina citri]
LOC103517453	503.411	253.57	-0.989351	6.92808e-08	4.53421e-06	no	NW_007379280.1	12243	14645	+	1306	PREDICTED: enoyl-CoA delta isomerase 1, mitochondrial-like [Diaphorina citri]
LOC113471430	299.289	140.936	-1.0865	7.00349e-08	4.57111e-06	yes	NW_007377500.1	100820	101661	+	505	-
LOC103513527	207.008	90.8549	-1.18805	7.21949e-08	4.69932e-06	yes	NW_007378413.1	109433	115151	-	1485	PREDICTED: N-acetylated-alpha-linked acidic dipeptidase-like protein [Diaphorina citri]
LOC103505497	101.533	35.3221	-1.5233	7.24365e-08	4.7023e-06	yes	NW_007377616.1	44353	51010	+	1936	PREDICTED: uncharacterized protein LOC103505497 [Diaphorina citri]
LOC103516620	223.837	452.103	1.01421	7.28074e-08	4.71364e-06	yes	NW_007379044.1	60435	76988	-	2668	PREDICTED: uncharacterized protein LOC103516620 isoform X1 [Diaphorina citri]
LOC113470753	60.9212	16.1247	-1.91767	7.48995e-08	4.83605e-06	yes	NW_007379232.1	29523	30516	+	366	-
LOC103519423	174.92	377.313	1.10907	7.87672e-08	5.07214e-06	yes	NW_007380139.1	13498	15097	-	782	PREDICTED: hybrid signal transduction histidine kinase L-like isoform X1 [Diaphorina citri]
LOC103517116	1019.39	405.607	-1.32956	8.25759e-08	5.30318e-06	yes	NW_007379176.1	41658	54267	-	469	PREDICTED: uncharacterized protein LOC103517116 [Diaphorina citri]
LOC103512020	48.9216	179.282	1.87369	8.28414e-08	5.30605e-06	yes	NW_007378215.1	129421	131275	-	1353	PREDICTED: protein Star-like [Diaphorina citri]
LOC113468134	307.317	145.286	-1.08083	8.32762e-08	5.31025e-06	yes	NW_007378085.1	48681	51414	+	1046	PREDICTED: glutamate receptor ionotropic, kainate 2-like [Diaphorina citri]
LOC113472963	19.0402	68.0506	1.83756	8.33492e-08	5.31025e-06	yes	NW_007377517.1	295423	298210	+	365	-
LOC103518259	131.226	281.362	1.10037	8.53131e-08	5.421e-06	yes	NW_007379558.1	20156	33290	-	4099	PREDICTED: LOW QUALITY PROTEIN: E3 ubiquitin-protein ligase UBR1-like [Diaphorina citri]
LOC103519113	848.745	1781.68	1.06984	8.57345e-08	5.43339e-06	yes	NW_007379961.1	167	15032	-	2611	PREDICTED: sulfhydryl oxidase 1-like [Diaphorina citri]
LOC103513541	199.061	87.2485	-1.19001	8.61575e-08	5.44583e-06	yes	NW_007378414.1	5983	14046	+	1843	PREDICTED: uncharacterized protein LOC103513541 [Diaphorina citri]
LOC103514633	54.271	220.064	2.01967	8.70067e-08	5.48508e-06	yes	NW_007378621.1	62757	64176	-	783	PREDICTED: uncharacterized protein LOC103514633 [Diaphorina citri]
LOC113473967	79.3438	287.513	1.85744	8.92729e-08	5.61321e-06	yes	NW_007377535.1	156144	158687	-	2373	-
LOC103506681	1207.45	499.397	-1.27371	1.01623e-07	6.37306e-06	yes	NW_007377691.1	78923	87602	-	1477	PREDICTED: venom acid phosphatase Acph-1-like [Diaphorina citri]
LOC103509619	757.038	398.567	-0.925545	1.03569e-07	6.47816e-06	no	NW_007377949.1	46237	69256	-	3485	PREDICTED: ATP-binding cassette sub-family G member 4 [Diaphorina citri]
LOC108254585	171.364	48.3173	-1.82645	1.0544e-07	6.57807e-06	yes	NW_007377548.1	212870	213618	-	407	astakine-like protein 3 [Lygus lineolaris]
LOC113470594	174.017	74.1509	-1.23069	1.06144e-07	6.60485e-06	yes	NW_007377491.1	496646	499400	+	601	PREDICTED: LOW QUALITY PROTEIN: uncharacterized protein LOC103517167 [Diaphorina citri]
LOC108252457	155.463	330.872	1.0897	1.07781e-07	6.6706e-06	yes	NW_007377967.1	4327	7407	-	2992	PREDICTED: dynein intermediate chain 1, axonemal-like [Diaphorina citri]
LOC113471155	273.88	128.566	-1.09103	1.07903e-07	6.6706e-06	yes	NW_007379543.1	12300	14201	-	470	PREDICTED: endothelial differentiation-related factor 1 homolog [Diaphorina citri]
LOC113471491	116.268	251.539	1.11333	1.08034e-07	6.6706e-06	yes	NW_007377500.1	288408	289039	-	217	-
LOC103516443	189.376	383.685	1.01867	1.10886e-07	6.81381e-06	yes	NW_007378996.1	45498	50626	+	2545	PREDICTED: dentin sialophosphoprotein-like [Diaphorina citri]
LOC103517970	824.587	406.578	-1.02014	1.10921e-07	6.81381e-06	yes	NW_007377494.1	394115	424714	+	1301	PREDICTED: isocitrate dehydrogenase [NADP], mitochondrial-like [Diaphorina citri]
LOC103506421	1663.13	906.515	-0.8755	1.14064e-07	6.98903e-06	no	NW_007377672.1	66027	68413	-	2161	PREDICTED: FK506-binding protein 5-like isoform X1 [Diaphorina citri]
LOC103507121	153.121	62.8732	-1.28416	1.16909e-07	7.14514e-06	yes	NW_007377726.1	70979	76016	-	732	PREDICTED: uncharacterized protein LOC103507121 [Diaphorina citri]
LOC103519902	376.269	715.429	0.927044	1.19564e-07	7.28888e-06	no	NW_007380439.1	7	3145	+	2052	PREDICTED: DNA ligase 1-like, partial [Diaphorina citri]
LOC103514401	237.843	102.866	-1.20924	1.20909e-07	7.3522e-06	yes	NW_007377480.1	236840	265384	+	4615	PREDICTED: protein unc-79 homolog [Diaphorina citri]
LOC103524282	604.582	311.736	-0.955614	1.25941e-07	7.63882e-06	no	NW_007377527.1	248175	250810	+	1375	PREDICTED: uncharacterized protein LOC103524282 [Diaphorina citri]
LOC103505301	16085.5	8919.81	-0.850673	1.33731e-07	8.09087e-06	no	NW_007377599.1	209735	251363	-	4384	PREDICTED: ATP-citrate synthase [Diaphorina citri]
LOC108253577	312.545	150.005	-1.05905	1.36917e-07	8.26282e-06	yes	NW_007377496.1	39503	41293	-	1563	-
LOC103511936	120.648	283.301	1.23153	1.3813e-07	8.31515e-06	yes	NW_007378205.1	108310	118230	+	2322	PREDICTED: cathepsin B-like cysteine proteinase 4 [Diaphorina citri]
LOC103508718	41843	23630	-0.824366	1.39234e-07	8.36063e-06	no	NW_007377861.1	39222	78832	-	5206	PREDICTED: paramyosin [Diaphorina citri]
LOC113467587	190.302	53.373	-1.83411	1.56263e-07	9.35982e-06	yes	NW_007377941.1	111492	116507	+	731	-
LOC103516990	9.2202	44.3477	2.26599	1.59973e-07	9.53807e-06	yes	NW_007379141.1	5924	38869	-	16668	PREDICTED: probable polyketide synthase 16, partial [Diaphorina citri]
LOC103520107	139.146	56.8154	-1.29225	1.60033e-07	9.53807e-06	yes	NW_007380638.1	4531	6961	+	1846	PREDICTED: period circadian protein [Diaphorina citri]
LOC103524649	49.8652	126.798	1.34643	1.69984e-07	1.01061e-05	yes	NW_007377548.1	220847	229647	+	907	PREDICTED: phosphoglycerate mutase 1-like [Diaphorina citri]
LOC103514504	336.323	639.214	0.92645	1.734e-07	1.02837e-05	no	NW_007378586.1	83582	93166	-	1737	PREDICTED: delta-1-pyrroline-5-carboxylate dehydrogenase, mitochondrial [Diaphorina citri]
LOC103516691	2905.27	1625.2	-0.838056	1.8222e-07	1.07802e-05	no	NW_007379070.1	26309	29832	-	1503	PREDICTED: guanosine-3&apos;,5&apos;-bis(diphosphate) 3&apos;-pyrophosphohydrolase MESH1 isoform X2 [Diaphorina citri]
LOC103512629	46.2301	136.468	1.56166	1.82907e-07	1.07942e-05	yes	NW_007377474.1	204331	247030	-	2504	PREDICTED: growth/differentiation factor 8-like [Diaphorina citri]
LOC113469837	256.581	499.22	0.960261	1.87398e-07	1.10321e-05	no	NW_007378682.1	64577	68025	-	3303	PREDICTED: uncharacterized protein LOC103521025 [Diaphorina citri]
LOC113468862	55.428	14.5881	-1.92583	1.90107e-07	1.11642e-05	yes	NW_007378307.1	128735	129287	+	302	-
LOC113468912	183.268	32.5854	-2.49166	1.94504e-07	1.13946e-05	yes	NW_007377475.1	245063	252018	-	1705	PREDICTED: trifunctional purine biosynthetic protein adenosine-3 [Diaphorina citri]
LOC103511240	568.009	296.317	-0.93877	1.95432e-07	1.13988e-05	no	NW_007377469.1	461051	474905	+	5202	PREDICTED: 5&apos;-AMP-activated serine/threonine-protein kinase catalytic subunit alpha-like [Diaphorina citri]
LOC103508110	3722	2085.45	-0.835719	1.95525e-07	1.13988e-05	no	NW_007377457.1	266464	285878	+	2788	PREDICTED: uncharacterized protein LOC103508110 isoform X1 [Diaphorina citri]
LOC103524367	56.9516	140.132	1.29897	1.96095e-07	1.14044e-05	yes	NW_007380539.1	6844	21657	+	2155	PREDICTED: uncharacterized protein LOC103520021, partial [Diaphorina citri]
LOC103512003	85.0907	192.076	1.1746	1.98249e-07	1.15018e-05	yes	NW_007378213.1	59566	71388	-	868	PREDICTED: ras-related C3 botulinum toxin substrate 1 [Diaphorina citri]
LOC103513943	20.0491	68.0625	1.76332	1.99909e-07	1.15702e-05	yes	NW_007378480.1	763	2359	-	450	PREDICTED: NADP-dependent malic enzyme-like, partial [Diaphorina citri]
LOC103514494	10870.5	6151.76	-0.821354	2.03239e-07	1.17346e-05	no	NW_007378585.1	2902	22153	+	1524	PREDICTED: uncharacterized abhydrolase domain-containing protein DDB_G0269086-like isoform X1 [Diaphorina citri]
LOC103510062	133.138	403.869	1.60096	2.11748e-07	1.21966e-05	yes	NW_007377989.1	130758	136022	-	3204	PREDICTED: probable GPI-anchored adhesin-like protein PGA55 [Diaphorina citri]
LOC113469457	254.676	120.524	-1.07934	2.1941e-07	1.26077e-05	yes	NW_007378517.1	12	14578	-	642	PREDICTED: uncharacterized protein LOC107451142 [Parasteatoda tepidariorum]
LOC103513790	1543.57	854.373	-0.853336	2.22281e-07	1.27262e-05	no	NW_007378456.1	86043	92321	+	1300	PREDICTED: tubulin alpha-1 chain-like [Diaphorina citri]
LOC103516743	162.368	70.0156	-1.21352	2.22533e-07	1.27262e-05	yes	NW_007379078.1	30227	49314	-	1384	PREDICTED: opsin-3-like, partial [Diaphorina citri]
LOC103520401	115.373	44.875	-1.36232	2.26234e-07	1.29072e-05	yes	NW_007380975.1	5442	18405	+	1154	PREDICTED: protein THEM6-like [Diaphorina citri]
LOC113466259	26.2177	80.3192	1.6152	2.40232e-07	1.36733e-05	yes	NW_007377672.1	142812	143524	+	501	-
LOC103506086	31718.3	18105.2	-0.808909	2.51349e-07	1.42722e-05	no	NW_007377651.1	77970	106316	-	1519	actin related protein 1 [Acyrthosiphon pisum]
LOC113469757	765.253	2851.97	1.89795	2.5252e-07	1.43049e-05	yes	NW_007378651.1	102235	102841	-	529	PREDICTED: allergen Cr-PI-like [Diaphorina citri]
LOC103515077	355.534	669.148	0.912338	2.56037e-07	1.447e-05	no	NW_007378697.1	41127	71065	-	2622	PREDICTED: lactase-phlorizin hydrolase-like [Diaphorina citri]
LOC103512372	445.67	229.49	-0.957544	2.76891e-07	1.56118e-05	no	NW_007378263.1	6590	32983	+	1512	PREDICTED: calcium-activated potassium channel slowpoke-like [Diaphorina citri]
LOC113465373	153.81	312.107	1.02089	2.87819e-07	1.619e-05	yes	NW_007390602.1	91	1306	+	944	PREDICTED: transforming acidic coiled-coil-containing protein 3-like [Diaphorina citri]
LOC113467139	47.7845	11.317	-2.07804	2.93458e-07	1.64686e-05	yes	NW_007377847.1	161932	163756	+	495	PREDICTED: uncharacterized protein LOC103508585 [Diaphorina citri]
LOC113470494	400.407	204.702	-0.96794	3.02531e-07	1.69382e-05	no	NW_007379057.1	55635	70636	-	509	-
LOC103521114	358.747	180.476	-0.991164	3.08921e-07	1.72557e-05	no	NW_007377510.1	184232	214192	-	4656	PREDICTED: LOW QUALITY PROTEIN: glycine dehydrogenase (decarboxylating), mitochondrial [Diaphorina citri]
LOC103514700	171.437	342.249	0.997365	3.10785e-07	1.73196e-05	no	NW_007378634.1	28384	34900	-	1528	PREDICTED: protein LSM14 homolog A-like [Diaphorina citri]
LOC113472112	88.2229	245.031	1.47374	3.15139e-07	1.75209e-05	yes	NW_007381313.1	4617	6589	-	1864	-
LOC103519990	176.122	351.719	0.997852	3.15856e-07	1.75209e-05	no	NW_007380512.1	9678	20882	+	2214	PREDICTED: sialin-like [Diaphorina citri]
LOC103508781	318.46	599.289	0.912137	3.25436e-07	1.80107e-05	no	NW_007377869.1	7432	25647	+	1079	PREDICTED: threo-3-hydroxyaspartate ammonia-lyase-like [Diaphorina citri]
LOC103512794	176.232	389.955	1.14583	3.29407e-07	1.81886e-05	yes	NW_007378316.1	69841	76866	+	1711	PREDICTED: lambda-crystallin homolog [Diaphorina citri]
LOC103521144	1440.95	799.124	-0.850524	3.30764e-07	1.82216e-05	no	NW_007377510.1	249220	272487	+	3484	PREDICTED: LOW QUALITY PROTEIN: putative DNA helicase Ino80 [Diaphorina citri]
LOC103519578	698.904	374.824	-0.898883	3.36809e-07	1.85122e-05	no	NW_007380232.1	825	12097	+	1883	PREDICTED: chorion peroxidase-like [Diaphorina citri]
LOC113472160	205.319	469.861	1.19437	3.43091e-07	1.88144e-05	yes	NW_007381508.1	343	14734	+	3033	PREDICTED: fatty acid synthase-like, partial [Diaphorina citri]
LOC103522353	4098.71	2329.35	-0.815247	3.47025e-07	1.89868e-05	no	NW_007385401.1	8256	8867	-	612	troponin I-like [Diaphorina citri]
LOC103515164	58.9731	140.764	1.25515	3.70875e-07	2.02455e-05	yes	NW_007378716.1	1498	28112	-	1006	PREDICTED: protein tramtrack, beta isoform-like, partial [Diaphorina citri]
LOC113467750	60.2094	17.2434	-1.80394	3.73696e-07	2.03533e-05	yes	NW_007377978.1	127376	128192	+	513	-
LOC103508562	1290.3	2276.9	0.819365	3.77072e-07	2.04907e-05	no	NW_007377844.1	102863	181790	+	2249	PREDICTED: uncharacterized protein LOC103508562 [Diaphorina citri]
LOC108253067	152.269	65.7964	-1.21054	3.79911e-07	2.05984e-05	yes	NW_007378641.1	98930	101227	-	2298	PREDICTED: Duffy receptor gamma form-like [Diaphorina citri]
LOC103506383	804.946	430.669	-0.902313	3.89571e-07	2.10746e-05	no	NW_007377669.1	45729	68328	+	3386	PREDICTED: xanthine dehydrogenase [Diaphorina citri]
LOC103511833	211.147	97.7382	-1.11126	3.93724e-07	2.12513e-05	yes	NW_007378190.1	81708	91437	+	1183	PREDICTED: CD63 antigen-like isoform X1 [Diaphorina citri]
LOC103524487	81.7943	182.921	1.16115	3.98108e-07	2.14398e-05	yes	NW_007377538.1	319608	334421	-	1247	PREDICTED: GTP-binding protein Rheb homolog [Diaphorina citri]
LOC103522231	65.1856	19.7815	-1.7204	4.10002e-07	2.2031e-05	yes	NW_007384866.1	2171	3163	+	441	PREDICTED: uncharacterized protein LOC103522231, partial [Diaphorina citri]
LOC103506147	1254.53	701.453	-0.83873	4.20821e-07	2.25618e-05	no	NW_007377656.1	146923	154664	+	1234	PREDICTED: polyadenylate-binding protein 4-like [Diaphorina citri]
LOC113465971	463.479	238.423	-0.95898	4.2218e-07	2.25843e-05	no	NW_007377627.1	89386	90232	+	629	-
LOC113465882	218.73	101.787	-1.1036	4.2893e-07	2.28944e-05	yes	NW_007377613.1	211936	212449	+	346	-
LOC103516741	1141.03	2019.26	0.823486	4.30375e-07	2.29206e-05	no	NW_007379078.1	22761	24930	-	2130	PREDICTED: isocitrate dehydrogenase [NAD] subunit gamma, mitochondrial-like isoform X1 [Diaphorina citri]
LOC113468095	223.74	105.64	-1.08266	4.43381e-07	2.3561e-05	yes	NW_007378076.1	8792	10922	-	1071	-
LOC103518654	254.659	124.322	-1.03449	4.49385e-07	2.38273e-05	yes	NW_007379714.1	19920	20293	+	309	-
LOC103510881	243.109	620.726	1.35235	4.7575e-07	2.51697e-05	yes	NW_007378086.1	85320	105226	-	3150	PREDICTED: peroxidase-like [Diaphorina citri]
LOC103506069	100.739	215.095	1.09435	4.87999e-07	2.5761e-05	yes	NW_007377649.1	28345	31917	+	885	PREDICTED: zinc finger protein DZIP1L-like [Diaphorina citri]
LOC113467544	20.0029	66.1549	1.72564	4.90043e-07	2.58122e-05	yes	NW_007377461.1	101656	103860	+	608	PREDICTED: 2-hydroxyacylsphingosine 1-beta-galactosyltransferase-like [Diaphorina citri]
LOC113469275	221.014	104.603	-1.07921	4.94679e-07	2.59994e-05	yes	NW_007378443.1	124756	133594	-	570	PREDICTED: tRNA selenocysteine 1-associated protein 1 [Diaphorina citri]
LOC113469772	361.518	667.334	0.88434	5.41762e-07	2.84118e-05	no	NW_007378655.1	15861	31761	+	1326	PREDICTED: salivary glue protein Sgs-3-like [Diaphorina citri]
LOC103511898	654.826	354.013	-0.887309	5.47852e-07	2.86685e-05	no	NW_007378198.1	20242	31685	-	2470	PREDICTED: short/branched chain specific acyl-CoA dehydrogenase, mitochondrial-like [Diaphorina citri]
LOC103507793	64.2524	149.106	1.21451	5.80036e-07	3.02867e-05	yes	NW_007377777.1	59655	61863	-	591	PREDICTED: metaxin-2-like, partial [Diaphorina citri]
LOC103517043	27.2148	3.67578	-2.88827	5.82794e-07	3.03647e-05	yes	NW_007379154.1	54640	57026	+	1058	PREDICTED: neither inactivation nor afterpotential protein C-like [Diaphorina citri]
LOC113471678	20.9162	67.19	1.68362	5.91832e-07	3.07689e-05	yes	NW_007380210.1	18904	20774	-	464	PREDICTED: uncharacterized protein LOC103519553 [Diaphorina citri]
LOC103517627	120.334	248.755	1.04768	5.95012e-07	3.08674e-05	yes	NW_007379339.1	12	11000	-	829	PREDICTED: bifunctional 3&apos;-phosphoadenosine 5&apos;-phosphosulfate synthase-like [Diaphorina citri]
LOC113471940	73.3954	24.4336	-1.58683	6.01225e-07	3.11224e-05	yes	NW_007380745.1	17573	28119	-	732	-
LOC103516349	529.923	282.975	-0.905107	6.08123e-07	3.14118e-05	no	NW_007378977.1	24184	30501	-	1454	PREDICTED: uncharacterized protein LOC103516349 [Diaphorina citri]
LOC103517657	96.3762	36.2212	-1.41184	6.20737e-07	3.19446e-05	yes	NW_007379346.1	30480	38915	+	1719	PREDICTED: protein yellow-like [Diaphorina citri]
LOC103516235	426.908	223.547	-0.933344	6.21096e-07	3.19446e-05	no	NW_007378944.1	9544	11894	+	728	PREDICTED: protein slit-like [Diaphorina citri]
LOC103506672	1341.37	503.032	-1.41498	6.76538e-07	3.47217e-05	yes	NW_007377691.1	81596	82817	-	726	PREDICTED: uncharacterized protein LOC103506671 [Diaphorina citri]
LOC103510615	99.1524	209.968	1.08245	7.03217e-07	3.59892e-05	yes	NW_007377465.1	58211	59725	+	1137	PREDICTED: uncharacterized protein LOC103510615 [Diaphorina citri]
LOC103505627	3421.26	1972.32	-0.794634	7.0423e-07	3.59892e-05	no	NW_007377623.1	12960	22667	-	2177	PREDICTED: probable 4-coumarate--CoA ligase 1 [Diaphorina citri]
LOC103513850	2573.39	1283.02	-1.00412	7.07495e-07	3.60793e-05	yes	NW_007378465.1	34044	36707	-	2626	PREDICTED: DNA ligase 1-like [Diaphorina citri]
LOC103514298	2673.1	1538.88	-0.796633	7.14097e-07	3.6304e-05	no	NW_007378548.1	49235	84439	-	1437	PREDICTED: probable GPI-anchored adhesin-like protein PGA18 [Diaphorina citri]
LOC113466306	352.961	181.33	-0.960894	7.14925e-07	3.6304e-05	no	NW_007377683.1	41219	43010	+	1473	-
LOC103519904	30.0571	84.6683	1.49411	7.40735e-07	3.75353e-05	yes	NW_007380439.1	11732	14832	-	804	PREDICTED: immunoglobulin superfamily member 22-like [Diaphorina citri]
LOC103513292	18.3919	61.2483	1.7356	7.60316e-07	3.84464e-05	yes	NW_007378381.1	108732	109687	-	956	PREDICTED: uncharacterized protein LOC103513292 [Diaphorina citri]
LOC103524335	2199.27	1263.35	-0.799775	8.23225e-07	4.154e-05	no	NW_007377531.1	91967	98295	-	2671	PREDICTED: aminoacyl tRNA synthase complex-interacting multifunctional protein 1-like [Diaphorina citri]
LOC113469664	882.254	492.059	-0.842363	8.40946e-07	4.23453e-05	no	NW_007378609.1	48222	74050	-	2777	PREDICTED: uncharacterized protein LOC103519696, partial [Diaphorina citri]
LOC113471797	184.303	357.678	0.95658	8.70052e-07	4.37192e-05	no	NW_007380440.1	2805	3386	-	419	-
LOC103522701	16.1997	165.795	3.35536	8.77867e-07	4.40198e-05	yes	NW_007387821.1	155	1607	+	1453	PREDICTED: craniofacial development protein 2-like, partial [Diaphorina citri]
LOC103508416	502.167	268.809	-0.901585	9.4245e-07	4.71598e-05	no	NW_007377833.1	138384	141677	+	2209	PREDICTED: enhancer of split mgamma protein-like [Diaphorina citri]
LOC103506594	2761.45	4727.9	0.775775	9.49127e-07	4.73952e-05	no	NW_007377686.1	255213	258038	+	904	PREDICTED: ATP synthase subunit beta, mitochondrial-like, partial [Diaphorina citri]
LOC103517222	191.999	89.9125	-1.0945	9.65333e-07	4.81044e-05	yes	NW_007379209.1	47250	51017	+	2372	PREDICTED: uncharacterized protein LOC103517222 [Diaphorina citri]
LOC103511834	36.174	105.088	1.53858	1.04494e-06	5.19636e-05	yes	NW_007378190.1	12026	49157	+	4075	PREDICTED: uncharacterized protein LOC103511836 [Diaphorina citri]
LOC113472546	28.1857	80.1187	1.50718	1.04787e-06	5.20017e-05	yes	NW_007383449.1	2283	2972	-	339	-
LOC103507613	242.803	119.051	-1.0282	1.05253e-06	5.21252e-05	yes	NW_007377765.1	103847	112968	+	2706	PREDICTED: zinc finger protein 699-like [Diaphorina citri]
LOC103512277	116.143	262.163	1.17457	1.09229e-06	5.39832e-05	yes	NW_007378250.1	57529	60770	+	3095	PREDICTED: putative leucine-rich repeat-containing protein DDB_G0290503 [Diaphorina citri]
LOC103511042	252.091	124.891	-1.01328	1.09837e-06	5.41718e-05	yes	NW_007378101.1	4370	18682	+	3768	PREDICTED: protein stoned-B [Diaphorina citri]
LOC103514658	175.562	340.025	0.953657	1.1079e-06	5.453e-05	no	NW_007378628.1	13503	65777	+	4522	PREDICTED: collagen alpha-5(IV) chain-like [Diaphorina citri]
LOC103508106	971.547	511.517	-0.925501	1.1122e-06	5.46299e-05	no	NW_007377803.1	139041	141036	+	1113	PREDICTED: uncharacterized protein LOC103508106 [Diaphorina citri]
LOC103524067	1464.3	835.008	-0.810345	1.12506e-06	5.51486e-05	no	NW_007467515.1	10	19973	-	737	PREDICTED: NADH-cytochrome b5 reductase 2-like, partial [Diaphorina citri]
LOC103514549	93.9466	35.6896	-1.39634	1.1518e-06	5.63443e-05	yes	NW_007377481.1	60537	83337	-	2043	PREDICTED: probable nuclear hormone receptor HR3 [Diaphorina citri]
LOC103514802	617.262	340.054	-0.860119	1.16076e-06	5.66675e-05	no	NW_007378654.1	30338	34907	+	1591	PREDICTED: mpv17-like protein isoform X1 [Diaphorina citri]
LOC103509590	1755.79	3017.62	0.781286	1.18278e-06	5.76253e-05	no	NW_007377946.1	87700	104322	+	3354	PREDICTED: regulator of nonsense transcripts 1 [Diaphorina citri]
LOC103524921	2748.91	1595.14	-0.785173	1.19254e-06	5.79829e-05	no	NW_007377564.1	113020	121495	+	707	PREDICTED: vasotab-like [Diaphorina citri]
LOC103511538	11.335	45.5085	2.00535	1.2034e-06	5.83928e-05	yes	NW_007378158.1	24914	34934	-	1562	PREDICTED: uncharacterized protein LOC103511538 [Diaphorina citri]
LOC113467051	1.40396	28.0689	4.32139	1.21577e-06	5.88618e-05	yes	NW_007377457.1	265265	267003	-	451	-
LOC103514476	347.675	799.729	1.20177	1.21797e-06	5.88618e-05	yes	NW_007378577.1	62542	87284	+	1331	PREDICTED: neuronal acetylcholine receptor subunit alpha-5 [Diaphorina citri]
LOC108253845	237.976	77.8629	-1.61181	1.22263e-06	5.89081e-05	yes	NW_007381076.1	5761	15662	-	1247	PREDICTED: uncharacterized protein LOC103506422 isoform X1 [Diaphorina citri]
LOC103515106	1173.68	426.362	-1.46089	1.22383e-06	5.89081e-05	yes	NW_007378706.1	55571	77869	+	2629	PREDICTED: bifunctional purine biosynthesis protein PURH isoform X2 [Diaphorina citri]
LOC113472126	87.7953	32.7362	-1.42326	1.23355e-06	5.92571e-05	yes	NW_007381375.1	5643	6474	+	530	-
LOC103517374	136.633	59.7751	-1.19269	1.24017e-06	5.94563e-05	yes	NW_007379253.1	307	6960	-	2675	PREDICTED: uncharacterized protein LOC103517374 [Diaphorina citri]
LOC103507921	1593.59	916.084	-0.798732	1.24686e-06	5.96581e-05	no	NW_007377786.1	124613	139104	+	1451	PREDICTED: uncharacterized protein LOC103507921 [Diaphorina citri]
LOC103505999	201.358	96.1783	-1.06598	1.26219e-06	6.02716e-05	yes	NW_007377449.1	392147	402076	-	5967	PREDICTED: SRSF protein kinase 3-like [Diaphorina citri]
LOC113468361	274.463	506.797	0.884794	1.29079e-06	6.15146e-05	no	NW_007378147.1	123790	129394	+	582	PREDICTED: gametogenetin-binding protein 2-like [Diaphorina citri]
LOC103515149	81.6562	175.757	1.10595	1.29774e-06	6.17237e-05	yes	NW_007378713.1	30427	31395	-	969	PREDICTED: eukaryotic translation initiation factor 4 gamma 2-like [Diaphorina citri]
LOC103509057	317.331	163.459	-0.957059	1.32906e-06	6.30883e-05	no	NW_007377897.1	144282	147294	-	940	PREDICTED: uncharacterized protein LOC103509057 [Diaphorina citri]
LOC103513868	317.269	578.306	0.866126	1.34113e-06	6.35355e-05	no	NW_007378470.1	46239	57586	-	1904	PREDICTED: uncharacterized oxidoreductase C663.06c-like [Diaphorina citri]
LOC113469258	367.634	192.204	-0.935631	1.36249e-06	6.44206e-05	no	NW_007378438.1	92809	93448	-	560	-
LOC103505073	1012.23	574.489	-0.817179	1.37261e-06	6.47715e-05	no	NW_007377586.1	68090	79915	-	1647	PREDICTED: protein SERAC1-like [Diaphorina citri]
LOC103519659	585.511	320.908	-0.867535	1.38001e-06	6.49931e-05	no	NW_007380282.1	430	5881	+	3848	PREDICTED: dentin sialophosphoprotein-like, partial [Diaphorina citri]
LOC103514136	670.473	372.477	-0.848027	1.39753e-06	6.56895e-05	no	NW_007378517.1	13650	15730	-	1461	PREDICTED: uncharacterized protein LOC103514136 [Diaphorina citri]
LOC108253773	68.0379	194.75	1.51721	1.41315e-06	6.61925e-05	yes	NW_007380523.1	9851	16923	-	649	PREDICTED: alpha-crystallin A chain-like [Diaphorina citri]
LOC103508445	108.906	298.891	1.45653	1.41375e-06	6.61925e-05	yes	NW_007377834.1	181877	209261	+	1560	PREDICTED: lipid storage droplets surface-binding protein 1-like [Diaphorina citri]
LOC103505750	190.44	443.612	1.21996	1.43703e-06	6.71517e-05	yes	NW_007377629.1	240433	265332	+	484	PREDICTED: protein l(2)37Cc-like [Diaphorina citri]
LOC103521292	153.176	69.5099	-1.1399	1.47606e-06	6.88419e-05	yes	NW_007382309.1	888	1647	+	498	PREDICTED: uncharacterized protein LOC103521292 [Diaphorina citri]
LOC108253451	131.718	276.719	1.07097	1.50231e-06	6.99301e-05	yes	NW_007379262.1	29028	30158	+	1131	orf protein, putative [Pediculus humanus corporis]
LOC103508013	132.64	57.6818	-1.20133	1.55872e-06	7.24155e-05	yes	NW_007377795.1	158130	160953	-	827	PREDICTED: chromatin modification-related protein MEAF6 [Diaphorina citri]
LOC113466025	506.08	276.623	-0.871445	1.58085e-06	7.33019e-05	no	NW_007377636.1	36233	37744	+	1360	-
LOC103515340	761.381	1326.85	0.801318	1.59249e-06	7.36539e-05	no	NW_007378752.1	32452	40518	-	1468	PREDICTED: uncharacterized protein LOC103515340 isoform X1 [Diaphorina citri]
LOC113468613	190.751	89.9843	-1.08395	1.59622e-06	7.36539e-05	yes	NW_007378223.1	127539	128642	-	474	PREDICTED: uncharacterized protein LOC103175934 isoform X1 [Callorhinchus milii]
LOC103506242	349.419	183.568	-0.928644	1.59764e-06	7.36539e-05	no	NW_007377661.1	434073	444427	+	644	PREDICTED: peroxidasin-like [Diaphorina citri]
LOC108252078	1924.13	3273.34	0.766559	1.6235e-06	7.47027e-05	no	NW_007377698.1	133165	135874	+	432	PREDICTED: E3 ubiquitin-protein ligase BRE1-like [Diaphorina citri]
LOC103512392	1621.36	938.799	-0.788314	1.63899e-06	7.52713e-05	no	NW_007378265.1	26133	126346	+	19076	PREDICTED: LOW QUALITY PROTEIN: twitchin-like [Diaphorina citri]
LOC103523257	594.108	221.275	-1.42489	1.70888e-06	7.83314e-05	yes	NW_007395563.1	158	980	+	823	PREDICTED: transcription initiation factor TFIID subunit 11-like, partial [Diaphorina citri]
LOC103509826	217.019	106.436	-1.02784	1.76275e-06	8.06468e-05	yes	NW_007377967.1	95395	115220	-	1471	PREDICTED: basic salivary proline-rich protein 1-like [Diaphorina citri]
LOC113468963	302.746	157.029	-0.94708	1.77654e-06	8.09933e-05	no	NW_007378337.1	95852	97273	+	1356	-
LOC103515811	12.4508	47.0284	1.91729	1.77707e-06	8.09933e-05	yes	NW_007378845.1	29789	32255	+	852	PREDICTED: uncharacterized protein LOC103515811 [Diaphorina citri]
LOC103509204	169.651	79.3493	-1.09628	1.85666e-06	8.44604e-05	yes	NW_007377909.1	6868	46559	+	2763	PREDICTED: uncharacterized protein LOC103509204, partial [Diaphorina citri]
LOC113467261	44.2494	11.3822	-1.95887	1.94714e-06	8.83709e-05	yes	NW_007377874.1	178586	180111	+	993	-
LOC103509286	373.991	669.479	0.840035	1.94998e-06	8.83709e-05	no	NW_007377917.1	180011	209991	+	1092	PREDICTED: malate dehydrogenase, mitochondrial-like [Diaphorina citri]
LOC103511975	300.155	155.185	-0.951723	1.99709e-06	9.03356e-05	no	NW_007378208.1	55612	56957	+	663	PREDICTED: uncharacterized protein LOC103511975 [Diaphorina citri]
LOC103523575	299.255	155.514	-0.944333	2.0468e-06	9.24098e-05	no	NW_007404827.1	655	1503	-	438	PREDICTED: troponin T-like, partial [Diaphorina citri]
LOC113470289	3.86439	26.7683	2.79222	2.07438e-06	9.34794e-05	yes	NW_007378915.1	12318	12996	-	679	PREDICTED: probable serine carboxypeptidase CPVL [Tetranychus urticae]
LOC113467491	126.823	250.267	0.980646	2.09641e-06	9.42955e-05	no	NW_007377922.1	58107	70826	+	811	acylphosphatase, putative [Acyrthosiphon pisum]
LOC103519340	77.3559	27.8991	-1.47129	2.10351e-06	9.43891e-05	yes	NW_007380093.1	6710	30793	-	1188	PREDICTED: proton-coupled amino acid transporter 4-like [Diaphorina citri]
LOC113472818	130.709	57.5814	-1.18268	2.10636e-06	9.43891e-05	yes	NW_007377516.1	152505	153171	-	485	-
LOC103514517	138.237	61.6311	-1.16541	2.11605e-06	9.46469e-05	yes	NW_007378588.1	37213	45744	-	2450	PREDICTED: acetylcholine receptor subunit alpha-L1 [Diaphorina citri]
LOC103513073	234.953	434.963	0.888521	2.1241e-06	9.48306e-05	no	NW_007378351.1	36144	56331	-	734	PREDICTED: malate dehydrogenase, mitochondrial-like [Diaphorina citri]
LOC103517028	152.25	69.8474	-1.12416	2.19616e-06	9.77391e-05	yes	NW_007379150.1	51872	61663	-	1822	serine threonine-protein kinase pak 3 isoform 2 [Lasius niger]
LOC103514507	235.707	85.0591	-1.47046	2.19739e-06	9.77391e-05	yes	NW_007378587.1	55566	57788	+	1044	PREDICTED: uncharacterized protein At3g15000, mitochondrial-like [Diaphorina citri]
LOC103506840	250.228	498.534	0.994448	2.22986e-06	9.90001e-05	no	NW_007377702.1	78101	89198	+	1431	PREDICTED: phenoloxidase subunit 1-like [Diaphorina citri]
LOC103523625	621.591	328.061	-0.922003	2.24599e-06	9.95321e-05	no	NW_007407237.1	8226	10581	+	866	PREDICTED: androgen-dependent TFPI-regulating protein-like, partial [Diaphorina citri]
LOC103518375	405.808	219.052	-0.889527	2.2819e-06	0.000100937	no	NW_007379594.1	5194	29534	+	3282	PREDICTED: neither inactivation nor afterpotential protein C-like [Diaphorina citri]
LOC103513816	1798.7	1054.91	-0.769833	2.29289e-06	0.000101237	no	NW_007378461.1	1440	18485	+	1111	PREDICTED: glutamine synthetase 2 cytoplasmic-like isoform X1 [Diaphorina citri]
LOC113466566	1518.2	884.101	-0.780083	2.30313e-06	0.000101503	no	NW_007377730.1	80247	96294	+	767	hypothetical protein L798_04012, partial [Zootermopsis nevadensis]
LOC103504836	290.622	687.367	1.24194	2.31128e-06	0.000101675	yes	NW_007377572.1	376723	382343	+	3828	PREDICTED: uncharacterized protein LOC103504836 [Diaphorina citri]
LOC113473098	97.9981	39.3276	-1.31721	2.35493e-06	0.000103265	yes	NW_007392257.1	63	646	-	505	-
LOC103506786	205.835	1498.63	2.86408	2.35603e-06	0.000103265	yes	NW_007377452.1	312475	314293	+	1796	PREDICTED: uncharacterized protein LOC103506786 isoform X2 [Diaphorina citri]
LOC103509293	149.848	372.862	1.31514	2.40133e-06	0.000105059	yes	NW_007377919.1	104556	106905	+	1825	PREDICTED: uncharacterized protein LOC103509293 isoform X2 [Diaphorina citri]
LOC103512770	247.384	125.481	-0.97929	2.41925e-06	0.000105651	no	NW_007378314.1	113782	114704	-	445	PREDICTED: dolichyl-diphosphooligosaccharide--protein glycosyltransferase subunit 4 [Diaphorina citri]
LOC103511537	28.2165	78.0918	1.46863	2.44796e-06	0.000106711	yes	NW_007378158.1	17582	24621	+	988	PREDICTED: RNA-binding protein FUS-like [Diaphorina citri]
LOC113470916	10.2921	41.7192	2.01918	2.49256e-06	0.000108458	yes	NW_007379355.1	23634	25168	-	1374	PREDICTED: protein Star-like [Diaphorina citri]
LOC103516421	77.8497	183.706	1.23863	2.54238e-06	0.000110426	yes	NW_007378992.1	21876	31510	+	1189	PREDICTED: sulfatase-modifying factor 1 [Diaphorina citri]
LOC103506819	378.53	674.594	0.833614	2.55683e-06	0.000110853	no	NW_007377701.1	11615	35514	+	2599	PREDICTED: protoheme IX farnesyltransferase, mitochondrial [Diaphorina citri]
LOC103506519	762.349	1310.22	0.781281	2.58948e-06	0.000112066	no	NW_007377677.1	206167	225147	+	5796	PREDICTED: mucin-17-like [Diaphorina citri]
LOC103521263	11593.6	6940.37	-0.740238	2.59759e-06	0.000112215	no	NW_007377511.1	182780	184389	-	1059	PREDICTED: ATP synthase lipid-binding protein, mitochondrial-like [Diaphorina citri]
LOC103521195	181.427	948.397	2.3861	2.61401e-06	0.000112722	yes	NW_007382100.1	7	12590	-	3316	PREDICTED: uncharacterized protein LOC103521195 [Diaphorina citri]
LOC103506853	641.259	1111.53	0.793565	2.6403e-06	0.000113651	no	NW_007377704.1	78929	94030	-	3827	PREDICTED: open rectifier potassium channel protein 1 isoform X1 [Diaphorina citri]
LOC103513586	238.25	120.413	-0.984481	2.65741e-06	0.000114183	no	NW_007378421.1	61357	63281	-	375	PREDICTED: dnaJ homolog subfamily A member 1-like [Diaphorina citri]
LOC113472198	167.463	46.3402	-1.8535	2.66314e-06	0.000114225	yes	NW_007381665.1	5295	7722	-	1302	-
LOC103514687	777.265	440.639	-0.81881	2.68267e-06	0.000114857	no	NW_007378631.1	101970	106435	+	1315	PREDICTED: arrestin homolog [Diaphorina citri]
LOC113469906	774.161	439.698	-0.816121	2.70488e-06	0.000115602	no	NW_007378712.1	66467	67367	+	815	-
LOC113466993	852.583	433.126	-0.977054	2.73004e-06	0.000116405	no	NW_007377457.1	101620	102269	-	264	-
LOC103507746	1.06101	17.3927	4.03497	2.73335e-06	0.000116405	yes	NW_007377774.1	91321	122369	+	1317	PREDICTED: uncharacterized protein LOC103507746 [Diaphorina citri]
LOC103520611	213.853	517.016	1.27359	2.78266e-06	0.000118214	yes	NW_007381231.1	14224	24737	+	705	PREDICTED: uncharacterized protein LOC103520611 [Diaphorina citri]
LOC108251827	290.5	151.668	-0.937619	2.78568e-06	0.000118214	no	NW_007377664.1	57231	59824	+	1053	PREDICTED: uncharacterized protein LOC103506316 [Diaphorina citri]
LOC103508253	225.402	825.687	1.87309	2.88572e-06	0.000122243	yes	NW_007377815.1	174732	180113	+	3768	PREDICTED: tenascin-like [Diaphorina citri]
LOC113470618	81.773	31.1665	-1.39163	2.92061e-06	0.000123406	yes	NW_007379126.1	49125	49739	-	463	-
LOC113470445	201.024	95.0035	-1.08132	2.92344e-06	0.000123406	yes	NW_007379003.1	15551	17393	-	1085	-
LOC103515376	682.058	373.483	-0.868853	2.94528e-06	0.00012411	no	NW_007378757.1	48529	51113	+	1534	PREDICTED: uncharacterized protein LOC103515376 [Diaphorina citri]
LOC103524331	166.261	314.932	0.921589	3.00711e-06	0.000126494	no	NW_007377530.1	216080	245722	-	3255	PREDICTED: brain tumor protein [Diaphorina citri]
LOC103509576	31.091	82.1024	1.40093	3.18067e-06	0.00013356	yes	NW_007377945.1	106376	110130	+	1299	PREDICTED: nudC domain-containing protein 2-like [Diaphorina citri]
LOC103517606	1863.68	1100.45	-0.760059	3.3161e-06	0.000139004	no	NW_007379333.1	35	709	-	218	PREDICTED: paramyosin, short form-like, partial [Diaphorina citri]
LOC103505213	241.361	122.963	-0.972972	3.42332e-06	0.000143037	no	NW_007377594.1	75277	77853	-	1079	PREDICTED: putative uncharacterized protein DDB_G0286829 [Diaphorina citri]
LOC103513148	171.109	323.658	0.91955	3.42611e-06	0.000143037	no	NW_007378361.1	179337	192699	-	3798	PREDICTED: V-type proton ATPase 116 kDa subunit a isoform 1-like, partial [Diaphorina citri]
LOC103507299	181.185	339.052	0.904043	3.43018e-06	0.000143037	no	NW_007377739.1	60049	77263	-	992	PREDICTED: leukocyte surface antigen CD53-like isoform X1 [Diaphorina citri]
LOC113469598	566.921	318.948	-0.829828	3.44382e-06	0.000143357	no	NW_007378580.1	32578	34001	-	1121	-
LOC103508027	687.69	360.731	-0.930835	3.47086e-06	0.000144233	no	NW_007377457.1	101234	101668	+	266	PREDICTED: nucleoside diphosphate kinase-like [Diaphorina citri]
LOC103510958	189.684	92.7593	-1.03203	3.48624e-06	0.000144622	yes	NW_007378093.1	40301	60776	-	2076	PREDICTED: LOW QUALITY PROTEIN: choline/ethanolamine kinase-like [Diaphorina citri]
LOC113466092	330.432	588.925	0.83373	3.51825e-06	0.000145459	no	NW_007377648.1	101763	104006	-	1810	-
LOC103523957	177.919	86.1067	-1.04702	3.52368e-06	0.000145459	yes	NW_007439641.1	8749	10167	+	1148	PREDICTED: cysteine-rich PDZ-binding protein-like isoform X1 [Diaphorina citri]
LOC103524300	93.359	191.692	1.03793	3.52459e-06	0.000145459	yes	NW_007377528.1	278446	301616	-	4219	PREDICTED: zinc finger protein ush [Diaphorina citri]
LOC103514151	630.982	356.554	-0.823478	3.64271e-06	0.000150076	no	NW_007378520.1	4440	33871	-	3059	PREDICTED: uncharacterized protein LOC103514151 [Diaphorina citri]
LOC103513163	47.3939	116.672	1.29968	3.66106e-06	0.000150561	yes	NW_007378363.1	91047	99075	+	1887	PREDICTED: uncharacterized protein LOC103513163 [Diaphorina citri]
LOC103505840	185.732	424.42	1.19227	3.66703e-06	0.000150561	yes	NW_007377636.1	61115	67072	-	1400	PREDICTED: protein UXT homolog [Diaphorina citri]
LOC103524502	208.571	104.638	-0.995131	3.70131e-06	0.000151709	no	NW_007377538.1	300262	306297	-	2356	PREDICTED: serine/arginine repetitive matrix protein 5-like [Diaphorina citri]
LOC103524980	104.616	209.932	1.00483	3.75121e-06	0.000153493	yes	NW_007377567.1	22469	27074	-	1795	PREDICTED: proteoglycan 4-like [Diaphorina citri]
LOC103506901	18.6094	58.5957	1.65476	3.77943e-06	0.000154385	yes	NW_007377708.1	21412	28598	-	1477	PREDICTED: uncharacterized protein LOC103506901 [Diaphorina citri]
LOC103523995	53.9775	123.414	1.19307	3.88107e-06	0.000158267	yes	NW_007448549.1	86	10245	+	721	PREDICTED: glycine-rich cell wall structural protein 1.8-like, partial [Diaphorina citri]
LOC103521979	358.72	632.571	0.81837	3.9102e-06	0.000159185	no	NW_007383832.1	5	21337	+	1710	PREDICTED: phosphoglucomutase-like, partial [Diaphorina citri]
LOC113469272	208.22	103.916	-1.00269	3.92285e-06	0.00015943	yes	NW_007378442.1	5608	9585	-	2173	PREDICTED: Duffy receptor gamma form-like [Diaphorina citri]
LOC103517735	942.31	546.28	-0.786561	3.98835e-06	0.000161818	no	NW_007379367.1	35009	38715	-	1144	PREDICTED: uncharacterized protein LOC103517735 [Diaphorina citri]
LOC103519989	392.977	689.418	0.810931	4.05723e-06	0.000164335	no	NW_007377505.1	307776	310229	-	873	PREDICTED: UPF0364 protein C6orf211 homolog [Diaphorina citri]
LOC103507540	234.041	119.502	-0.969733	4.08808e-06	0.000165306	no	NW_007377755.1	134286	177802	-	3215	PREDICTED: sodium-dependent serotonin transporter-like [Diaphorina citri]
LOC103519343	19.8375	60.4114	1.60659	4.10589e-06	0.000165747	yes	NW_007380097.1	13599	15015	+	495	PREDICTED: mpv17-like protein [Diaphorina citri]
LOC103508861	26.8043	78.0234	1.54144	4.13742e-06	0.000166739	yes	NW_007377876.1	172129	173505	+	1309	PREDICTED: 2-oxoglutarate dehydrogenase, mitochondrial-like [Diaphorina citri]
LOC103511039	38.7427	95.965	1.30858	4.1447e-06	0.000166753	yes	NW_007378100.1	97446	127875	-	447	PREDICTED: moesin/ezrin/radixin homolog 1-like [Diaphorina citri]
LOC103505256	39.5555	97.2392	1.29766	4.16019e-06	0.000167096	yes	NW_007377596.1	226331	258400	+	3132	PREDICTED: UDP-glucuronosyltransferase 2B7-like [Diaphorina citri]
LOC103509106	1101.29	1849.61	0.748026	4.17197e-06	0.00016729	no	NW_007377903.1	100187	101458	+	984	PREDICTED: uncharacterized protein LOC103509106 [Diaphorina citri]
LOC103524237	673.375	383.657	-0.811593	4.18964e-06	0.000167718	no	NW_007377526.1	50169	96392	-	3948	PREDICTED: probable GPI-anchored adhesin-like protein PGA55 [Diaphorina citri]
LOC103517343	480.966	266.992	-0.849139	4.20616e-06	0.0001681	no	NW_007379243.1	8448	36064	+	1715	PREDICTED: myosin light chain kinase, smooth muscle-like [Diaphorina citri]
LOC113470448	21.9727	64.0321	1.54308	4.38334e-06	0.000174833	yes	NW_007379006.1	15521	17425	-	1616	-
LOC103518598	44.5986	105.838	1.24678	4.3892e-06	0.000174833	yes	NW_007379691.1	29777	38953	+	1354	PREDICTED: probable deoxyhypusine synthase [Diaphorina citri]
LOC103524670	472.043	263.416	-0.841576	4.42091e-06	0.000175805	no	NW_007377549.1	268290	280576	-	1789	PREDICTED: organic cation transporter protein [Diaphorina citri]
LOC103513091	32.0546	566.147	4.14257	4.46631e-06	0.000177316	yes	NW_007378354.1	28698	42918	+	1360	PREDICTED: apolipoprotein D-like [Diaphorina citri]
LOC103510277	88.6469	182.418	1.04111	4.49953e-06	0.00017834	yes	NW_007378013.1	44913	62441	-	882	PREDICTED: MFS-type transporter SLC18B1-like [Diaphorina citri]
LOC103511154	2461.02	1475.82	-0.73774	4.52734e-06	0.000179147	no	NW_007378114.1	96644	101530	+	2647	PREDICTED: RNA-binding protein 33-like isoform X2 [Diaphorina citri]
LOC113471751	151.837	71.8804	-1.07885	4.56023e-06	0.000180152	yes	NW_007380338.1	12048	13160	-	528	-
LOC103524561	328.334	116.233	-1.49814	4.61994e-06	0.000182211	yes	NW_007377542.1	264704	295731	+	3177	PREDICTED: laccase [Diaphorina citri]
LOC103505004	514.882	886.572	0.783997	4.73295e-06	0.000186362	no	NW_007377447.1	129116	327654	-	2167	PREDICTED: thrombospondin type-1 domain-containing protein 4-like [Diaphorina citri]
LOC103504821	283.535	141.131	-1.0065	4.75046e-06	0.000186745	yes	NW_007377572.1	38032	41856	+	2898	PREDICTED: calmodulin-like [Diaphorina citri]
LOC103512690	799.555	464.076	-0.784837	4.84997e-06	0.000190196	no	NW_007378306.1	5946	15256	+	3025	PREDICTED: aryl hydrocarbon receptor nuclear translocator homolog, partial [Diaphorina citri]
LOC103510013	1068.61	626.063	-0.771349	4.85408e-06	0.000190196	no	NW_007377988.1	180157	182245	+	1681	-
LOC103506762	414.804	721.892	0.799353	4.88313e-06	0.000191023	no	NW_007377697.1	45910	84734	-	1163	PREDICTED: alpha-actinin, sarcomeric-like [Diaphorina citri]
LOC103510851	119.626	53.1245	-1.17108	4.89263e-06	0.000191083	yes	NW_007378083.1	131813	133899	-	860	PREDICTED: NADPH--cytochrome P450 reductase-like [Diaphorina citri]
LOC103505223	224.811	115.119	-0.965592	5.07637e-06	0.000197937	no	NW_007377595.1	3703	7198	+	622	PREDICTED: uncharacterized protein LOC103505223 [Diaphorina citri]
LOC113472619	33.6271	85.2092	1.34139	5.10121e-06	0.000198584	yes	NW_007383947.1	1350	2781	-	573	PREDICTED: myosin heavy chain, muscle-like [Diaphorina citri]
LOC113468930	249.515	130.131	-0.939161	5.12527e-06	0.000199197	no	NW_007378327.1	120258	120918	-	506	-
LOC113470895	197.826	364.148	0.88029	5.13643e-06	0.000199308	no	NW_007379340.1	58582	59654	+	847	-
LOC103508999	654.362	375.49	-0.801314	5.18153e-06	0.000200734	no	NW_007377890.1	312833	314919	+	1239	PREDICTED: uncharacterized protein LOC103508999, partial [Diaphorina citri]
LOC103512349	454.366	253.023	-0.84459	5.37542e-06	0.00020791	no	NW_007378260.1	77488	87732	-	4614	PREDICTED: LOW QUALITY PROTEIN: nucleoprotein TPR-like [Diaphorina citri]
LOC103519086	681.712	392.623	-0.796016	5.39402e-06	0.000208294	no	NW_007379949.1	43425	60730	+	3972	PREDICTED: uncharacterized protein LOC103519086, partial [Diaphorina citri]
LOC103507358	93.3309	28.9321	-1.68968	5.46831e-06	0.000210824	yes	NW_007377454.1	508939	513767	-	1303	PREDICTED: protein FAM169B-like [Diaphorina citri]
LOC103506602	269.054	125.517	-1.10001	5.60218e-06	0.000215639	yes	NW_007377687.1	208094	211484	+	921	-
LOC113469957	116.929	228.893	0.969036	5.67063e-06	0.000217925	no	NW_007378744.1	313	860	+	548	PREDICTED: sperm acrosome membrane-associated protein 3-like, partial [Diaphorina citri]
LOC108252266	780.391	452.996	-0.7847	5.70827e-06	0.000219021	no	NW_007377810.1	21212	22052	+	629	-
LOC108251834	999.253	585.982	-0.769993	5.74498e-06	0.000220078	no	NW_007378502.1	27293	33656	+	4938	PREDICTED: uncharacterized protein LOC103514052 [Diaphorina citri]
LOC103515208	2403.21	1243.15	-0.95096	5.85859e-06	0.000224073	no	NW_007378726.1	36916	41119	+	844	elongation factor 1-beta [Diaphorina citri]
LOC103509313	88.1985	199.441	1.17714	5.96135e-06	0.00022732	yes	NW_007377921.1	153349	155001	-	1484	PREDICTED: flocculation protein FLO11-like [Diaphorina citri]
LOC103511071	457.792	257.512	-0.830054	5.96244e-06	0.00022732	no	NW_007377468.1	299195	314142	-	3881	PREDICTED: elongation of very long chain fatty acids protein AAEL008004-like [Diaphorina citri]
LOC103509077	302.833	162.208	-0.900683	6.01725e-06	0.000229047	no	NW_007377899.1	158835	169461	-	1499	PREDICTED: spondin-1-like [Diaphorina citri]
LOC113465301	455.019	254.771	-0.836728	6.21135e-06	0.000236061	no	NW_007378377.1	79217	106741	-	4315	PREDICTED: endothelin-converting enzyme 1-like [Diaphorina citri]
LOC113467511	402.545	696.821	0.791638	6.23552e-06	0.000236605	no	NW_007377925.1	7704	10702	+	1173	-
LOC113473945	338.366	592.488	0.808203	6.24801e-06	0.000236705	no	NW_007377532.1	229769	234624	-	3433	PREDICTED: uncharacterized protein K02A2.6-like [Diaphorina citri]
LOC113469770	119.419	232.146	0.958992	6.26149e-06	0.000236842	no	NW_007378655.1	32149	32871	+	540	-
LOC103510228	216.303	391.494	0.85594	6.35162e-06	0.000239874	no	NW_007378010.1	118571	122198	+	3531	PREDICTED: sarcolemmal membrane-associated protein [Diaphorina citri]
LOC103508526	2418.96	1460.33	-0.728097	6.56422e-06	0.000247513	no	NW_007377841.1	96171	125610	+	6816	PREDICTED: LOW QUALITY PROTEIN: fatty acid synthase [Diaphorina citri]
LOC103515676	167.337	81.2061	-1.04309	6.59647e-06	0.000247806	yes	NW_007378822.1	66780	82832	-	2572	PREDICTED: uncharacterized protein LOC103515676 isoform X1 [Diaphorina citri]
LOC103512865	174.906	338.784	0.953784	6.59665e-06	0.000247806	no	NW_007378325.1	64014	65681	+	1555	PREDICTED: uncharacterized protein LOC103512865 [Diaphorina citri]
LOC113465548	48.7453	13.1334	-1.89202	6.60885e-06	0.000247806	yes	NW_007377560.1	583493	585951	+	568	-
LOC113466118	56.5969	125.202	1.14546	6.62967e-06	0.000247806	yes	NW_007377450.1	78160	82834	+	549	Mannosyl-oligosaccharide alpha-1,2-mannosidase isoform A-like Protein [Tribolium castaneum]
LOC108252267	364.827	197.232	-0.887316	6.63315e-06	0.000247806	no	NW_007377810.1	32325	35549	-	924	-
LOC103510563	72.6543	27.3266	-1.41074	6.63644e-06	0.000247806	yes	NW_007378051.1	89898	117783	+	1602	ABC transporter [Diaphorina citri]
LOC103514648	125.677	283.312	1.17267	6.64937e-06	0.000247806	yes	NW_007378625.1	18086	18814	-	729	PREDICTED: uncharacterized protein LOC103514648 [Diaphorina citri]
LOC103518515	7630.07	4463.15	-0.773633	6.66456e-06	0.000247806	no	NW_007377498.1	404906	409628	+	1304	PREDICTED: muscle-specific protein 20 isoform X1 [Diaphorina citri]
LOC103518701	226.561	407.382	0.846486	6.66941e-06	0.000247806	no	NW_007379739.1	27325	42464	-	1237	PREDICTED: uncharacterized protein LOC103518701 [Diaphorina citri]
LOC103509953	265.205	686.923	1.37304	6.67515e-06	0.000247806	yes	NW_007377463.1	113749	124063	-	1418	PREDICTED: uncharacterized protein LOC103509953 [Diaphorina citri]
LOC103516910	50.8102	115.621	1.18621	6.72515e-06	0.000249277	yes	NW_007379124.1	4847	50469	-	1497	PREDICTED: cystic fibrosis transmembrane conductance regulator-like [Diaphorina citri]
LOC103505031	89.611	180.386	1.00934	6.76476e-06	0.000250359	yes	NW_007377583.1	67416	69988	+	2151	PREDICTED: putative leucine-rich repeat-containing protein DDB_G0290503 [Diaphorina citri]
LOC103515675	8922.59	5441.93	-0.713344	6.96908e-06	0.000257523	no	NW_007378822.1	26587	30493	-	1079	PREDICTED: uncharacterized protein LOC103515675 [Diaphorina citri]
LOC103512597	482.996	824.517	0.771539	7.0423e-06	0.000259829	no	NW_007377474.1	79772	110217	+	2190	PREDICTED: microsomal triglyceride transfer protein large subunit-like [Diaphorina citri]
LOC103508082	6872.71	4192.7	-0.713	7.14321e-06	0.000263149	no	NW_007377801.1	123069	129699	-	918	PREDICTED: putative uncharacterized protein DDB_G0294196 [Diaphorina citri]
LOC103510354	354.392	189.906	-0.900064	7.22039e-06	0.000265349	no	NW_007377464.1	224176	227969	+	2333	PREDICTED: uncharacterized protein LOC103510354 [Diaphorina citri]
LOC103521697	376.995	208.663	-0.853375	7.22503e-06	0.000265349	no	NW_007383113.1	2930	5193	-	1808	PREDICTED: transmembrane protein 230-like [Diaphorina citri]
LOC113469012	65.4528	139.619	1.09296	7.26651e-06	0.000266465	yes	NW_007378358.1	20721	22089	-	976	PREDICTED: probable G-protein coupled receptor Mth-like 3 [Diaphorina citri]
LOC103517837	58.2976	19.7184	-1.56389	7.27774e-06	0.00026647	yes	NW_007379417.1	24349	29033	-	1060	PREDICTED: cyclic nucleotide-gated cation channel beta-3 [Halyomorpha halys]
LOC113467531	465.359	263.18	-0.822295	7.2933e-06	0.000266633	no	NW_007377929.1	150241	151024	+	491	-
LOC113467392	226.031	459.555	1.02372	7.43551e-06	0.000271419	yes	NW_007377905.1	204788	214486	+	2215	-
LOC103523176	49.4616	112.282	1.18275	7.4489e-06	0.000271495	yes	NW_007394029.1	20442	21101	+	660	PREDICTED: insulin-like growth factor-binding protein complex acid labile subunit, partial [Diaphorina citri]
LOC113468658	224.876	116.636	-0.947113	7.54929e-06	0.000274737	no	NW_007378237.1	9493	10722	-	1041	-
LOC113468881	412.699	230.211	-0.842132	7.6136e-06	0.000276309	no	NW_007378312.1	101348	105781	-	1899	-
LOC103517041	125.243	46.297	-1.43574	7.62473e-06	0.000276309	yes	NW_007379154.1	62962	65513	-	1181	PREDICTED: neither inactivation nor afterpotential protein C-like [Diaphorina citri]
LOC113469737	14.7712	49.0685	1.73201	7.627e-06	0.000276309	yes	NW_007378635.1	11130	16985	+	828	-
LOC103515243	52.6279	117.648	1.16057	7.9329e-06	0.000286958	yes	NW_007378731.1	14354	15177	-	824	PREDICTED: ras-related protein Rap-2a [Diaphorina citri]
LOC113465365	168.409	323.875	0.94347	7.94533e-06	0.000286976	no	NW_007377505.1	306996	307688	-	564	-
LOC103510365	2284.13	1383.34	-0.723487	7.97564e-06	0.000287585	no	NW_007378024.1	154695	168117	+	1444	PREDICTED: popeye domain-containing protein 3 [Diaphorina citri]
LOC103509189	1529.44	916.878	-0.738204	7.98613e-06	0.000287585	no	NW_007377908.1	22255	33536	+	1083	PREDICTED: putative cysteine proteinase CG12163 [Diaphorina citri]
LOC113470536	276.324	148.022	-0.900543	8.04448e-06	0.000289252	no	NW_007379078.1	25663	26782	-	945	-
LOC113465355	24.8468	67.6236	1.44447	8.19929e-06	0.000294378	yes	NW_007378954.1	69113	90361	-	1026	PREDICTED: serine/threonine-protein kinase polo-like [Diaphorina citri]
LOC103507309	669.576	1123.7	0.746942	8.24629e-06	0.000295623	no	NW_007377454.1	345234	369260	-	1376	PREDICTED: uncharacterized protein LOC103507309 [Diaphorina citri]
LOC103516292	520.11	296.04	-0.813023	8.2993e-06	0.00029708	no	NW_007378963.1	43378	57035	+	4236	PREDICTED: thrombospondin type-1 domain-containing protein 7B-like [Diaphorina citri]
LOC103512757	471.099	266.621	-0.821238	8.31422e-06	0.000297172	no	NW_007378313.1	89360	93490	-	695	PREDICTED: uncharacterized protein LOC103512757 [Diaphorina citri]
LOC103514271	617.692	358.219	-0.786048	8.52575e-06	0.000304279	no	NW_007378542.1	67521	87472	+	2879	PREDICTED: chaoptin-like [Diaphorina citri]
LOC103524516	457.813	779.649	0.768067	8.7112e-06	0.000310437	no	NW_007377539.1	323416	326447	-	1185	PREDICTED: methylmalonic aciduria and homocystinuria type D homolog, mitochondrial-like [Diaphorina citri]
LOC113465683	231.092	120.946	-0.934104	8.98041e-06	0.000319556	no	NW_007377581.1	57249	58615	-	1183	-
LOC103513587	1900.06	1154.19	-0.719157	9.04616e-06	0.00032142	no	NW_007378421.1	52596	75530	-	1320	PREDICTED: dnaJ homolog subfamily A member 1-like [Diaphorina citri]
LOC103522526	255.682	104.213	-1.29482	9.1294e-06	0.000323898	yes	NW_007386426.1	2262	12566	-	441	-
LOC103506327	514.37	283.733	-0.85827	9.20262e-06	0.000326014	no	NW_007377664.1	177782	201385	+	3053	PREDICTED: cytochrome P450 4c3-like [Diaphorina citri]
LOC103515991	1577.78	951.957	-0.728931	9.32174e-06	0.000329748	no	NW_007378883.1	86139	86486	-	348	putative ribosomal protein L35Ae [Diaphorina citri]
LOC103517108	349.028	193.109	-0.853925	9.34383e-06	0.000330043	no	NW_007377491.1	406627	413544	-	2341	PREDICTED: L-ascorbate oxidase-like [Diaphorina citri]
LOC103513787	600.935	1008.34	0.746699	9.38256e-06	0.000330676	no	NW_007378455.1	116762	156955	-	3191	PREDICTED: lysosomal alpha-mannosidase-like, partial [Diaphorina citri]
LOC103504974	219.041	1073.9	2.29358	9.38927e-06	0.000330676	yes	NW_007377580.1	27353	44717	-	2022	PREDICTED: uncharacterized protein LOC103504974 [Diaphorina citri]
LOC103516647	110.267	49.4661	-1.15649	9.48099e-06	0.000333417	yes	NW_007379053.1	7329	12156	+	1765	PREDICTED: LOW QUALITY PROTEIN: putative fatty acyl-CoA reductase CG5065 [Diaphorina citri]
LOC103518233	301.412	163.981	-0.878207	9.80664e-06	0.000344365	no	NW_007379550.1	22	14398	+	1175	PREDICTED: protein hairy-like, partial [Diaphorina citri]
LOC113466009	47.1044	109.82	1.2212	9.82113e-06	0.00034437	yes	NW_007377634.1	230935	232398	-	1290	PREDICTED: myosin-11-like [Diaphorina citri]
LOC103524990	121.262	55.6289	-1.12423	9.97102e-06	0.000349117	yes	NW_007377568.1	91959	93372	-	548	PREDICTED: hypertrehalosaemic prohormone-like [Diaphorina citri]
LOC108252088	244.408	129.57	-0.915563	1.00976e-05	0.000353036	no	NW_007377701.1	40759	46539	-	1088	-
LOC103512380	1611.17	3679.44	1.19138	1.0555e-05	0.000368475	yes	NW_007378264.1	10430	35019	+	2293	PREDICTED: juvenile hormone epoxide hydrolase 1-like [Diaphorina citri]
LOC103512130	370.684	638.119	0.783634	1.05699e-05	0.000368475	no	NW_007378227.1	77969	97698	-	5359	PREDICTED: dentin sialophosphoprotein [Diaphorina citri]
LOC103516566	5.99096	37.669	2.65252	1.06061e-05	0.000369201	yes	NW_007379029.1	15007	16633	+	1171	PREDICTED: uncharacterized protein LOC103516566 [Diaphorina citri]
LOC103506482	124.127	57.5983	-1.10772	1.08053e-05	0.00037559	yes	NW_007377675.1	9093	18860	-	3148	PREDICTED: putative uncharacterized protein DDB_G0271606 [Diaphorina citri]
LOC103514898	416.842	235.027	-0.826676	1.10665e-05	0.000384113	no	NW_007378671.1	2418	26474	+	1910	PREDICTED: uncharacterized protein LOC103514898, partial [Diaphorina citri]
LOC103519743	821.409	487.46	-0.752818	1.1121e-05	0.000385448	no	NW_007380332.1	1776	23187	+	702	PREDICTED: probable delta-1-pyrroline-5-carboxylate synthase, partial [Diaphorina citri]
LOC103514299	83.8225	34.2833	-1.28983	1.12543e-05	0.000389504	yes	NW_007377480.1	393	4542	-	547	PREDICTED: UNC93-like protein MFSD11 [Diaphorina citri]
LOC113472053	238.447	125.858	-0.921868	1.12899e-05	0.000390175	no	NW_007381143.1	5	2643	+	838	PREDICTED: uncharacterized protein LOC106665172 [Cimex lectularius]
LOC103512161	61.3968	131.491	1.09873	1.13386e-05	0.000391297	yes	NW_007378231.1	88275	105013	-	6835	PREDICTED: low-density lipoprotein receptor-related protein 5-like [Diaphorina citri]
LOC113465364	45.2615	103.236	1.18959	1.14031e-05	0.000392956	yes	NW_007380438.1	9736	29959	+	1080	PREDICTED: ubiquitin-conjugating enzyme E2 Q2-like [Diaphorina citri]
LOC103513481	25.1259	67.58	1.42742	1.15162e-05	0.000396287	yes	NW_007378408.1	57741	62136	-	912	PREDICTED: uncharacterized protein LOC103513481 [Diaphorina citri]
LOC103519810	15.9256	1.2491	-3.67239	1.15446e-05	0.000396694	yes	NW_007377504.1	173108	177588	-	428	PREDICTED: uncharacterized protein LOC103519810 [Diaphorina citri]
LOC113465640	103.67	231.997	1.16211	1.18622e-05	0.000407025	yes	NW_007377574.1	11206	30487	-	1593	PREDICTED: golgin subfamily A member 4-like, partial [Diaphorina citri]
LOC103513169	1341.08	2225.13	0.730491	1.20386e-05	0.000412488	no	NW_007378364.1	70078	76129	+	3328	PREDICTED: LOW QUALITY PROTEIN: phosphatidylcholine:ceramide cholinephosphotransferase 1-like, partial [Diaphorina citri]
LOC108251955	749.195	441.964	-0.761412	1.21373e-05	0.000414791	no	NW_007377627.1	252050	264888	+	1392	PREDICTED: tyrosine 3-monooxygenase-like [Diaphorina citri]
LOC103523602	661.234	1100.12	0.734431	1.21493e-05	0.000414791	no	NW_007377521.1	87131	92937	-	1223	PREDICTED: NADH dehydrogenase [ubiquinone] 1 alpha subcomplex subunit 9, mitochondrial-like [Diaphorina citri]
LOC103506515	20.4904	60.391	1.55939	1.21576e-05	0.000414791	yes	NW_007377677.1	154369	161870	+	2765	PREDICTED: probable GPI-anchored adhesin-like protein PGA55 [Diaphorina citri]
LOC103511723	3246.52	1995.85	-0.701895	1.23024e-05	0.000419136	no	NW_007378178.1	66989	72862	-	887	PREDICTED: LOW QUALITY PROTEIN: 1,2-dihydroxy-3-keto-5-methylthiopentene dioxygenase [Diaphorina citri]
LOC113471577	81.3571	32.8219	-1.30961	1.23586e-05	0.000420319	yes	NW_007377501.1	173359	174552	+	677	-
LOC103515472	23.6648	64.7249	1.45158	1.23919e-05	0.000420319	yes	NW_007378778.1	19258	20427	-	802	PREDICTED: uncharacterized protein LOC103515472 [Diaphorina citri]
LOC103508771	964.992	1589.55	0.720033	1.2421e-05	0.000420319	no	NW_007377868.1	152909	155454	+	1020	PREDICTED: NADH-ubiquinone oxidoreductase subunit 8 [Diaphorina citri]
LOC103508170	1008.45	603.571	-0.740544	1.2423e-05	0.000420319	no	NW_007377810.1	41083	44303	-	1050	PREDICTED: activating signal cointegrator 1 complex subunit 2 homolog [Diaphorina citri]
LOC103515406	148.259	273.657	0.884244	1.24246e-05	0.000420319	no	NW_007377486.1	143544	156847	-	789	PREDICTED: LOW QUALITY PROTEIN: ras-related protein Rab-8B-like [Diaphorina citri]
LOC103514881	767.322	456.062	-0.750602	1.2548e-05	0.000423897	no	NW_007378669.1	93645	95873	+	1055	PREDICTED: uncharacterized protein LOC103514881 [Diaphorina citri]
LOC103505430	976.206	584.933	-0.738916	1.29244e-05	0.000435427	no	NW_007377610.1	183927	189305	+	4329	PREDICTED: putative uncharacterized protein DDB_G0286901 [Diaphorina citri]
LOC103517943	376.295	640.05	0.766322	1.29256e-05	0.000435427	no	NW_007377494.1	232178	240312	-	2926	PREDICTED: probable phosphorylase b kinase regulatory subunit alpha [Diaphorina citri]
LOC103509116	111.309	46.7195	-1.25247	1.29838e-05	0.000436774	yes	NW_007377904.1	92641	94665	-	658	PREDICTED: uncharacterized protein LOC103509116 [Diaphorina citri]
LOC103504853	1232.26	745.715	-0.724606	1.30433e-05	0.000438165	no	NW_007377572.1	499962	500808	-	435	PREDICTED: 40S ribosomal protein S13-like [Diaphorina citri]
LOC103505538	118.437	224.148	0.920331	1.35108e-05	0.000453233	no	NW_007377617.1	215041	216217	+	464	PREDICTED: NADH dehydrogenase [ubiquinone] flavoprotein 1, mitochondrial [Diaphorina citri]
LOC108253066	654.079	384.687	-0.765781	1.35945e-05	0.000455405	no	NW_007378636.1	44913	46092	+	555	PREDICTED: uncharacterized protein LOC103514717 [Diaphorina citri]
LOC103506323	160.967	79.745	-1.0133	1.37528e-05	0.000460067	yes	NW_007377450.1	380243	396321	+	3036	PREDICTED: guanylate cyclase soluble subunit beta-1 [Diaphorina citri]
LOC103512461	54.9043	122.166	1.15385	1.37737e-05	0.000460127	yes	NW_007378272.1	76845	79123	-	1180	PREDICTED: protein phosphatase inhibitor 2-like [Diaphorina citri]
LOC103513455	3.54273	119.093	5.07108	1.38487e-05	0.000461988	yes	NW_007378403.1	90526	91534	-	688	PREDICTED: uncharacterized protein LOC103513455 [Diaphorina citri]
LOC103518187	3719.66	5967.3	0.681907	1.41122e-05	0.000469709	no	NW_007379536.1	23165	45191	-	1998	PREDICTED: enolase [Diaphorina citri]
LOC103507575	1638.04	2655.05	0.696765	1.41192e-05	0.000469709	no	NW_007377759.1	97168	220339	+	17509	PREDICTED: LOW QUALITY PROTEIN: titin-like [Diaphorina citri]
LOC113468456	766.579	454.025	-0.755663	1.42071e-05	0.000471978	no	NW_007378173.1	135007	136847	-	1404	-
LOC103516692	1574.01	960.72	-0.71226	1.44526e-05	0.00047914	no	NW_007379070.1	1192	30663	+	2147	PREDICTED: probable phosphoserine aminotransferase [Diaphorina citri]
LOC103515377	719.813	426.503	-0.755069	1.44626e-05	0.00047914	no	NW_007378757.1	45606	53770	-	1507	PREDICTED: uncharacterized protein LOC103515377 [Diaphorina citri]
LOC113472185	55.9169	175.127	1.64704	1.45506e-05	0.000481393	yes	NW_007381639.1	2842	6284	+	3021	PREDICTED: calponin homology domain-containing protein DDB_G0272472-like [Diaphorina citri]
LOC103517482	1423.31	2307.27	0.696938	1.46311e-05	0.00048339	no	NW_007379289.1	23820	29552	+	1146	PREDICTED: transcription factor kayak-like [Diaphorina citri]
LOC103510609	1713.14	1046.81	-0.710649	1.47484e-05	0.000486597	no	NW_007378056.1	31513	32455	-	820	PREDICTED: guanine nucleotide-binding protein subunit gamma-1 [Diaphorina citri]
LOC103517474	186.469	362.399	0.958643	1.50195e-05	0.000494859	no	NW_007379288.1	101	20719	-	861	PREDICTED: carbonic anhydrase 13, partial [Diaphorina citri]
LOC103512657	61.7425	131.163	1.08703	1.51787e-05	0.000499419	yes	NW_007377474.1	310122	329351	-	2815	PREDICTED: arf-GAP with SH3 domain, ANK repeat and PH domain-containing protein 2 [Diaphorina citri]
LOC103507091	831.265	358.658	-1.2127	1.52995e-05	0.000502707	yes	NW_007377722.1	196688	207400	-	1951	PREDICTED: inverted formin-2-like, partial [Diaphorina citri]
LOC103505018	122.681	231.565	0.916504	1.5355e-05	0.000503842	no	NW_007377582.1	167059	213731	+	1916	PREDICTED: uncharacterized protein LOC103505018 [Diaphorina citri]
LOC113471153	18.5804	365.245	4.29701	1.54397e-05	0.00050593	yes	NW_007379543.1	27340	28093	-	280	-
LOC113467831	654.519	1079.98	0.722497	1.5497e-05	0.000507116	no	NW_007377995.1	208807	225335	-	508	PREDICTED: lysozyme-like [Diaphorina citri]
LOC103505152	324.06	153.073	-1.08204	1.55228e-05	0.000507269	yes	NW_007377591.1	29082	44441	+	2576	PREDICTED: chitooligosaccharidolytic beta-N-acetylglucosaminidase-like [Diaphorina citri]
LOC103517140	804.006	478.919	-0.747424	1.55954e-05	0.000508948	no	NW_007377491.1	473818	475773	+	1713	PREDICTED: myb-like protein X isoform X1 [Diaphorina citri]
LOC103510453	208.689	109.997	-0.923894	1.56497e-05	0.000510027	no	NW_007378034.1	59940	62086	-	713	PREDICTED: sericin-1-like [Diaphorina citri]
LOC108252288	124.138	58.3938	-1.08806	1.57014e-05	0.000511018	yes	NW_007377457.1	337704	339098	-	1159	-
LOC113469325	60.6094	21.9838	-1.4631	1.58927e-05	0.000516545	yes	NW_007378462.1	28731	29619	-	731	-
LOC103518425	8128.25	4970.08	-0.709676	1.6223e-05	0.000526567	no	NW_007379611.1	26860	45823	-	2634	PREDICTED: LOW QUALITY PROTEIN: uncharacterized protein LOC103518425, partial [Diaphorina citri]
LOC113465810	189.81	97.1992	-0.965543	1.66473e-05	0.000539611	no	NW_007377601.1	38331	39457	-	455	-
LOC103521795	754.17	418.732	-0.848861	1.7002e-05	0.000549789	no	NW_007383341.1	212	1044	-	382	PREDICTED: ATP synthase subunit e, mitochondrial-like, partial [Diaphorina citri]
LOC113472643	145.269	505.261	1.7983	1.70071e-05	0.000549789	yes	NW_007384097.1	7548	8766	+	475	-
LOC113473113	728.496	399.772	-0.865745	1.72605e-05	0.00055723	no	NW_007392927.1	492	11079	-	805	-
LOC103510806	242.234	446.909	0.883581	1.73423e-05	0.000559121	no	NW_007378079.1	1964	22030	+	2379	PREDICTED: acyl-CoA-binding domain-containing protein 5 isoform X1 [Diaphorina citri]
LOC113467812	80.2703	32.9607	-1.28412	1.73722e-05	0.000559333	yes	NW_007377463.1	228582	229111	+	369	-
LOC103519905	75.3793	173.919	1.20618	1.75483e-05	0.000563539	yes	NW_007380439.1	15625	19119	-	1143	PREDICTED: abnormal spindle-like microcephaly-associated protein homolog [Diaphorina citri]
LOC103507647	143.294	262.729	0.874596	1.75606e-05	0.000563539	no	NW_007377766.1	18635	37396	-	1322	PREDICTED: facilitated trehalose transporter Tret1-like [Diaphorina citri]
LOC103506572	175.621	314.566	0.8409	1.75732e-05	0.000563539	no	NW_007377451.1	239960	264918	-	1860	PREDICTED: thymidine phosphorylase-like [Diaphorina citri]
LOC113468103	136.789	356.131	1.38045	1.76563e-05	0.00056545	yes	NW_007378077.1	60437	62507	-	344	-
LOC103519077	29.9833	75.2401	1.32734	1.77505e-05	0.000567708	yes	NW_007379943.1	26613	29133	-	894	PREDICTED: uncharacterized protein LOC103519077 [Diaphorina citri]
LOC113469575	225.322	110.075	-1.0335	1.7786e-05	0.000568088	yes	NW_007378571.1	30377	32222	+	1715	PREDICTED: rhoGEF domain-containing protein gxcJ-like [Diaphorina citri]
LOC103524224	1097.96	666.285	-0.720614	1.80544e-05	0.000575895	no	NW_007377526.1	11215	12916	-	1702	PREDICTED: uncharacterized protein LOC103524224 [Diaphorina citri]
LOC108253299	166.828	83.9707	-0.990404	1.82694e-05	0.000581978	no	NW_007378970.1	7852	9372	+	1125	-
LOC103511096	2102.09	3373.47	0.682406	1.84361e-05	0.000586513	no	NW_007378107.1	76962	102748	+	3227	PREDICTED: nidogen-2 [Diaphorina citri]
LOC103513507	45.468	1214.34	4.73918	1.84998e-05	0.000587762	yes	NW_007378411.1	41803	44584	-	1197	PREDICTED: vitellogenin-3-like [Diaphorina citri]
LOC113466203	155.154	77.779	-0.99625	1.86733e-05	0.000592489	no	NW_007377664.1	61409	62250	+	766	-
LOC103523976	58.3995	20.9613	-1.47823	1.87597e-05	0.000593754	yes	NW_007443220.1	7722	10527	+	1585	PREDICTED: probable RNA-binding protein 18 isoform X2 [Diaphorina citri]
LOC108252717	298.071	165.226	-0.851216	1.87626e-05	0.000593754	no	NW_007378195.1	70521	88015	+	1529	PREDICTED: uncharacterized protein LOC103511884 [Diaphorina citri]
LOC103513323	1043.63	2361.79	1.17827	1.89234e-05	0.000598055	yes	NW_007378386.1	95227	97316	+	1534	PREDICTED: protein argonaute-2-like isoform X1 [Diaphorina citri]
LOC103514459	235.069	126.358	-0.895567	1.90652e-05	0.000601458	no	NW_007377481.1	134476	151784	-	1653	PREDICTED: synapse-associated protein of 47 kDa-like isoform X4 [Diaphorina citri]
LOC113470310	203.654	106.904	-0.92981	1.91145e-05	0.000601458	no	NW_007378927.1	20402	24845	-	683	-
LOC103505580	271.386	467.471	0.784528	1.91147e-05	0.000601458	no	NW_007377619.1	220740	224694	-	1300	PREDICTED: apoptosis inhibitor 5-like [Diaphorina citri]
LOC113467856	334.028	188.124	-0.828287	1.91313e-05	0.000601458	no	NW_007378003.1	671	15574	-	1553	-
LOC103508957	97.3068	41.8657	-1.21677	1.91988e-05	0.000602793	yes	NW_007377887.1	120223	131774	-	1362	PREDICTED: cysteine sulfinic acid decarboxylase-like [Diaphorina citri]
LOC103505409	303.853	519.331	0.773279	1.92571e-05	0.000603833	no	NW_007377609.1	19619	21563	+	1432	PREDICTED: uncharacterized protein LOC103505409 [Diaphorina citri]
LOC108252030	86.8648	170.564	0.973467	1.93445e-05	0.000605784	no	NW_007377671.1	162736	165266	-	1822	PREDICTED: ankyrin repeat domain-containing protein 33B-like [Diaphorina citri]
LOC103513130	41.1062	12.1193	-1.76205	1.94478e-05	0.000608224	yes	NW_007378360.1	7	2682	+	1746	PREDICTED: ETS-related transcription factor Elf-1-like [Diaphorina citri]
LOC103514425	2296.79	1423.86	-0.689813	1.9554e-05	0.000610751	no	NW_007378570.1	75419	83893	-	2199	PREDICTED: 3-ketoacyl-CoA thiolase, mitochondrial isoform X1 [Diaphorina citri]
LOC103505799	77.2255	31.5501	-1.29143	2.00827e-05	0.000626449	yes	NW_007377449.1	6426	20134	+	1852	PREDICTED: uncharacterized protein LOC103505799 [Diaphorina citri]
LOC103521990	78.2856	32.0497	-1.28844	2.03056e-05	0.000632581	yes	NW_007383891.1	800	4203	+	955	PREDICTED: neuroendocrine convertase 1-like, partial [Diaphorina citri]
LOC113465888	368.384	208.691	-0.819846	2.04566e-05	0.000636461	no	NW_007377615.1	134921	136162	-	1161	-
LOC103512275	760.909	456.907	-0.735824	2.06493e-05	0.000641623	no	NW_007378250.1	49034	50451	+	1136	PREDICTED: uncharacterized protein LOC103512275 [Diaphorina citri]
LOC103523014	115.719	54.2395	-1.0932	2.09507e-05	0.000650149	yes	NW_007377519.1	50154	51571	-	1276	PREDICTED: gastrula zinc finger protein XlCGF57.1-like, partial [Diaphorina citri]
LOC103508219	2111.44	3386.67	0.681641	2.11321e-05	0.000654933	no	NW_007377813.1	266254	284138	-	1083	PREDICTED: vigilin-like [Diaphorina citri]
LOC103512841	742.19	444.808	-0.738605	2.1243e-05	0.000657521	no	NW_007378323.1	41642	45444	+	603	PREDICTED: glycine-rich protein 3-like isoform X1 [Diaphorina citri]
LOC113468853	86.4407	36.9808	-1.22493	2.13161e-05	0.000658935	yes	NW_007378305.1	89089	91364	-	436	-
LOC103515417	331.606	157.706	-1.07224	2.13637e-05	0.000659155	yes	NW_007378763.1	34131	93319	-	2311	PREDICTED: glutamate [NMDA] receptor subunit 1 [Diaphorina citri]
LOC113470363	42.1093	12.6755	-1.73209	2.1398e-05	0.000659155	yes	NW_007378963.1	51092	51992	-	468	-
LOC113468653	33.5867	81.2828	1.27506	2.14056e-05	0.000659155	yes	NW_007378237.1	11001	12053	-	329	PREDICTED: low-density lipoprotein receptor-related protein 8-like [Diaphorina citri]
LOC113465800	324.021	182.104	-0.831325	2.14696e-05	0.000660281	no	NW_007377598.1	94918	96954	+	1110	-
LOC103517607	5957.85	3530.68	-0.754845	2.164e-05	0.000664669	no	NW_007379333.1	22694	24517	-	1507	PREDICTED: argininosuccinate lyase, chloroplastic-like [Diaphorina citri]
LOC113467557	15.9387	48.8251	1.61509	2.19042e-05	0.000671924	yes	NW_007377461.1	139812	162016	+	1042	-
LOC103512429	124.486	56.4564	-1.14077	2.22181e-05	0.000680683	yes	NW_007378268.1	37741	39722	-	1638	PREDICTED: soluble NSF attachment protein-like [Diaphorina citri]
LOC103520642	333.275	642.556	0.947109	2.2744e-05	0.000695909	no	NW_007377508.1	296832	330291	+	1544	PREDICTED: proton-coupled amino acid transporter 1-like [Diaphorina citri]
LOC113465616	286.41	159.349	-0.845898	2.30514e-05	0.000704416	no	NW_007377571.1	171250	171756	-	419	-
LOC108252927	1288.73	788.41	-0.708932	2.30822e-05	0.000704461	no	NW_007378438.1	86278	95001	-	1659	PREDICTED: uncharacterized protein LOC103519197 [Diaphorina citri]
LOC103509582	501.648	829.759	0.726018	2.35051e-05	0.000716458	no	NW_007377946.1	137012	139555	+	2222	PREDICTED: facilitated trehalose transporter Tret1-like [Diaphorina citri]
LOC103524234	157.756	76.0809	-1.05209	2.36287e-05	0.000719098	yes	NW_007377526.1	36984	39683	+	1259	PREDICTED: cyclin-dependent kinase 5 activator 1-like [Diaphorina citri]
LOC113466004	53.6712	18.9799	-1.49968	2.36516e-05	0.000719098	yes	NW_007377633.1	227103	227924	+	611	-
LOC103513138	161.639	81.8631	-0.981488	2.37663e-05	0.000721673	no	NW_007378361.1	7484	14411	+	2068	PREDICTED: histone-lysine N-methyltransferase ASHR1-like [Diaphorina citri]
LOC113465977	89.2178	37.3714	-1.2554	2.38491e-05	0.000723272	yes	NW_007377628.1	223395	225561	-	1189	ATP-dependent DNA helicase DinG [Operophtera brumata]
LOC103521065	103.04	39.2293	-1.39321	2.3909e-05	0.000724175	yes	NW_007381866.1	6505	10615	-	1009	PREDICTED: glycine dehydrogenase (decarboxylating), mitochondrial-like, partial [Diaphorina citri]
LOC113469990	162.076	82.304	-0.977635	2.44551e-05	0.000739782	no	NW_007378757.1	42549	44879	+	1200	PREDICTED: uncharacterized protein LOC103524058, partial [Diaphorina citri]
LOC113468328	54.7086	19.5424	-1.48516	2.46212e-05	0.00074387	yes	NW_007378141.1	91113	91732	+	482	-
LOC103518520	161.098	288.174	0.839002	2.47252e-05	0.000746074	no	NW_007379650.1	63002	70015	-	1627	PREDICTED: uncharacterized protein LOC103518520 [Diaphorina citri]
LOC108252643	47.5747	104.878	1.14045	2.49561e-05	0.000752095	yes	NW_007378131.1	192523	229725	+	1578	PREDICTED: uncharacterized protein DDB_G0286299-like [Diaphorina citri]
LOC103523945	92.7211	41.0935	-1.17399	2.49875e-05	0.000752099	yes	NW_007377523.1	4675	14849	-	3199	PREDICTED: uncharacterized protein K02A2.6-like [Crassostrea gigas]
LOC103510098	312.231	175.715	-0.829377	2.50664e-05	0.000753528	no	NW_007377994.1	29587	31245	-	1051	PREDICTED: protein takeout-like [Diaphorina citri]
LOC113472418	255.801	140.665	-0.862763	2.51094e-05	0.000753878	no	NW_007382759.1	2483	3266	+	695	-
LOC108254086	1824.24	1130.57	-0.690253	2.5161e-05	0.000754483	no	NW_007377443.1	107396	107998	-	514	-
LOC103520612	108.821	48.9234	-1.15336	2.52393e-05	0.000755888	yes	NW_007381236.1	3923	15093	-	934	PREDICTED: short neuropeptide F-like, partial [Diaphorina citri]
LOC103506626	141.274	258.233	0.87018	2.5654e-05	0.000767352	no	NW_007377688.1	77406	88713	+	798	PREDICTED: gamma-interferon-inducible lysosomal thiol reductase-like [Diaphorina citri]
LOC103517750	95.4107	187.137	0.971871	2.57688e-05	0.000769826	no	NW_007379371.1	49419	53278	+	1228	PREDICTED: 3-hydroxyisobutyryl-CoA hydrolase, mitochondrial-like [Diaphorina citri]
LOC113472373	36.0399	9.94229	-1.85795	2.58207e-05	0.00077042	yes	NW_007382590.1	2438	4307	+	1261	-
LOC103511512	642.148	1111.73	0.791831	2.60591e-05	0.000776257	no	NW_007378155.1	210466	211089	+	624	PREDICTED: triosephosphate isomerase-like [Diaphorina citri]
LOC103508000	8132.54	5119.27	-0.667769	2.6081e-05	0.000776257	no	NW_007377794.1	67556	76996	+	1165	PREDICTED: myosin light chain alkali [Diaphorina citri]
LOC103518629	153.466	77.575	-0.98426	2.64149e-05	0.000785222	no	NW_007379705.1	20951	21630	+	680	PREDICTED: uncharacterized protein LOC103518629, partial [Diaphorina citri]
LOC103507093	60.078	146.602	1.287	2.71766e-05	0.000806667	yes	NW_007377723.1	200874	202636	-	1521	PREDICTED: Krueppel-like factor 10 [Diaphorina citri]
LOC103518240	240.557	522.251	1.11837	2.72035e-05	0.000806667	yes	NW_007379554.1	31572	35115	-	3359	PREDICTED: uncharacterized protein LOC103518240 [Diaphorina citri]
LOC103514349	270.265	460.942	0.770209	2.7254e-05	0.00080717	no	NW_007378555.1	52685	93629	+	1660	PREDICTED: UDP-glucuronosyltransferase 2A1-like [Diaphorina citri]
LOC103509670	604.984	362.005	-0.740888	2.73589e-05	0.000809276	no	NW_007377953.1	73568	133227	-	1726	PREDICTED: uncharacterized protein LOC103509670 [Diaphorina citri]
LOC103510069	4965.95	3124.92	-0.668251	2.74941e-05	0.000812278	no	NW_007377989.1	246445	248342	-	1216	PREDICTED: longitudinals lacking protein, isoforms H/M/V [Diaphorina citri]
LOC113468044	14.199	431.372	4.92507	2.786e-05	0.000822074	yes	NW_007378063.1	69769	71065	+	683	-
LOC103515221	395.664	228.551	-0.791761	2.80142e-05	0.000825612	no	NW_007377484.1	279716	284060	+	2745	PREDICTED: LOW QUALITY PROTEIN: mucin-3A-like [Diaphorina citri]
LOC103513164	38.1393	96.5664	1.34024	2.88885e-05	0.000849885	yes	NW_007378363.1	101922	108458	+	2064	PREDICTED: uncharacterized protein LOC103513164 [Diaphorina citri]
LOC103511631	242.385	132.912	-0.866827	2.89086e-05	0.000849885	no	NW_007378167.1	95625	106536	+	540	PREDICTED: prohormone-3 [Diaphorina citri]
LOC103516093	824.428	500.073	-0.721255	2.91463e-05	0.000855826	no	NW_007378913.1	65269	67437	-	695	PREDICTED: zinc finger C2HC domain-containing protein 1C-like [Diaphorina citri]
LOC113468932	1136.38	1814.12	0.674827	2.95773e-05	0.000867419	no	NW_007378329.1	33263	39616	-	598	-
LOC103513994	11.6131	48.5254	2.06299	2.99773e-05	0.000878079	yes	NW_007378491.1	34412	75444	+	2767	PREDICTED: coiled-coil domain-containing protein 147-like [Diaphorina citri]
LOC113472480	59.4556	22.1515	-1.42441	3.0125e-05	0.000881331	yes	NW_007383092.1	3040	4057	+	505	-
LOC103509222	106.871	290.958	1.44494	3.04766e-05	0.000890532	yes	NW_007377910.1	136804	144030	-	6186	PREDICTED: putative uncharacterized protein DDB_G0282133 [Diaphorina citri]
LOC103507525	2048.2	1284.93	-0.672667	3.06485e-05	0.000894357	no	NW_007377755.1	41511	46561	+	1598	PREDICTED: uncharacterized protein LOC103507525 isoform X1 [Diaphorina citri]
LOC113471055	190.383	101.071	-0.913545	3.0682e-05	0.000894357	no	NW_007379462.1	42844	43606	-	648	-
LOC103509870	800.164	485.935	-0.719533	3.08393e-05	0.000897854	no	NW_007377972.1	97622	114109	-	1941	PREDICTED: PAX3- and PAX7-binding protein 1-like [Diaphorina citri]
LOC103524128	150.672	514.766	1.7725	3.1857e-05	0.000926361	yes	NW_007492240.1	67	10022	-	580	PREDICTED: uncharacterized protein LOC103524128, partial [Diaphorina citri]
LOC103515884	679.609	410.251	-0.728198	3.19601e-05	0.000928234	no	NW_007378862.1	28159	29455	-	1094	-
LOC103510073	293.262	165.827	-0.82251	3.23197e-05	0.000937546	no	NW_007377990.1	97010	103675	-	2251	PREDICTED: UDP-glucuronosyltransferase 2B7-like [Diaphorina citri]
LOC103512570	554.388	331.555	-0.741648	3.23669e-05	0.00093778	no	NW_007378285.1	13097	62863	+	2963	PREDICTED: alkylglycerol monooxygenase-like [Diaphorina citri]
LOC103510646	28.6962	81.8864	1.51277	3.24556e-05	0.000939219	yes	NW_007378060.1	12615	16397	-	3413	PREDICTED: IQ and AAA domain-containing protein 1-like [Diaphorina citri]
LOC103506417	66.1083	133.82	1.01739	3.34743e-05	0.000966668	yes	NW_007377671.1	258618	269267	+	1837	PREDICTED: tuberin-like [Diaphorina citri]
LOC103509252	1013.82	622.236	-0.704264	3.34847e-05	0.000966668	no	NW_007377460.1	298276	312532	-	3815	PREDICTED: uncharacterized protein LOC103509233 [Diaphorina citri]
LOC103512193	181.002	94.965	-0.930535	3.38041e-05	0.000974718	no	NW_007378239.1	63142	95413	+	3810	PREDICTED: uncharacterized protein LOC103512193 [Diaphorina citri]
LOC103509420	3182.37	2009.55	-0.663233	3.40979e-05	0.000982012	no	NW_007377932.1	135917	156851	-	1106	40S ribosomal protein S10-like [Diaphorina citri]
LOC103506728	803.349	478.039	-0.748897	3.43501e-05	0.000988091	no	NW_007377694.1	90420	102674	-	2361	PREDICTED: organic cation transporter protein-like [Diaphorina citri]
LOC103513737	74.2232	187.23	1.33487	3.45086e-05	0.000990682	yes	NW_007378448.1	19655	21357	-	892	PREDICTED: uncharacterized protein LOC103513737 [Diaphorina citri]
LOC103513307	140.83	365.45	1.37572	3.45227e-05	0.000990682	yes	NW_007378383.1	84029	92724	-	2358	PREDICTED: leucine-rich repeat-containing protein 48-like [Diaphorina citri]
LOC103508105	15960.6	9001.16	-0.826331	3.47915e-05	0.000997205	no	NW_007377803.1	141276	146299	-	4450	PREDICTED: interaptin-like [Diaphorina citri]
LOC113468542	103.133	48.0824	-1.10092	3.48338e-05	0.000997228	yes	NW_007378198.1	78335	79299	-	795	-
LOC113467133	287.791	131.01	-1.13535	3.48844e-05	0.000997485	yes	NW_007377458.1	12853	14143	-	728	-
LOC103512155	360.874	601.92	0.738075	3.51967e-05	0.00100522	no	NW_007378230.1	129804	145492	+	2936	PREDICTED: flocculation protein FLO11 [Diaphorina citri]
LOC103514279	714.409	432.816	-0.722995	3.52717e-05	0.00100617	no	NW_007378544.1	76349	80351	+	1449	PREDICTED: myosin light chain kinase, smooth muscle-like [Diaphorina citri]
LOC103508875	99.2263	45.4537	-1.12632	3.57216e-05	0.00101779	yes	NW_007377878.1	92513	93489	+	587	-
LOC113471995	253.023	109.507	-1.20825	3.61704e-05	0.00102936	yes	NW_007380957.1	23031	24054	+	939	-
LOC103516946	154.142	78.5548	-0.972492	3.64212e-05	0.00103527	no	NW_007379133.1	52966	57558	-	648	PREDICTED: uncharacterized protein LOC103516946 [Diaphorina citri]
LOC103512321	425.075	1127.31	1.4071	3.65752e-05	0.00103735	yes	NW_007378253.1	202700	218289	+	927	cathepsin B-like cysteine peptidase [Diaphorina citri]
LOC103524795	104.785	211.828	1.01545	3.65807e-05	0.00103735	yes	NW_007377557.1	317769	319408	-	939	PREDICTED: uncharacterized protein LOC103524795 [Diaphorina citri]
LOC103518715	51.4377	109.369	1.08831	3.67144e-05	0.00103991	yes	NW_007377499.1	427730	432830	-	1019	PREDICTED: E3 SUMO-protein ligase NSE2 [Diaphorina citri]
LOC113472477	47.9199	15.5075	-1.62766	3.68237e-05	0.00104178	yes	NW_007377512.1	273928	275234	+	940	-
LOC103516319	554.541	330.89	-0.744944	3.69333e-05	0.00104365	no	NW_007377489.1	420390	423693	-	2118	PREDICTED: apyrase-like [Diaphorina citri]
LOC103507071	79.8386	161.03	1.01217	3.71615e-05	0.00104886	yes	NW_007377721.1	22487	25767	-	681	PREDICTED: electron transfer flavoprotein-ubiquinone oxidoreductase, mitochondrial-like [Diaphorina citri]
LOC103505439	1.76005	16.7124	3.24724	3.73845e-05	0.00105392	yes	NW_007377611.1	161925	232138	-	505	-
LOC113469023	662.679	402.298	-0.720046	3.78171e-05	0.00106471	no	NW_007378359.1	102456	105484	+	829	-
LOC103508739	134.24	67.0957	-1.00052	3.78559e-05	0.00106471	yes	NW_007377864.1	203735	215552	+	504	PREDICTED: serine hydroxymethyltransferase, cytosolic [Megachile rotundata]
LOC113470807	372.406	216.043	-0.785557	3.79334e-05	0.00106564	no	NW_007379268.1	30568	31992	-	617	-
LOC103522380	41.3971	92.4064	1.15846	3.82686e-05	0.0010738	yes	NW_007385546.1	1796	12227	-	620	PREDICTED: eukaryotic translation initiation factor 2A-like, partial [Diaphorina citri]
LOC108253406	684.279	415.899	-0.718351	3.83475e-05	0.00107476	no	NW_007379151.1	4272	5474	+	992	-
LOC108251831	36.7072	84.172	1.19728	3.84662e-05	0.00107578	yes	NW_007381520.1	8	12209	+	2070	PREDICTED: Golgi apparatus protein 1, partial [Diaphorina citri]
LOC103506067	142.194	72.5439	-0.97093	3.84736e-05	0.00107578	no	NW_007377649.1	13110	27928	+	1026	PREDICTED: rhodopsin-like, partial [Diaphorina citri]
LOC113467498	302.647	161.193	-0.908844	3.857e-05	0.00107722	no	NW_007377924.1	102851	103592	-	672	-
LOC103507766	213.319	115.883	-0.880351	3.95281e-05	0.0011027	no	NW_007377775.1	82204	105015	+	1862	PREDICTED: synaptotagmin-6-like [Diaphorina citri]
LOC103519275	63.7793	24.996	-1.35139	3.96193e-05	0.00110396	yes	NW_007380058.1	533	3219	+	916	PREDICTED: sarcospan-like [Diaphorina citri]
LOC103519173	90.4097	184.786	1.03131	3.97188e-05	0.00110545	yes	NW_007380004.1	10616	11529	+	914	PREDICTED: dnaJ homolog subfamily B member 4-like [Diaphorina citri]
LOC103519408	249.293	423.094	0.763139	3.99331e-05	0.00111013	no	NW_007380129.1	24347	28756	-	772	PREDICTED: methionine-R-sulfoxide reductase B1 [Diaphorina citri]
LOC108254563	58.8218	155.455	1.40207	4.01742e-05	0.00111554	yes	NW_007377536.1	33661	34532	-	750	-
LOC103514442	395.227	230.948	-0.775114	4.07222e-05	0.00112945	no	NW_007378574.1	32482	42391	-	1178	PREDICTED: uncharacterized protein LOC103514442 [Diaphorina citri]
LOC113469688	17.7378	52.1581	1.55607	4.10833e-05	0.00113815	yes	NW_007378624.1	24810	25537	+	272	-
LOC103515379	109.218	52.0646	-1.06883	4.12943e-05	0.00114268	yes	NW_007378757.1	40279	41886	+	591	PREDICTED: uncharacterized protein LOC103515379 [Diaphorina citri]
LOC103521755	13.4253	42.6765	1.66849	4.13894e-05	0.001144	yes	NW_007383253.1	2685	5819	+	783	PREDICTED: mpv17-like protein, partial [Diaphorina citri]
LOC103507020	62.0184	126.85	1.03235	4.16134e-05	0.00114886	yes	NW_007377718.1	115061	125550	+	1261	PREDICTED: uncharacterized protein LOC103507020 [Diaphorina citri]
LOC103522467	8.85957	34.1489	1.94653	4.19123e-05	0.00115579	yes	NW_007386063.1	37	2576	-	687	PREDICTED: growth arrest-specific protein 8 homolog, partial [Diaphorina citri]
LOC103521826	35.4664	87.8197	1.30809	4.23691e-05	0.00116705	yes	NW_007383422.1	1079	1635	+	557	PREDICTED: cytochrome c-like [Diaphorina citri]
LOC103510155	68.481	149.392	1.12533	4.27507e-05	0.00117611	yes	NW_007377999.1	62414	63690	+	833	PREDICTED: uncharacterized protein LOC103510155 [Diaphorina citri]
LOC103506385	163.583	447.074	1.45049	4.27962e-05	0.00117611	yes	NW_007377450.1	448326	453040	-	1469	PREDICTED: myb-like protein X [Diaphorina citri]
LOC103520634	81.4088	157.038	0.947857	4.29455e-05	0.00117887	no	NW_007381271.1	3429	12153	-	1254	PREDICTED: muskelin-like [Diaphorina citri]
LOC113473075	148.732	76.2626	-0.963666	4.37684e-05	0.00120008	no	NW_007391606.1	7	1228	+	862	-
LOC103517346	344.242	158.875	-1.11553	4.44542e-05	0.0012175	yes	NW_007379244.1	10687	11923	-	780	PREDICTED: ranBP-type and C3HC4-type zinc finger-containing protein 1-like [Diaphorina citri]
LOC113473359	3.5663	21.3477	2.58158	4.46406e-05	0.00122121	yes	NW_007403745.1	1	10197	+	365	-
LOC113469268	8045.94	47465.3	2.56054	4.48019e-05	0.00122341	yes	NW_007378440.1	148815	162878	+	1914	PREDICTED: uncharacterized protein LOC103513702 [Diaphorina citri]
LOC103519511	1653.1	1039.24	-0.669638	4.4823e-05	0.00122341	no	NW_007380182.1	14816	21407	-	2147	PREDICTED: beta-hexosaminidase subunit alpha-like [Diaphorina citri]
LOC113473162	214.02	117.212	-0.868629	4.5115e-05	0.00122999	no	NW_007394637.1	10210	11013	-	227	-
LOC103515486	2001.9	9437.53	2.23704	4.62574e-05	0.0012597	yes	NW_007378780.1	33764	42970	+	1104	PREDICTED: uncharacterized protein LOC103515486 [Diaphorina citri]
LOC103507893	257.843	434.237	0.751989	4.64645e-05	0.00126391	no	NW_007377784.1	120607	152683	-	3326	PREDICTED: zinc finger C2HC domain-containing protein 1A-like isoform X2 [Diaphorina citri]
LOC103511363	55.3234	18.3039	-1.59574	4.68596e-05	0.00127321	yes	NW_007377469.1	168573	174399	-	506	PREDICTED: uncharacterized protein LOC103511363 [Diaphorina citri]
LOC103507354	45.2905	102.782	1.18231	4.69202e-05	0.00127342	yes	NW_007377742.1	100354	102566	-	2134	PREDICTED: dentin sialophosphoprotein-like [Diaphorina citri]
LOC113467829	6.73755	28.5835	2.08489	4.70048e-05	0.00127428	yes	NW_007377463.1	407980	417409	-	362	-
LOC103514384	3362.59	5253.63	0.643743	4.75521e-05	0.00128766	no	NW_007378558.1	10704	68677	+	4078	PREDICTED: calcium-transporting ATPase sarcoplasmic/endoplasmic reticulum type-like [Diaphorina citri]
LOC103511255	87.9502	268.592	1.61066	4.7822e-05	0.00129351	yes	NW_007378126.1	126032	126958	+	693	PREDICTED: cathepsin F-like [Diaphorina citri]
LOC103510718	5315.09	3396.81	-0.645911	4.79816e-05	0.00129637	no	NW_007378069.1	103739	105572	-	658	PREDICTED: ubiquitin-like protein FUBI [Diaphorina citri]
LOC113465414	68.1298	189.019	1.47218	4.85087e-05	0.00130863	yes	NW_007377540.1	284971	308752	-	3369	PREDICTED: cubilin-like [Diaphorina citri]
LOC108253065	350.835	580.009	0.725284	4.85445e-05	0.00130863	no	NW_007378634.1	18441	20913	-	2336	-
LOC103517414	281.077	495.061	0.816639	4.88272e-05	0.0013144	no	NW_007379266.1	797	30021	-	4020	PREDICTED: ATP-binding cassette sub-family A member 3-like [Diaphorina citri]
LOC103508496	339.093	561.148	0.726698	4.88678e-05	0.0013144	no	NW_007377839.1	165436	186669	+	2350	PREDICTED: baculoviral IAP repeat-containing protein 2 [Diaphorina citri]
LOC103519091	847.649	1929.78	1.18689	4.89289e-05	0.00131457	yes	NW_007379952.1	7090	9647	-	2558	PREDICTED: MAR-binding filament-like protein 1 [Diaphorina citri]
LOC103513769	175.265	93.4064	-0.907942	4.90989e-05	0.00131597	no	NW_007378453.1	57028	61829	-	1877	PREDICTED: general transcription factor IIF subunit 2-like [Diaphorina citri]
LOC113471679	35.374	81.7449	1.20844	4.91015e-05	0.00131597	yes	NW_007380211.1	25925	27964	+	811	-
LOC113472355	16.5771	53.8821	1.70062	4.91456e-05	0.00131597	yes	NW_007382427.1	7	769	+	280	-
LOC103507929	159.486	280.231	0.813189	5.00699e-05	0.00133923	no	NW_007377787.1	59169	61514	-	1934	PREDICTED: uncharacterized protein LOC103507929, partial [Diaphorina citri]
LOC103520962	172.832	91.5137	-0.917307	5.0299e-05	0.00134386	no	NW_007381727.1	1180	5915	-	801	PREDICTED: b(0,+)-type amino acid transporter 1-like [Diaphorina citri]
LOC103524940	72.2145	141.967	0.975191	5.04166e-05	0.00134551	no	NW_007377565.1	73606	87878	-	3121	PREDICTED: uncharacterized protein LOC103524940 [Diaphorina citri]
LOC103510349	356.173	587.251	0.721399	5.10379e-05	0.00136058	no	NW_007378021.1	92487	137703	-	1865	PREDICTED: transmembrane protein 164 [Diaphorina citri]
LOC103523524	166.948	88.5507	-0.914823	5.11182e-05	0.00136107	no	NW_007402914.1	811	1688	-	505	-
LOC113466064	132.646	66.4943	-0.996282	5.11699e-05	0.00136107	no	NW_007377643.1	36580	37987	+	1174	PREDICTED: gastrula zinc finger protein XlCGF58.1-like [Diaphorina citri]
LOC103517560	119.549	58.7486	-1.02498	5.13633e-05	0.00136471	yes	NW_007379315.1	13267	53308	-	3104	PREDICTED: uncharacterized protein LOC103517560 [Diaphorina citri]
LOC108252813	589.187	357.136	-0.722252	5.14601e-05	0.00136577	no	NW_007378313.1	97357	99900	-	1425	-
LOC113466048	132.354	59.33	-1.15756	5.15224e-05	0.00136591	yes	NW_007377640.1	258817	260579	-	596	PREDICTED: uncharacterized protein LOC103520270, partial [Diaphorina citri]
LOC103520503	71.235	140.545	0.980372	5.19834e-05	0.00137548	no	NW_007381107.1	1651	2403	-	453	PREDICTED: delta-1-pyrroline-5-carboxylate dehydrogenase, mitochondrial-like [Diaphorina citri]
LOC103509149	251.177	480.786	0.936688	5.19979e-05	0.00137548	no	NW_007377906.1	80960	81765	+	796	PREDICTED: uncharacterized protein LOC103509149 [Diaphorina citri]
LOC103507911	592.101	953.02	0.686664	5.28173e-05	0.00139562	no	NW_007377785.1	2243	58157	-	2806	PREDICTED: cGMP-dependent protein kinase, isozyme 2 forms cD4/T1/T3A/T3B [Diaphorina citri]
LOC113473441	52.4584	19.2127	-1.44911	5.3268e-05	0.00140598	yes	NW_007408697.1	226	526	-	161	-
LOC113472780	282.119	161.336	-0.806231	5.40826e-05	0.00142592	no	NW_007385787.1	13	2045	+	1890	PREDICTED: uncharacterized protein LOC106686049 isoform X1 [Halyomorpha halys]
LOC103518077	165.638	289.798	0.807011	5.42679e-05	0.00142923	no	NW_007379490.1	20573	33466	+	1021	PREDICTED: basigin [Diaphorina citri]
LOC103509435	217.846	370.098	0.764602	5.45146e-05	0.00143416	no	NW_007377933.1	47397	76738	-	2222	PREDICTED: glutamate receptor ionotropic, kainate 2-like [Diaphorina citri]
LOC103507493	174.62	92.9962	-0.908972	5.53659e-05	0.00145473	no	NW_007377753.1	30623	31910	-	924	PREDICTED: uncharacterized protein LOC103507493 [Diaphorina citri]
LOC103512427	64.3583	25.844	-1.3163	5.54177e-05	0.00145473	yes	NW_007378268.1	108488	110156	+	771	-
LOC103505805	78.0364	150.734	0.949789	5.54998e-05	0.00145477	no	NW_007377632.1	263621	269456	-	2583	PREDICTED: protein kinase 4-like [Diaphorina citri]
LOC103511709	178.893	65.4929	-1.44968	5.55405e-05	0.00145477	yes	NW_007378177.1	69945	76216	+	1021	-
LOC103511930	332.275	192.516	-0.787399	5.56343e-05	0.00145543	no	NW_007378202.1	177270	181063	-	1879	PREDICTED: neutral and basic amino acid transport protein rBAT-like [Diaphorina citri]
LOC113465467	129.254	232.411	0.846465	5.56867e-05	0.00145543	no	NW_007377548.1	174028	195326	-	423	PREDICTED: uncharacterized protein LOC105679726 [Linepithema humile]
LOC113465694	11.9973	39.3598	1.71401	5.58941e-05	0.00145926	yes	NW_007377582.1	195241	196042	+	688	-
LOC103509940	454.586	272.251	-0.739619	5.68293e-05	0.00148207	no	NW_007377979.1	48386	56549	-	1570	PREDICTED: EF-hand calcium-binding domain-containing protein 4B-like [Diaphorina citri]
LOC103513684	44.2594	14.6358	-1.59648	5.71224e-05	0.00148809	yes	NW_007377478.1	34337	63947	-	2058	PREDICTED: uncharacterized protein LOC103513684 [Diaphorina citri]
LOC103517675	21.5881	59.4179	1.46066	5.76797e-05	0.0015005	yes	NW_007379350.1	49390	51449	+	1260	PREDICTED: uncharacterized protein LOC103517675 [Diaphorina citri]
LOC113465566	714.696	439.581	-0.701201	5.77235e-05	0.0015005	no	NW_007377561.1	318017	320565	-	1549	-
LOC113472128	130.449	63.5053	-1.03854	5.80691e-05	0.00150785	yes	NW_007381406.1	6153	9578	+	391	-
LOC103522535	240.72	529.779	1.13804	5.88903e-05	0.00152752	yes	NW_007377517.1	144381	146002	+	1307	-
LOC113468469	47.7808	101.284	1.0839	5.95426e-05	0.00154278	yes	NW_007378177.1	128666	129618	+	687	-
LOC103522787	165.706	289.215	0.803517	5.98967e-05	0.00155028	no	NW_007388628.1	68	1394	+	1149	PREDICTED: probable serine/threonine-protein kinase DDB_G0272282 [Diaphorina citri]
LOC103522203	451.023	221.41	-1.02648	6.02239e-05	0.00155707	yes	NW_007384730.1	202	1270	+	429	PREDICTED: EF-hand domain-containing protein D2 homolog [Halyomorpha halys]
LOC113468646	127.257	64.0387	-0.990723	6.07175e-05	0.00156814	no	NW_007378235.1	10318	11354	+	897	-
LOC103519355	525.838	845.148	0.684586	6.09593e-05	0.0015727	no	NW_007380101.1	2423	9947	-	2334	PREDICTED: lysosomal alpha-glucosidase-like, partial [Diaphorina citri]
LOC113473738	72.2615	140.423	0.958476	6.1506e-05	0.0015851	no	NW_007377523.1	176116	177399	+	1022	-
LOC103512501	32.6208	9.01024	-1.85616	6.17117e-05	0.0015887	yes	NW_007378277.1	75237	81121	-	1592	PREDICTED: uncharacterized protein LOC103512501 [Diaphorina citri]
LOC103507240	1314	828.893	-0.664712	6.18297e-05	0.00159003	no	NW_007377735.1	12441	22563	-	790	PREDICTED: uncharacterized protein LOC103507240 [Diaphorina citri]
LOC103505958	167.09	291.535	0.803045	6.19924e-05	0.00159251	no	NW_007377449.1	262342	272792	-	1156	PREDICTED: uncharacterized protein LOC103505958 [Diaphorina citri]
LOC103518349	1827.04	1159.59	-0.655888	6.20905e-05	0.00159333	no	NW_007379585.1	8551	35943	-	3892	PREDICTED: SH3 domain-containing protein C23A1.17-like [Diaphorina citri]
LOC103514896	104.976	50.7741	-1.0479	6.27838e-05	0.0016094	yes	NW_007378671.1	28337	52354	-	2370	PREDICTED: uncharacterized protein LOC103514896 isoform X2 [Diaphorina citri]
LOC113469070	35.0288	10.1815	-1.78259	6.31695e-05	0.00161756	yes	NW_007378375.1	87400	93712	-	338	-
LOC103522150	4.22502	22.4937	2.41249	6.49592e-05	0.00166161	yes	NW_007384450.1	514	2819	-	941	PREDICTED: laccase-4-like, partial [Diaphorina citri]
LOC113470150	427.267	254.383	-0.748134	6.50979e-05	0.00166339	no	NW_007378839.1	34550	39859	-	1526	-
LOC103515065	5557.65	3579.75	-0.634617	6.56579e-05	0.00167592	no	NW_007378694.1	25301	58983	+	2080	PREDICTED: uncharacterized protein LOC103515065 isoform X2 [Diaphorina citri]
LOC113470201	36.6905	82.3941	1.16714	6.59784e-05	0.00168231	yes	NW_007378865.1	63453	64084	+	288	-
LOC113465602	216.362	102.856	-1.07282	6.74982e-05	0.00171924	yes	NW_007377570.1	127394	128018	+	295	-
LOC103518696	94.0906	43.835	-1.10197	6.76187e-05	0.00172048	yes	NW_007379737.1	9489	10444	+	956	PREDICTED: TIP41-like protein [Diaphorina citri]
LOC103515332	474.243	267.586	-0.825623	6.86049e-05	0.00174373	no	NW_007378749.1	13358	15351	-	1994	PREDICTED: BTB/POZ domain-containing protein KCTD12 [Diaphorina citri]
LOC103514287	9.58218	33.6824	1.81357	6.93525e-05	0.00176086	yes	NW_007378545.1	75706	78537	-	745	PREDICTED: acidic leucine-rich nuclear phosphoprotein 32 family member B-like [Diaphorina citri]
LOC108253322	84.5769	159.132	0.911892	6.98028e-05	0.00177043	no	NW_007379013.1	5549	6523	+	482	PREDICTED: glycerol-3-phosphate acyltransferase 4 [Cimex lectularius]
LOC103510604	69.2257	135.677	0.970795	7.03889e-05	0.00178341	no	NW_007378055.1	21719	46555	-	4499	PREDICTED: disco-interacting protein 2 [Diaphorina citri]
LOC103511844	1549.16	15547.2	3.3271	7.04645e-05	0.00178344	yes	NW_007378190.1	162419	177942	+	3582	PREDICTED: MATH and LRR domain-containing protein PFE0570w-like [Diaphorina citri]
LOC103509231	4286.55	2763.89	-0.633119	7.09037e-05	0.00178968	no	NW_007377911.1	95751	144236	+	1592	PREDICTED: uncharacterized protein LOC103509231 [Diaphorina citri]
LOC113472734	75.508	183.082	1.27779	7.0922e-05	0.00178968	yes	NW_007385151.1	360	2157	-	982	-
LOC103514004	169.378	292.437	0.787874	7.09345e-05	0.00178968	no	NW_007378494.1	39508	50012	-	1336	PREDICTED: fructose-1,6-bisphosphatase isozyme 2-like [Diaphorina citri]
LOC113469089	706.435	1121.69	0.667044	7.17068e-05	0.00180546	no	NW_007378380.1	52704	55253	+	2324	-
LOC103510376	67.8077	28.376	-1.25678	7.17103e-05	0.00180546	yes	NW_007378025.1	130662	131084	-	423	PREDICTED: CTL-like protein 2 [Diaphorina citri]
LOC103520944	78.296	177.617	1.18176	7.26521e-05	0.00182726	yes	NW_007381692.1	10708	11604	+	897	PREDICTED: probable palmitoyltransferase ZDHHC16 isoform X1 [Diaphorina citri]
LOC103523550	21.9487	57.0716	1.37864	7.3155e-05	0.00183798	yes	NW_007377505.1	288515	295797	-	683	PREDICTED: delta(3,5)-Delta(2,4)-dienoyl-CoA isomerase, mitochondrial-like [Diaphorina citri]
LOC113467042	287.552	130.976	-1.13452	7.34037e-05	0.0018423	yes	NW_007377822.1	192603	193413	-	526	-
LOC113473513	20.0962	53.5819	1.41482	7.40872e-05	0.00185752	yes	NW_007415536.1	4	571	-	568	PREDICTED: tubulin glycylase 3A-like isoform X1 [Diaphorina citri]
LOC113467838	14.5135	43.5502	1.58529	7.60244e-05	0.0019041	yes	NW_007377997.1	130063	130975	+	352	-
LOC103508275	3419.74	1589.11	-1.10567	7.66978e-05	0.00191896	yes	NW_007377818.1	140983	145316	-	1125	PREDICTED: cathepsin B-like cysteine proteinase 4 isoform X1 [Diaphorina citri]
LOC103511299	358.644	583.861	0.703073	7.72745e-05	0.00193138	no	NW_007378131.1	111969	129237	-	1017	PREDICTED: carboxypeptidase E-like [Diaphorina citri]
LOC103520029	694.412	428.975	-0.694901	7.76474e-05	0.00193868	no	NW_007380547.1	13299	14493	+	619	PREDICTED: ADP-ribosylation factor 2-like, partial [Diaphorina citri]
LOC113473503	83.7016	38.1358	-1.13411	7.79345e-05	0.00194201	yes	NW_007414726.1	7	577	-	482	-
LOC103505106	299.412	175.164	-0.773427	7.79423e-05	0.00194201	no	NW_007377587.1	283844	286068	-	864	PREDICTED: probable RNA methyltransferase CG1239 [Diaphorina citri]
LOC113471846	124.31	62.5605	-0.990618	7.85559e-05	0.00195527	no	NW_007377505.1	239535	242836	-	2734	-
LOC103510445	345.227	203.697	-0.761124	8.06654e-05	0.0020057	no	NW_007378034.1	124942	129367	-	2754	PREDICTED: uncharacterized protein LOC103510445 isoform X2 [Diaphorina citri]
LOC103508302	6100.44	3959.27	-0.623679	8.11857e-05	0.00201654	no	NW_007377822.1	134752	138203	+	2299	Histone H3.3 [Harpegnathos saltator]
LOC103520767	94.1364	201.193	1.09576	8.15507e-05	0.00202352	yes	NW_007381443.1	916	7480	-	697	PREDICTED: uncharacterized protein LOC103520767 [Diaphorina citri]
LOC103517689	115.845	57.7197	-1.00506	8.17009e-05	0.00202515	yes	NW_007379356.1	35893	54137	-	4031	PREDICTED: major facilitator superfamily domain-containing protein 6 [Diaphorina citri]
LOC103522719	66.1161	129.58	0.97077	8.27869e-05	0.00204996	no	NW_007388011.1	226	2593	-	978	PREDICTED: leucine-rich repeat-containing protein 40-like, partial [Diaphorina citri]
LOC103513107	991.285	2243.32	1.17826	8.37881e-05	0.00207261	yes	NW_007378357.1	82956	87293	-	3911	PREDICTED: uncharacterized protein PF11_0213-like [Diaphorina citri]
LOC103506494	202.32	111.9	-0.854433	8.40517e-05	0.00207699	no	NW_007377675.1	193380	211754	+	1739	PREDICTED: protein quiver-like [Diaphorina citri]
LOC103518866	148.678	259.161	0.801661	8.43527e-05	0.00208089	no	NW_007379822.1	13104	34509	-	1940	PREDICTED: protein SMG5-like [Diaphorina citri]
LOC103516544	282.597	488.412	0.789351	8.43825e-05	0.00208089	no	NW_007379020.1	54902	58723	+	455	PREDICTED: UTP--glucose-1-phosphate uridylyltransferase-like [Diaphorina citri]
LOC103512389	700.998	420.412	-0.737607	8.51106e-05	0.00209669	no	NW_007378265.1	16827	17898	+	535	-
LOC103519184	11533.5	7540.36	-0.613125	8.55441e-05	0.00210521	no	NW_007380012.1	17941	21193	-	447	uncharacterized LOC103519184 precursor [Diaphorina citri]
LOC113469769	367.627	664.67	0.854396	8.5767e-05	0.00210853	no	NW_007378655.1	34294	35818	-	1467	-
LOC103512845	0	9.05016	Inf	8.62904e-05	0.00211853	yes	NW_007378323.1	69990	71213	-	1224	PREDICTED: early nodulin-75-like [Diaphorina citri]
LOC103516685	17.2294	48.2347	1.4852	8.635e-05	0.00211853	yes	NW_007379069.1	55550	56365	+	546	PREDICTED: uncharacterized protein LOC103516685 [Diaphorina citri]
LOC103524443	288.702	168.346	-0.778151	8.7038e-05	0.00213323	no	NW_007377445.1	212062	215235	+	1459	PREDICTED: flocculation protein FLO11-like [Diaphorina citri]
LOC103520366	62.2626	123.03	0.982578	8.7465e-05	0.00214151	no	NW_007380934.1	860	3118	+	510	PREDICTED: facilitated trehalose transporter Tret1-like [Diaphorina citri]
LOC113466139	229.278	130.191	-0.816463	8.83224e-05	0.00215862	no	NW_007377656.1	138895	140216	-	1062	-
LOC103515543	109.351	198.273	0.858529	8.83436e-05	0.00215862	no	NW_007378794.1	26260	66419	-	5504	PREDICTED: uncharacterized protein LOC103515543 [Diaphorina citri]
LOC103524422	16.3066	60.9672	1.90258	8.96067e-05	0.00218726	yes	NW_007377535.1	154253	155383	-	555	PREDICTED: uncharacterized protein LOC103524422 [Diaphorina citri]
LOC103512240	337.637	199.454	-0.759414	8.97446e-05	0.00218732	no	NW_007378245.1	93143	113335	-	2088	PREDICTED: endoplasmic reticulum aminopeptidase 2-like [Diaphorina citri]
LOC103513934	140.933	73.6726	-0.935812	8.97913e-05	0.00218732	no	NW_007378479.1	24229	103092	+	915	-
LOC103524410	294.561	481.597	0.709262	9.12081e-05	0.00221958	no	NW_007377535.1	328936	334259	-	3080	PREDICTED: D-beta-hydroxybutyrate dehydrogenase, mitochondrial [Diaphorina citri]
LOC103507787	65.9225	2810.57	5.41395	9.13429e-05	0.00222061	yes	NW_007377777.1	140743	142880	+	873	PREDICTED: uncharacterized protein LOC103507787 [Diaphorina citri]
LOC113467311	136.496	238.36	0.804285	9.14581e-05	0.00222117	no	NW_007377885.1	196294	198336	-	436	PREDICTED: transaldolase-like [Limulus polyphemus]
LOC103508584	208.476	351.587	0.754	9.17927e-05	0.00222704	no	NW_007377847.1	38964	165644	+	6680	PREDICTED: laminin subunit gamma-1 [Diaphorina citri]
LOC113471034	265.619	153.19	-0.794032	9.2143e-05	0.00223214	no	NW_007379452.1	20304	22433	-	486	PREDICTED: bumetanide-sensitive sodium-(potassium)-chloride cotransporter [Diaphorina citri]
LOC103508587	147.724	77.5911	-0.928939	9.2189e-05	0.00223214	no	NW_007377848.1	34471	183680	+	6261	-
LOC113467918	479.275	293.586	-0.707072	9.23842e-05	0.00223462	no	NW_007377464.1	209742	212428	+	2687	PREDICTED: uncharacterized protein LOC103510354 [Diaphorina citri]
LOC103521328	85.1717	39.1031	-1.12309	9.36702e-05	0.00226345	yes	NW_007382377.1	8208	9180	-	973	PREDICTED: uncharacterized protein LOC103521328 [Diaphorina citri]
LOC108253044	511.06	314.074	-0.702387	9.39284e-05	0.00226668	no	NW_007377480.1	117382	119199	-	1625	PREDICTED: uncharacterized protein LOC103520013 [Diaphorina citri]
LOC108252774	452.867	275.201	-0.718601	9.39929e-05	0.00226668	no	NW_007378262.1	42547	43513	-	677	-
LOC103512963	317.043	186.005	-0.769333	9.42773e-05	0.00227126	no	NW_007377476.1	410604	418807	+	2469	PREDICTED: neuroendocrine convertase 1-like isoform X1 [Diaphorina citri]
LOC103513773	22.5589	71.5703	1.66566	9.48279e-05	0.00228224	yes	NW_007378453.1	171562	178528	+	3853	PREDICTED: pyruvate carboxylase, mitochondrial-like [Diaphorina citri]
LOC103509367	1105.44	702.349	-0.654357	9.56134e-05	0.00229884	no	NW_007377928.1	13714	15223	+	1062	PREDICTED: proteasome subunit alpha type-7-1 [Diaphorina citri]
LOC103506841	6.73755	27.3492	2.0212	9.6549e-05	0.00231901	yes	NW_007377702.1	90779	102629	-	866	PREDICTED: phenoloxidase subunit 1-like [Diaphorina citri]
LOC113468956	44.5321	94.1737	1.08048	9.66792e-05	0.00231982	yes	NW_007378337.1	49176	50091	+	801	-
LOC103512874	124.316	223.091	0.843616	9.72782e-05	0.00233111	no	NW_007377475.1	258674	265652	+	2339	PREDICTED: uncharacterized protein LOC103512874 [Diaphorina citri]
LOC103510569	219.719	424.935	0.951581	9.73441e-05	0.00233111	no	NW_007378052.1	49103	53511	-	1216	PREDICTED: pro-resilin-like isoform X1 [Diaphorina citri]
LOC103514576	243.437	121.618	-1.00119	9.7493e-05	0.00233236	yes	NW_007378601.1	50196	79675	-	2791	PREDICTED: ATP-binding cassette sub-family G member 4-like [Diaphorina citri]
LOC103507436	74.3881	32.8454	-1.17938	9.77294e-05	0.00233429	yes	NW_007377749.1	36949	38207	+	349	-
LOC103507005	139.667	72.7293	-0.941383	9.77793e-05	0.00233429	no	NW_007377717.1	29232	34752	+	1483	PREDICTED: uncharacterized protein LOC103507005 [Diaphorina citri]
LOC103507342	307.986	502.002	0.704827	9.78654e-05	0.00233429	no	NW_007377741.1	65706	134161	-	9323	PREDICTED: DNA polymerase epsilon catalytic subunit A [Diaphorina citri]
LOC103512009	108.113	53.4015	-1.01759	9.84365e-05	0.00234558	yes	NW_007378213.1	80561	116949	+	1516	PREDICTED: uncharacterized protein LOC103512009 [Diaphorina citri]
LOC103508962	256.145	148.128	-0.790119	9.89875e-05	0.00235637	no	NW_007377889.1	143983	150019	-	4286	PREDICTED: zinc finger protein 845-like [Diaphorina citri]
LOC113467880	110.838	284.345	1.35919	9.91034e-05	0.0023568	yes	NW_007378011.1	61599	63464	-	1709	-
LOC103507218	95.2731	45.3381	-1.07135	9.9788e-05	0.00237073	yes	NW_007377733.1	13565	37509	-	4092	PREDICTED: cyclic nucleotide-gated channel rod photoreceptor subunit alpha [Diaphorina citri]
LOC113468029	139.735	73.1114	-0.934523	0.000100424	0.00238347	no	NW_007378059.1	52813	54017	-	892	-
LOC113466187	1052.72	424.919	-1.30886	0.000100784	0.00238967	yes	NW_007377661.1	396024	397078	-	546	-
LOC113469295	164.623	88.9172	-0.888631	0.000101748	0.00240965	no	NW_007378449.1	81317	82221	-	788	-
LOC103518042	1230.5	784.525	-0.649354	0.000101827	0.00240965	no	NW_007379481.1	22195	39442	+	2015	PREDICTED: filamin-A [Diaphorina citri]
LOC103515172	134.718	235.77	0.807435	0.000102389	0.00242056	no	NW_007378717.1	38150	56832	+	2506	PREDICTED: magnesium-dependent phosphatase 1-like isoform X1 [Diaphorina citri]
LOC103520923	220.802	368.217	0.737806	0.000102534	0.00242161	no	NW_007381668.1	6577	9366	+	833	PREDICTED: uncharacterized protein LOC103520923, partial [Diaphorina citri]
LOC103511438	51.2764	19.3447	-1.40636	0.0001029	0.00242785	yes	NW_007378148.1	78974	82883	+	2696	PREDICTED: putative fatty acyl-CoA reductase CG5065 [Diaphorina citri]
LOC103514386	19.7737	52.2198	1.40102	0.000103905	0.00244917	yes	NW_007377480.1	167798	182669	-	640	PREDICTED: zinc finger protein 354A-like [Diaphorina citri]
LOC103506729	925.484	1561.37	0.754532	0.000104601	0.00246315	no	NW_007377694.1	127368	143544	-	2461	hypothetical protein RP20_CCG001232 [Aedes albopictus]
LOC103511738	615.915	385.488	-0.676045	0.000105284	0.00247681	no	NW_007378180.1	106967	130533	-	1637	PREDICTED: proteasome maturation protein isoform X1 [Diaphorina citri]
LOC103515553	60.2946	153.146	1.34481	0.000105591	0.0024816	yes	NW_007377486.1	437398	441131	+	1370	PREDICTED: protein MAATS1 [Diaphorina citri]
LOC103506518	10.6137	35.0409	1.72311	0.00010632	0.00249629	yes	NW_007377677.1	170215	186529	+	1394	PREDICTED: uncharacterized protein LOC103506518 [Diaphorina citri]
LOC113467685	21.5917	4.36655	-2.30591	0.000107093	0.00251199	yes	NW_007377958.1	124982	125470	+	281	-
LOC113465481	280.032	164.667	-0.766038	0.000107775	0.0025255	no	NW_007377551.1	47181	47874	+	626	-
LOC103514131	288.069	169.165	-0.767981	0.000108754	0.00254509	no	NW_007378516.1	48158	49785	-	1628	PREDICTED: TRAF3-interacting protein 1 [Diaphorina citri]
LOC103514428	416.154	664.165	0.674423	0.000108822	0.00254509	no	NW_007377480.1	276901	321454	+	2267	PREDICTED: sodium/hydrogen exchanger 9B1-like [Diaphorina citri]
LOC103516094	490.62	301.662	-0.701674	0.000109303	0.00255337	no	NW_007378914.1	63127	74803	-	1588	PREDICTED: uncharacterized protein LOC103516094 [Diaphorina citri]
LOC103506849	15.8762	45.0569	1.50488	0.00010943	0.00255337	yes	NW_007377703.1	24745	187021	-	2491	PREDICTED: FMRFamide receptor [Diaphorina citri]
LOC113466286	782.852	492.13	-0.669702	0.000109547	0.00255337	no	NW_007377677.1	60949	62465	+	1123	-
LOC113466152	43.2981	10.9201	-1.98731	0.000109602	0.00255337	yes	NW_007377657.1	269402	270101	+	547	-
LOC103505454	143.465	76.4945	-0.907268	0.000110649	0.00257527	no	NW_007377613.1	85096	106136	+	1266	-
LOC103521962	32.9919	74.3755	1.17271	0.000110773	0.00257565	yes	NW_007383762.1	7897	9030	-	802	PREDICTED: MORN repeat-containing protein 3-like [Diaphorina citri]
LOC103512114	6313.18	4138.05	-0.609415	0.000111073	0.00257764	no	NW_007378225.1	37148	39105	-	459	PREDICTED: 60S ribosomal protein L44 [Diaphorina citri]
LOC103505646	579.49	1319.73	1.18739	0.000111073	0.00257764	yes	NW_007377624.1	161086	163155	-	2031	PREDICTED: uncharacterized protein DDB_G0287625-like [Diaphorina citri]
LOC113467604	66.5089	129.064	0.956471	0.00011125	0.00257926	no	NW_007377945.1	108298	109023	-	408	-
LOC113468771	131.724	66.2284	-0.992001	0.000111676	0.00258422	no	NW_007378273.1	53503	60791	-	1244	PREDICTED: uncharacterized protein LOC103522223, partial [Diaphorina citri]
LOC103520667	52.7869	20.4051	-1.37125	0.000111679	0.00258422	yes	NW_007381311.1	1685	9172	-	1148	PREDICTED: uncharacterized protein LOC103520667 [Diaphorina citri]
LOC103512786	96.2049	185.332	0.945933	0.000112347	0.00259717	no	NW_007378316.1	77170	84745	-	1835	PREDICTED: uncharacterized protein LOC103512786 [Diaphorina citri]
LOC113465676	98.7569	47.8825	-1.04438	0.000112808	0.00260531	yes	NW_007377580.1	168487	169996	-	1061	-
LOC103517170	403.495	245.449	-0.717126	0.000113063	0.00260657	no	NW_007379196.1	33890	36038	+	582	PREDICTED: uncharacterized protein LOC103517170 [Diaphorina citri]
LOC103506384	123.437	63.5815	-0.957102	0.000113079	0.00260657	no	NW_007377669.1	68710	70703	-	820	PREDICTED: xanthine dehydrogenase-like [Diaphorina citri]
LOC103524978	125.718	221.954	0.820069	0.000113497	0.00261369	no	NW_007377567.1	10050	18830	-	1180	PREDICTED: uncharacterized protein LOC103524978 [Diaphorina citri]
LOC108252908	30.2932	452.944	3.90227	0.000113726	0.00261646	yes	NW_007378411.1	35509	36074	-	348	-
LOC103510628	618.448	968.598	0.647245	0.000114512	0.00263203	no	NW_007378058.1	112196	118972	-	2176	PREDICTED: dnaJ protein homolog 1 isoform X1 [Diaphorina citri]
LOC113468491	214.548	122.251	-0.811457	0.000114686	0.0026335	no	NW_007378187.1	130147	132289	-	1975	-
LOC103520084	179.775	99.206	-0.857695	0.000114813	0.00263391	no	NW_007380614.1	18456	31596	-	2944	PREDICTED: cell wall protein DAN4-like, partial [Diaphorina citri]
LOC103508196	204.413	391.367	0.937033	0.000115576	0.00264887	no	NW_007377812.1	197003	219782	+	2373	PREDICTED: LOW QUALITY PROTEIN: probable E3 ubiquitin-protein ligase HERC4, partial [Diaphorina citri]
LOC103515782	135.851	236.223	0.798129	0.000116788	0.00267247	no	NW_007378842.1	65689	83744	+	2899	PREDICTED: LOW QUALITY PROTEIN: AP-1 complex subunit beta-1-like, partial [Diaphorina citri]
LOC103514328	535.222	310.056	-0.787611	0.000116828	0.00267247	no	NW_007378552.1	67321	88841	-	3307	PREDICTED: monocarboxylate transporter 13-like [Diaphorina citri]
LOC103518092	101.652	49.5953	-1.03536	0.000117612	0.00268784	yes	NW_007379496.1	7134	7857	-	724	PREDICTED: zinc finger protein Xfin-like [Diaphorina citri]
LOC103507665	131.711	69.038	-0.931916	0.000117734	0.00268808	no	NW_007377455.1	424832	447260	-	5471	PREDICTED: uncharacterized protein LOC103507665 [Diaphorina citri]
LOC103506366	728.213	1135.37	0.640737	0.000118032	0.00269233	no	NW_007377668.1	81245	85426	+	948	PREDICTED: peptide methionine sulfoxide reductase-like [Diaphorina citri]
LOC108253378	333.785	538.436	0.689855	0.000118462	0.00269852	no	NW_007379107.1	29018	31928	-	1861	-
LOC113471837	248.316	408.299	0.717452	0.000118529	0.00269852	no	NW_007380514.1	21627	23021	-	545	-
LOC103518062	319.33	190.396	-0.746042	0.000119921	0.00272629	no	NW_007379486.1	28355	56826	-	2320	PREDICTED: uncharacterized protein LOC103518062 [Diaphorina citri]
LOC103520232	542.007	854.342	0.656502	0.00012002	0.00272629	no	NW_007380754.1	2329	29685	+	2319	PREDICTED: uncharacterized protein LOC103520232, partial [Diaphorina citri]
LOC103523491	112.682	56.7562	-0.989406	0.000120137	0.00272629	no	NW_007401910.1	5	781	+	777	PREDICTED: gephyrin-like, partial [Diaphorina citri]
LOC103513095	843.231	482.907	-0.804181	0.000120202	0.00272629	no	NW_007378355.1	82831	84782	-	1599	PREDICTED: uncharacterized protein LOC103513095 [Diaphorina citri]
LOC103524291	2172.94	3331.03	0.616323	0.000121236	0.00274713	no	NW_007377528.1	201842	206994	-	1527	PREDICTED: uncharacterized protein LOC103524291 [Diaphorina citri]
LOC103505215	32.6621	73.5758	1.17161	0.000121823	0.00275784	yes	NW_007377594.1	120506	123154	-	1035	PREDICTED: uncharacterized protein LOC103505215 [Diaphorina citri]
LOC113469624	55.3103	21.8892	-1.33733	0.000121997	0.00275918	yes	NW_007378588.1	31317	33538	+	2018	-
LOC103523948	79.3614	27.5138	-1.52828	0.000123184	0.0027834	yes	NW_007437931.1	7	296	-	290	PREDICTED: ejaculatory bulb-specific protein 3-like, partial [Diaphorina citri]
LOC103507595	225.604	372.589	0.723791	0.000123337	0.00278425	no	NW_007377763.1	101185	109786	+	2073	PREDICTED: F-box only protein 11-like [Diaphorina citri]
LOC103505950	122.144	62.8969	-0.957522	0.000124032	0.00279731	no	NW_007377642.1	154737	159239	-	1024	PREDICTED: protein-L-isoaspartate O-methyltransferase 1-like [Diaphorina citri]
LOC103509274	125.055	314.325	1.32969	0.00012465	0.00280861	yes	NW_007377916.1	8290	10448	-	1036	PREDICTED: uncharacterized protein LOC103509274 [Diaphorina citri]
LOC103518984	80.7578	36.8988	-1.13003	0.000125468	0.00282438	yes	NW_007379888.1	19665	20532	+	805	-
LOC103510465	224.894	128.595	-0.806407	0.000126082	0.00283303	no	NW_007378036.1	84492	91140	+	929	PREDICTED: uncharacterized protein LOC103510465 [Diaphorina citri]
LOC103516725	680.122	427.455	-0.670023	0.000126154	0.00283303	no	NW_007379077.1	151670	156292	+	1623	PREDICTED: LOW QUALITY PROTEIN: corepressor interacting with RBPJ 1-like [Diaphorina citri]
LOC103520016	335.189	33.3586	-3.32884	0.000126206	0.00283303	yes	NW_007380534.1	20216	21711	-	305	PREDICTED: cardioactive peptide, partial [Diaphorina citri]
LOC113466778	1068.71	684.331	-0.643102	0.000126969	0.00284751	no	NW_007377765.1	125854	127599	+	797	-
LOC103512027	184.569	102.306	-0.851271	0.000127849	0.00286456	no	NW_007378216.1	29931	42429	+	966	-
LOC113467840	104.115	48.1658	-1.11209	0.000129705	0.00290344	yes	NW_007377998.1	59192	59616	+	202	-
LOC103507526	3159.36	1992.76	-0.664865	0.000129866	0.00290432	no	NW_007377755.1	46678	51848	-	1633	PREDICTED: uncharacterized protein LOC103507526 [Diaphorina citri]
LOC103520816	1378.37	887.999	-0.634333	0.000130157	0.00290813	no	NW_007377509.1	291964	307519	+	1896	PREDICTED: myb-like protein X [Diaphorina citri]
LOC113471550	19.1218	50.2968	1.39525	0.000131367	0.00293173	yes	NW_007380028.1	6802	9489	+	793	WD repeat-containing protein 44 [Melipona quadrifasciata]
LOC108253088	1740.43	1129.19	-0.624147	0.000131457	0.00293173	no	NW_007378670.1	84132	86187	-	375	PREDICTED: uncharacterized protein LOC103514894 [Diaphorina citri]
LOC103524396	47.4021	97.2739	1.0371	0.000132231	0.00294624	yes	NW_007377534.1	331300	337290	+	1552	PREDICTED: ATP-binding cassette sub-family A member 1-like isoform X1 [Diaphorina citri]
LOC103516092	70.7375	30.8399	-1.19768	0.000132592	0.00295155	yes	NW_007378913.1	60042	64818	-	1087	PREDICTED: L-asparaginase-like [Diaphorina citri]
LOC103524770	1380.29	891.732	-0.63029	0.000133421	0.00296726	no	NW_007377556.1	162606	166740	-	1416	PREDICTED: uncharacterized protein LOC103524770 [Diaphorina citri]
LOC103505668	135.512	71.7683	-0.917	0.000133546	0.0029673	no	NW_007377625.1	227204	262712	+	1128	PREDICTED: uncharacterized protein LOC103505668 [Diaphorina citri]
LOC103514381	488.401	774.062	0.664385	0.000133736	0.00296877	no	NW_007378558.1	68877	70486	+	1461	-
LOC103506600	34.3238	83.5009	1.28258	0.000135105	0.00299639	yes	NW_007377686.1	173081	176320	-	1653	PREDICTED: aldose 1-epimerase-like [Diaphorina citri]
LOC103523037	87.2978	209.729	1.26451	0.000136971	0.00303496	yes	NW_007391566.1	55	865	-	811	PREDICTED: galactosylceramide sulfotransferase-like, partial [Diaphorina citri]
LOC103509070	361.574	578.2	0.67728	0.000138095	0.00305705	no	NW_007377898.1	85170	134292	-	4467	PREDICTED: E3 ubiquitin-protein ligase UBR3 [Diaphorina citri]
LOC103505964	119.688	61.5385	-0.959714	0.000138626	0.00306439	no	NW_007377643.1	26783	28811	+	897	PREDICTED: gastrula zinc finger protein XlCGF58.1-like [Diaphorina citri]
LOC113468752	136.6	236.498	0.791872	0.000138682	0.00306439	no	NW_007378266.1	205143	207130	+	673	PREDICTED: heme oxygenase 1 [Megachile rotundata]
LOC103511918	90.7758	166.346	0.873808	0.000139006	0.00306874	no	NW_007378200.1	97867	118929	+	2317	PREDICTED: 72 kDa inositol polyphosphate 5-phosphatase [Diaphorina citri]
LOC103513297	25.0062	64.5189	1.36743	0.000139303	0.00307247	yes	NW_007378381.1	77723	118143	+	3873	PREDICTED: fibrillin-2-like, partial [Diaphorina citri]
LOC103518300	98.2966	47.9283	-1.03626	0.000139918	0.0030832	yes	NW_007379572.1	10218	19282	+	1551	PREDICTED: two pore potassium channel protein sup-9 [Diaphorina citri]
LOC103522181	63.7757	123.58	0.954368	0.000140465	0.00309241	no	NW_007384619.1	525	12418	+	500	PREDICTED: hexokinase type 2-like, partial [Diaphorina citri]
LOC103514867	122.483	62.6209	-0.967865	0.000141488	0.00311208	no	NW_007378666.1	49389	57834	+	1175	PREDICTED: zinc transporter ZIP9-like [Diaphorina citri]
LOC113470921	87.7934	41.7338	-1.0729	0.000144237	0.00316841	yes	NW_007379360.1	13950	15050	-	304	-
LOC103519457	96.2163	47.102	-1.03049	0.000144327	0.00316841	yes	NW_007380154.1	662	18396	+	2050	PREDICTED: acetylcholine receptor subunit alpha-like [Diaphorina citri]
LOC103523597	65.722	28.6324	-1.19873	0.000144444	0.00316841	yes	NW_007405790.1	465	702	+	238	PREDICTED: ejaculatory bulb-specific protein 3-like, partial [Diaphorina citri]
LOC103515963	1705.01	1109.48	-0.61989	0.000145594	0.00319071	no	NW_007378877.1	9237	13167	+	743	putative ribosomal protein L17/23 [Diaphorina citri]
LOC103520155	334.109	534.76	0.678574	0.00014627	0.0032026	no	NW_007380682.1	2577	17839	+	2953	PREDICTED: neuroglian-like, partial [Diaphorina citri]
LOC103514470	245.607	402.296	0.711909	0.000147035	0.00321389	no	NW_007378576.1	73154	105507	-	2001	PREDICTED: eukaryotic translation initiation factor 2A [Diaphorina citri]
LOC103522983	50.7745	19.6848	-1.36702	0.000147053	0.00321389	yes	NW_007390837.1	179	1255	+	543	PREDICTED: coiled-coil and C2 domain-containing protein 1-like, partial [Diaphorina citri]
LOC103519636	54.0753	122.746	1.18263	0.000147901	0.00322949	yes	NW_007380272.1	15662	22892	-	1209	PREDICTED: beta-hexosaminidase subunit alpha-like [Diaphorina citri]
LOC113471233	156.92	82.8226	-0.921936	0.000150288	0.00327863	no	NW_007379611.1	34779	38358	-	1988	PREDICTED: uncharacterized protein LOC107399075 [Tribolium castaneum]
LOC103511944	176.921	399.816	1.17623	0.000150942	0.00328992	yes	NW_007378205.1	96737	106916	+	1302	PREDICTED: E3 ubiquitin-protein ligase RNF123-like [Diaphorina citri]
LOC113473557	46.897	17.5225	-1.42028	0.000151303	0.00329478	yes	NW_007419725.1	9424	10556	-	601	-
LOC113469853	156.325	85.4033	-0.872182	0.000152931	0.00332721	no	NW_007378689.1	33007	33739	-	482	-
LOC103506044	542.894	288.817	-0.910517	0.00015332	0.00333266	no	NW_007377648.1	34057	58110	-	963	PREDICTED: eukaryotic translation initiation factor 4E-binding protein 1 [Diaphorina citri]
LOC103519844	207.176	342.872	0.726813	0.000154525	0.00335582	no	NW_007380394.1	7	23102	-	2987	PREDICTED: importin-5-like [Diaphorina citri]
LOC103523285	178.692	338.101	0.919976	0.000154684	0.00335623	no	NW_007396142.1	467	1238	-	444	PREDICTED: enolase [Diaphorina citri]
LOC103508051	1305.24	835.159	-0.644189	0.000154872	0.00335728	no	NW_007377798.1	209790	216570	-	2349	PREDICTED: uncharacterized protein LOC103508051 isoform X1 [Diaphorina citri]
LOC103505874	319.72	192.757	-0.730027	0.000155406	0.00336582	no	NW_007377638.1	231541	233514	-	1739	PREDICTED: uncharacterized protein LOC103505874 [Diaphorina citri]
LOC103521850	261.245	424.816	0.701433	0.000155792	0.00337115	no	NW_007383473.1	2336	5680	-	997	PREDICTED: metaxin-2-like [Diaphorina citri]
LOC113468492	88.4748	42.4856	-1.05829	0.000155976	0.00337209	yes	NW_007378187.1	127965	129240	+	619	-
LOC103517583	108.219	54.8861	-0.979435	0.000156172	0.00337329	no	NW_007379323.1	44299	49082	-	719	PREDICTED: putative uncharacterized protein DDB_G0282133 [Diaphorina citri]
LOC103521533	33.594	74.6341	1.15163	0.000156595	0.00337938	yes	NW_007382788.1	7	7239	-	2447	PREDICTED: fatty acid synthase-like, partial [Diaphorina citri]
LOC103523026	146.044	68.8363	-1.08516	0.000157001	0.00338264	yes	NW_007391466.1	152	1272	+	425	PREDICTED: uncharacterized protein LOC103523026, partial [Diaphorina citri]
LOC103515503	50.2403	19.1743	-1.38967	0.000157027	0.00338264	yes	NW_007378782.1	66803	71513	-	1697	PREDICTED: retinal homeobox protein Rx1-like [Diaphorina citri]
LOC103519608	1127.54	1726.95	0.615042	0.000157254	0.00338325	no	NW_007380249.1	4421	35180	-	2987	PREDICTED: beta-galactosidase isoform X1 [Diaphorina citri]
LOC103516042	351.751	212.312	-0.72837	0.000157454	0.00338325	no	NW_007378895.1	22226	34443	-	780	PREDICTED: ero1-like protein [Diaphorina citri]
LOC103511924	151.448	258.499	0.77134	0.000157479	0.00338325	no	NW_007378202.1	35351	84675	-	2092	PREDICTED: golgin IMH1-like, partial [Diaphorina citri]
LOC103512164	260.306	423.561	0.702361	0.000157802	0.00338646	no	NW_007378232.1	53118	127012	+	2585	PREDICTED: actin-binding LIM protein 1 [Diaphorina citri]
LOC103523210	286.513	168.912	-0.762327	0.000157964	0.00338646	no	NW_007394637.1	568	1882	-	914	PREDICTED: uncharacterized protein LOC103523210 [Diaphorina citri]
LOC103514945	18.0467	3.11329	-2.53522	0.000158109	0.00338646	yes	NW_007378676.1	57219	64562	-	1671	PREDICTED: uncharacterized protein LOC103514945 [Diaphorina citri]
LOC103510145	657.593	416.311	-0.659534	0.000158392	0.00338646	no	NW_007377998.1	7345	33870	-	1819	PREDICTED: heterogeneous nuclear ribonucleoprotein K-like [Diaphorina citri]
LOC103509714	109.776	194.392	0.824413	0.000158456	0.00338646	no	NW_007377956.1	57437	73475	+	2186	PREDICTED: LOW QUALITY PROTEIN: low-density lipoprotein receptor-like [Diaphorina citri]
LOC103505377	35.6911	90.1465	1.33671	0.000158533	0.00338646	yes	NW_007377607.1	203598	204704	+	711	PREDICTED: thiosulfate sulfurtransferase/rhodanese-like domain-containing protein 3 [Diaphorina citri]
LOC103518447	30.0123	68.5666	1.19195	0.000158615	0.00338646	yes	NW_007379622.1	12295	14897	-	938	PREDICTED: ribonucleoside-diphosphate reductase large subunit-like [Diaphorina citri]
LOC103516083	72.2584	136.367	0.916257	0.000160033	0.00341371	no	NW_007378912.1	41815	59851	-	1362	PREDICTED: group XV phospholipase A2-like [Diaphorina citri]
LOC103516028	108.643	54.7825	-0.987814	0.000161366	0.00343677	no	NW_007378893.1	10940	21772	+	1516	PREDICTED: methylcrotonoyl-CoA carboxylase beta chain, mitochondrial, partial [Diaphorina citri]
LOC103515911	25.1403	59.9109	1.25282	0.0001614	0.00343677	yes	NW_007378866.1	73795	74582	+	586	PREDICTED: uncharacterized protein LOC103515911 [Diaphorina citri]
LOC103510668	145.501	302.211	1.05453	0.000162603	0.00345634	yes	NW_007378064.1	14186	15253	-	1068	PREDICTED: uncharacterized protein PFB0145c-like [Diaphorina citri]
LOC103515614	133.811	309.883	1.21153	0.000162607	0.00345634	yes	NW_007378808.1	6501	8517	+	1392	PREDICTED: serine/arginine repetitive matrix protein 5-like, partial [Diaphorina citri]
LOC113465779	28.5943	66.241	1.212	0.000162964	0.00346087	yes	NW_007377595.1	250388	251562	+	890	-
LOC113469004	17.3631	64.5673	1.89478	0.000164005	0.00347988	yes	NW_007378354.1	69340	69989	-	546	-
LOC108252709	915.649	6107.07	2.73762	0.000164149	0.00347988	yes	NW_007378190.1	165932	167414	+	1352	-
LOC113468001	85.1114	40.1819	-1.08281	0.000164577	0.0034852	yes	NW_007378052.1	147523	150237	+	2158	-
LOC113470992	315.596	189.368	-0.736887	0.00016469	0.0034852	no	NW_007379421.1	36299	37772	+	1107	-
LOC103523143	474.999	295.88	-0.682912	0.000165284	0.00349469	no	NW_007377520.1	182885	188192	+	1778	PREDICTED: DNA methyltransferase 1-associated protein 1 [Diaphorina citri]
LOC103508083	89.0547	181.527	1.02742	0.000165448	0.00349507	yes	NW_007377801.1	66907	68562	+	1656	PREDICTED: micronuclear linker histone polyprotein-like [Diaphorina citri]
LOC103516257	134.527	231.355	0.782211	0.000165624	0.00349571	no	NW_007378952.1	19376	37000	-	2398	PREDICTED: AP-2 complex subunit alpha [Diaphorina citri]
LOC103505855	257.199	112.299	-1.19554	0.000165889	0.00349824	yes	NW_007377449.1	115507	132113	+	3071	PREDICTED: putative N-acetylglucosamine-6-phosphate deacetylase [Diaphorina citri]
LOC103509470	154.537	263.294	0.768718	0.000166099	0.0034996	no	NW_007377935.1	112748	130762	-	2884	PREDICTED: LOW QUALITY PROTEIN: prominin-like protein [Diaphorina citri]
LOC103515517	156.014	264.793	0.763191	0.000167525	0.00352372	no	NW_007378787.1	67868	84884	+	2526	PREDICTED: uncharacterized protein LOC103515517 [Diaphorina citri]
LOC103515838	620.596	359.863	-0.786205	0.000167538	0.00352372	no	NW_007378851.1	24727	34936	-	782	PREDICTED: glycine-rich protein 3 short isoform-like isoform X1 [Diaphorina citri]
LOC103523112	2.09711	21.377	3.34959	0.000167848	0.00352516	yes	NW_007392837.1	7	1105	+	776	PREDICTED: uncharacterized protein LOC103523112 [Diaphorina citri]
LOC113470358	8.09303	29.6024	1.87096	0.0001679	0.00352516	yes	NW_007377489.1	152137	154693	-	1013	-
LOC113472232	106.847	272.802	1.3523	0.000169596	0.00355767	yes	NW_007381799.1	6250	9824	-	1938	-
LOC113466924	54.7286	22.3429	-1.29248	0.000170024	0.00356353	yes	NW_007377795.1	50334	51628	+	1086	-
LOC113466248	65.8411	28.4974	-1.20816	0.000172079	0.00360345	yes	NW_007377671.1	151495	177047	+	1206	PREDICTED: uncharacterized protein LOC103506413 [Diaphorina citri]
LOC113466996	46.6799	17.5667	-1.40996	0.000173818	0.00363244	yes	NW_007377813.1	353892	354932	+	971	-
LOC113471428	285.082	170.627	-0.740534	0.000173978	0.00363244	no	NW_007377500.1	185698	187321	-	1490	-
LOC103510908	285.508	461.125	0.691628	0.000174054	0.00363244	no	NW_007378089.1	115066	118848	+	1809	PREDICTED: ras-like protein 3 [Diaphorina citri]
LOC103512919	168.314	92.9282	-0.856965	0.00017408	0.00363244	no	NW_007378329.1	108971	113975	-	2407	PREDICTED: NF-kappa-B-repressing factor-like [Diaphorina citri]
LOC103513716	158.226	87.3389	-0.857286	0.000174219	0.00363244	no	NW_007378442.1	9648	35488	-	2283	PREDICTED: uncharacterized protein LOC103513716 [Diaphorina citri]
LOC103510994	98.2232	43.7341	-1.16731	0.000175812	0.00366246	yes	NW_007377468.1	56102	63181	-	1397	PREDICTED: putative odorant-binding protein A10 [Diaphorina citri]
LOC108253882	498.305	273.801	-0.863903	0.000176488	0.00367337	no	NW_007381555.1	22530	23911	+	1273	-
LOC108254484	46.5123	14.8524	-1.64692	0.000177216	0.00368532	yes	NW_007502228.1	6	254	-	249	PREDICTED: argininosuccinate lyase, chloroplastic-like [Diaphorina citri]
LOC113466945	11.7042	36.1307	1.6262	0.000177691	0.00369201	yes	NW_007377799.1	119908	128631	-	253	-
LOC103522306	143.79	78.1672	-0.879329	0.000178483	0.00370525	no	NW_007385250.1	324	2026	-	564	PREDICTED: cyclin-dependent kinase 10-like, partial [Diaphorina citri]
LOC108252175	95.8896	47.2466	-1.02117	0.000178801	0.00370865	yes	NW_007377753.1	34871	37556	-	1188	PREDICTED: uncharacterized protein LOC103507497 [Diaphorina citri]
LOC103507004	607.492	385.419	-0.65644	0.000179013	0.00370985	no	NW_007377717.1	9834	12511	-	1044	PREDICTED: protein transport protein Sec61 subunit beta-like [Diaphorina citri]
LOC113470758	52.8276	20.3987	-1.37281	0.00018021	0.00373144	yes	NW_007379235.1	14621	15357	-	606	PREDICTED: uncharacterized protein LOC103515309 isoform X1 [Diaphorina citri]
LOC103511023	168.452	93.8715	-0.843583	0.000181135	0.00374736	no	NW_007378098.1	120732	152288	-	3934	PREDICTED: uncharacterized protein LOC103511023 [Diaphorina citri]
LOC103519627	397.312	628.093	0.660705	0.00018165	0.00375478	no	NW_007380266.1	8512	10205	+	1687	PREDICTED: uncharacterized protein LOC103519627 [Diaphorina citri]
LOC103508076	2689.96	1031.97	-1.38218	0.000181964	0.00375678	yes	NW_007377800.1	45338	85070	+	1937	PREDICTED: ribose-phosphate pyrophosphokinase 2 isoform X1 [Diaphorina citri]
LOC113471374	35.3894	76.5498	1.11308	0.00018206	0.00375678	yes	NW_007379777.1	21343	22065	+	464	-
LOC103508444	166.064	392.888	1.24238	0.000183667	0.00378669	yes	NW_007377834.1	164792	166100	+	1309	PREDICTED: tropomyosin-like [Diaphorina citri]
LOC113465765	96.2503	47.2143	-1.02757	0.000185479	0.0038184	yes	NW_007377593.1	268871	280270	-	546	-
LOC103514066	93.1338	167.561	0.847308	0.000185523	0.0038184	no	NW_007378504.1	52478	64159	+	1965	PREDICTED: importin subunit beta-1-like [Diaphorina citri]
LOC113472481	73.1354	33.305	-1.13483	0.000185848	0.00382182	yes	NW_007377512.1	274697	276069	-	1093	-
LOC103509473	762.513	487.277	-0.64602	0.000187534	0.00385318	no	NW_007377937.1	94793	103209	+	2266	PREDICTED: organic cation transporter protein-like [Diaphorina citri]
LOC103512930	1101.28	714.396	-0.624381	0.000188559	0.00387095	no	NW_007377442.1	287465	296668	+	1286	PREDICTED: uncharacterized protein LOC103512930 [Diaphorina citri]
LOC103506272	166.315	278.734	0.744969	0.000188849	0.00387358	no	NW_007377450.1	115111	134904	+	1264	PREDICTED: mannosyl-oligosaccharide alpha-1,2-mannosidase isoform B-like [Diaphorina citri]
LOC108254440	7755.12	5150.07	-0.590557	0.000189093	0.00387528	no	NW_007473128.1	8093	10089	-	1997	cytochrome c oxidase subunit III (mitochondrion) [Diaphorina citri]
LOC103519760	115.731	59.9934	-0.947897	0.000189935	0.00388921	no	NW_007380342.1	40794	53368	+	2703	PREDICTED: cGMP-specific 3&apos;,5&apos;-cyclic phosphodiesterase-like, partial [Diaphorina citri]
LOC103520200	68.7002	130.387	0.924416	0.00019092	0.00390605	no	NW_007380722.1	2373	10172	-	1817	PREDICTED: solute carrier organic anion transporter family member 3A1-like [Diaphorina citri]
LOC108252458	128.102	56.5811	-1.1789	0.000192566	0.00393637	yes	NW_007377969.1	7196	8092	+	897	PREDICTED: facilitated trehalose transporter Tret1-like [Diaphorina citri]
LOC103505787	3650.45	1642.87	-1.15186	0.000192761	0.00393702	yes	NW_007377449.1	63443	73127	+	469	PREDICTED: muscle LIM protein Mlp84B [Diaphorina citri]
LOC103518061	311.765	188.533	-0.725641	0.000194105	0.0039611	no	NW_007379486.1	34055	51338	-	1430	PREDICTED: uncharacterized protein LOC103518061 [Diaphorina citri]
LOC113468770	225.13	130.886	-0.782451	0.000194672	0.0039693	no	NW_007378273.1	41718	42651	+	413	-
LOC103514877	181.868	311.277	0.775305	0.000196541	0.00400399	no	NW_007378668.1	9186	13905	+	1024	PREDICTED: thymidine phosphorylase-like [Diaphorina citri]
LOC103507398	18.3838	50.7523	1.46504	0.000197344	0.00401415	yes	NW_007377746.1	81090	83841	-	1372	PREDICTED: coiled-coil domain-containing protein 124-like isoform X1 [Diaphorina citri]
LOC103507031	928.82	600.977	-0.62809	0.000197373	0.00401415	no	NW_007377719.1	35946	66050	+	2736	PREDICTED: cartilage oligomeric matrix protein, partial [Diaphorina citri]
LOC103506316	560.996	354.063	-0.663982	0.000198789	0.00403953	no	NW_007377664.1	15028	56166	+	1906	PREDICTED: probable GPI-anchored adhesin-like protein PGA55 [Diaphorina citri]
LOC113467499	147.168	80.6256	-0.868149	0.000200909	0.00407914	no	NW_007377924.1	91087	109233	+	617	-
LOC103506433	591.362	373.308	-0.663676	0.000201456	0.00408486	no	NW_007377672.1	69231	92102	-	2518	PREDICTED: nestin-like [Diaphorina citri]
LOC103516453	141.861	56.909	-1.31775	0.000201531	0.00408486	yes	NW_007378999.1	26069	27950	+	791	PREDICTED: uncharacterized protein LOC103516453, partial [Diaphorina citri]
LOC113468936	52.1702	111.882	1.10069	0.000202786	0.00410685	yes	NW_007378330.1	198523	207606	-	1332	Tubulin polyglutamylase ttll6 [Zootermopsis nevadensis]
LOC103508189	15.9306	43.8187	1.45975	0.000203297	0.00411372	yes	NW_007377811.1	146848	147812	+	386	PREDICTED: uncharacterized protein LOC103508189 [Diaphorina citri]
LOC113471324	95.8915	274.248	1.51601	0.000203515	0.00411467	yes	NW_007379721.1	56543	56930	-	224	-
LOC103517422	217.425	127.023	-0.775434	0.000204826	0.0041377	no	NW_007379268.1	18252	40089	-	631	PREDICTED: uncharacterized protein LOC103517422 [Diaphorina citri]
LOC113472161	39.242	82.354	1.06944	0.000207256	0.00418326	yes	NW_007381508.1	24295	37314	+	523	PREDICTED: fatty acid synthase-like [Diaphorina citri]
LOC103518889	112.515	196.73	0.806096	0.000209039	0.0042157	no	NW_007379841.1	926	36922	+	1158	PREDICTED: facilitated trehalose transporter Tret1-like, partial [Diaphorina citri]
LOC103512808	291.189	464.764	0.674539	0.000212154	0.00427315	no	NW_007378318.1	49450	68930	-	2712	PREDICTED: dihydrolipoyllysine-residue acetyltransferase component of pyruvate dehydrogenase complex, mitochondrial-like [Diaphorina citri]
LOC113466774	134.39	72.2889	-0.894581	0.000212243	0.00427315	no	NW_007377765.1	73539	75165	+	1627	PREDICTED: transcriptional repressor CTCF-like [Diaphorina citri]
LOC103517707	221.179	129.4	-0.77337	0.000213668	0.00429823	no	NW_007379360.1	8823	13575	+	2621	PREDICTED: uncharacterized protein LOC103517707, partial [Diaphorina citri]
LOC103515380	40.5807	14.5124	-1.48351	0.000214193	0.0043052	yes	NW_007378757.1	36379	45439	-	472	PREDICTED: branched-chain-amino-acid aminotransferase, cytosolic-like [Diaphorina citri]
LOC103508981	656.001	1009.08	0.621269	0.000214456	0.00430686	no	NW_007377460.1	428926	431126	+	1931	PREDICTED: solute carrier family 35 member B1 [Diaphorina citri]
LOC103516690	201.857	375.823	0.896723	0.000214695	0.00430719	no	NW_007379070.1	17950	58838	-	1267	PREDICTED: uncharacterized protein LOC103516690 [Diaphorina citri]
LOC103514798	57.7703	111.459	0.948111	0.000214931	0.00430719	no	NW_007378653.1	66383	82965	-	1836	PREDICTED: epidermal growth factor receptor substrate 15-like 1 [Diaphorina citri]
LOC103523720	213.134	349.608	0.713979	0.00021501	0.00430719	no	NW_007412850.1	7	2904	-	2859	PREDICTED: neurofilament heavy polypeptide-like, partial [Diaphorina citri]
LOC103520294	119.629	207.51	0.794613	0.000215843	0.00432029	no	NW_007380839.1	2380	3317	+	405	PREDICTED: clavesin-1-like [Diaphorina citri]
LOC108253728	78.122	143.78	0.880066	0.000216717	0.00433043	no	NW_007380217.1	11984	19790	+	1459	PREDICTED: uncharacterized protein LOC103519562 [Diaphorina citri]
LOC103518905	55.1784	111.581	1.01592	0.000216774	0.00433043	yes	NW_007379852.1	19209	21831	+	1350	PREDICTED: uncharacterized protein LOC103518906 [Diaphorina citri]
LOC103514807	18.3339	3.33356	-2.45938	0.000216891	0.00433043	yes	NW_007378654.1	55735	59148	-	1476	PREDICTED: dentin sialophosphoprotein-like [Diaphorina citri]
LOC113471406	156.576	82.6274	-0.922173	0.000218485	0.00435863	no	NW_007379808.1	30135	31622	+	955	-
LOC103513042	327.353	199.009	-0.718014	0.00021914	0.00436808	no	NW_007378347.1	113140	119119	-	1177	PREDICTED: zinc finger protein on ecdysone puffs [Diaphorina citri]
LOC103511440	78.9964	157.224	0.992963	0.000220232	0.00438461	no	NW_007378148.1	92321	93597	-	842	PREDICTED: radial spoke head protein 3 homolog [Diaphorina citri]
LOC113466706	179.56	101.328	-0.825441	0.000220498	0.00438461	no	NW_007377454.1	380497	485342	-	1210	PREDICTED: pyruvate dehydrogenase phosphatase regulatory subunit, mitochondrial-like [Diaphorina citri]
LOC103519006	3.18893	21.7384	2.7691	0.000220518	0.00438461	yes	NW_007379901.1	50866	53664	+	858	PREDICTED: alpha-(1,6)-fucosyltransferase-like [Diaphorina citri]
LOC113466743	125.709	66.5742	-0.91705	0.000221031	0.00439119	no	NW_007377759.1	56822	86060	+	10220	PREDICTED: uncharacterized protein LOC103507574 isoform X1 [Diaphorina citri]
LOC108253315	71.1448	32.4402	-1.13297	0.000222442	0.00441557	yes	NW_007378994.1	64345	67647	+	715	-
LOC103524233	61.8671	26.9487	-1.19896	0.000222841	0.00441621	yes	NW_007377526.1	31600	32040	-	387	PREDICTED: cyclin-dependent kinase 5 activator 1-like [Diaphorina citri]
LOC113472445	10.6051	33.6725	1.66681	0.000222842	0.00441621	yes	NW_007382879.1	3688	6025	+	430	-
LOC103512106	92.1635	35.572	-1.37345	0.000223366	0.00442294	yes	NW_007378224.1	92	2728	+	2571	PREDICTED: myb-like protein X, partial [Diaphorina citri]
LOC103510695	312.238	161.266	-0.953202	0.000223593	0.00442379	no	NW_007378067.1	34478	38638	+	2011	PREDICTED: uncharacterized protein LOC103506862 [Diaphorina citri]
LOC113470802	39.0426	81.7059	1.06539	0.000224481	0.0044377	yes	NW_007377494.1	95058	122004	+	1908	PREDICTED: voltage-dependent calcium channel type D subunit alpha-1 [Diaphorina citri]
LOC103505946	382.574	235.698	-0.698798	0.000226792	0.0044797	no	NW_007377642.1	132673	143187	-	3519	PREDICTED: LOW QUALITY PROTEIN: uncharacterized protein LOC103505946 [Diaphorina citri]
LOC103510616	107.541	55.19	-0.962405	0.000229704	0.00453349	no	NW_007378056.1	91227	113796	+	2819	PREDICTED: rho GTPase-activating protein 100F-like [Diaphorina citri]
LOC113472218	183.985	85.2153	-1.1104	0.000231413	0.00456074	yes	NW_007381745.1	20015	32543	-	3039	-
LOC103516794	817.421	433.164	-0.916164	0.000231464	0.00456074	no	NW_007379092.1	82183	89126	-	2634	PREDICTED: uncharacterized protein LOC103516794 [Diaphorina citri]
LOC103520270	241.916	143.524	-0.753214	0.000231742	0.00456248	no	NW_007380807.1	995	21093	-	3734	PREDICTED: uncharacterized protein LOC103520270, partial [Diaphorina citri]
LOC103505121	86.1041	41.3805	-1.05713	0.000232092	0.00456562	yes	NW_007377589.1	219314	298187	+	1303	PREDICTED: KH domain-containing, RNA-binding, signal transduction-associated protein 3-like [Diaphorina citri]
LOC103506590	338.574	206.595	-0.712663	0.000232524	0.00457038	no	NW_007377686.1	213270	219718	+	1919	PREDICTED: uncharacterized protein LOC103506590 [Diaphorina citri]
LOC103518050	385.071	237.947	-0.694487	0.000234296	0.00460143	no	NW_007379484.1	23881	31315	-	2560	PREDICTED: uncharacterized protein LOC103518050 [Diaphorina citri]
LOC113469676	7.80807	27.8949	1.83696	0.00023474	0.00460639	yes	NW_007378615.1	120351	122392	+	332	-
LOC103505987	49.2632	19.3888	-1.34529	0.000235434	0.00461624	yes	NW_007377644.1	31505	46139	+	2973	PREDICTED: phosphoribosylformylglycinamidine synthase-like [Diaphorina citri]
LOC103505652	124.871	66.7487	-0.903625	0.000237469	0.00464873	no	NW_007377624.1	210382	213825	-	917	PREDICTED: rRNA-processing protein FCF1 homolog [Diaphorina citri]
LOC103517998	26.6358	3.7052	-2.84574	0.000237517	0.00464873	yes	NW_007379459.1	39479	42465	+	989	PREDICTED: elongation of very long chain fatty acids protein 1-like, partial [Diaphorina citri]
LOC103520628	256.01	153.163	-0.741135	0.000237672	0.00464873	no	NW_007381257.1	21157	22164	-	726	PREDICTED: uncharacterized protein LOC103520628 [Diaphorina citri]
LOC103505638	522.175	329.243	-0.665381	0.000239825	0.00468703	no	NW_007377624.1	196306	209538	+	2588	PREDICTED: sideroflexin-3 [Diaphorina citri]
LOC103508402	1437.08	944.275	-0.60586	0.000240191	0.00469037	no	NW_007377831.1	12109	15401	+	2918	PREDICTED: uncharacterized protein LOC103508402 [Diaphorina citri]
LOC103513490	102.696	52.4484	-0.969404	0.000242252	0.00472677	no	NW_007378409.1	105837	115777	+	1994	PREDICTED: glucose dehydrogenase [FAD, quinone]-like [Diaphorina citri]
LOC103511148	458.497	711.201	0.633343	0.000242617	0.00473004	no	NW_007378113.1	147270	149322	-	627	PREDICTED: NADH dehydrogenase [ubiquinone] iron-sulfur protein 7, mitochondrial-like [Diaphorina citri]
LOC103524883	559.453	331.124	-0.756644	0.000243256	0.00473865	no	NW_007377561.1	104763	137923	+	1818	PREDICTED: trichohyalin-like [Diaphorina citri]
LOC103523263	94.2057	47.0556	-1.00145	0.000245517	0.00477859	yes	NW_007377520.1	86142	150267	+	2721	PREDICTED: vesicular glutamate transporter 1 [Diaphorina citri]
LOC103524445	1384.5	2085.17	0.590798	0.000245704	0.00477859	no	NW_007377536.1	84836	96227	-	3415	PREDICTED: succinate dehydrogenase [ubiquinone] flavoprotein subunit, mitochondrial [Diaphorina citri]
LOC103511854	49.7534	126.576	1.34714	0.00025176	0.00489241	yes	NW_007378192.1	4443	5799	-	1357	PREDICTED: uncharacterized protein LOC103511854 [Diaphorina citri]
LOC103509098	208.737	82.6217	-1.33709	0.000253854	0.00492911	yes	NW_007377902.1	7428	39260	-	2356	PREDICTED: P protein-like [Diaphorina citri]
LOC103515291	172.852	355.145	1.03887	0.000256165	0.00496997	yes	NW_007378742.1	76337	79518	-	2488	PREDICTED: tubulin-specific chaperone E-like [Diaphorina citri]
LOC103508011	74.688	34.5388	-1.11266	0.000258289	0.00500484	yes	NW_007377795.1	62376	68072	+	1415	PREDICTED: uncharacterized protein LOC103508011 [Diaphorina citri]
LOC103516210	23.0432	5.51055	-2.06407	0.000258379	0.00500484	yes	NW_007377488.1	438897	440143	-	361	PREDICTED: iron transport multicopper oxidase FET5-like [Diaphorina citri]
LOC113471099	122.163	65.1428	-0.907135	0.00025933	0.00501922	no	NW_007379496.1	37159	39695	-	1168	PREDICTED: zinc finger protein 64 homolog, isoforms 1 and 2-like [Diaphorina citri]
LOC103505491	219.269	356.442	0.700971	0.000260614	0.00504	no	NW_007377615.1	145082	281594	-	3037	PREDICTED: uncharacterized protein LOC103505491 isoform X2 [Diaphorina citri]
LOC113468538	20.05	3.1764	-2.65814	0.000262525	0.00507287	yes	NW_007378196.1	108155	127486	-	211	-
LOC103519425	6.35521	24.8804	1.969	0.000262838	0.00507485	yes	NW_007380139.1	19788	26226	-	531	PREDICTED: uncharacterized protein LOC103519425 [Diaphorina citri]
LOC103518678	98.2649	179.614	0.870152	0.000264092	0.00509497	no	NW_007379726.1	1279	8515	+	1204	PREDICTED: esterase FE4-like, partial [Diaphorina citri]
LOC103508286	6248.77	3971.77	-0.653789	0.000264819	0.0051021	no	NW_007377819.1	43843	65276	-	2340	PREDICTED: inosine-5&apos;-monophosphate dehydrogenase [Diaphorina citri]
LOC103506779	932.499	608.355	-0.616187	0.000264901	0.0051021	no	NW_007377699.1	217474	221463	-	1768	PREDICTED: uncharacterized protein LOC103506779 [Diaphorina citri]
LOC103524549	4.26172	20.3736	2.25719	0.000265375	0.0051021	yes	NW_007377540.1	321860	331288	-	1667	PREDICTED: neurogenic locus notch homolog protein 1-like [Diaphorina citri]
LOC103511883	258.891	155.322	-0.737085	0.000265478	0.0051021	no	NW_007378195.1	75441	82929	-	2758	PREDICTED: laccase-24-like [Diaphorina citri]
LOC113466957	250.166	125.711	-0.992776	0.000265524	0.0051021	no	NW_007377804.1	8680	12514	+	577	-
LOC108252875	1.80988	14.2963	2.98168	0.000266075	0.0051086	yes	NW_007378361.1	193049	203550	-	358	-
LOC103515511	63.2873	120.008	0.923148	0.000266651	0.00511557	no	NW_007378786.1	9827	58712	+	940	PREDICTED: antifreeze protein Maxi-like [Diaphorina citri]
LOC103512163	427.075	664.486	0.637748	0.000268029	0.00513789	no	NW_007378231.1	116503	138201	-	5598	PREDICTED: collagen alpha-1(III) chain-like, partial [Diaphorina citri]
LOC103506472	1227.39	806.442	-0.605954	0.000269309	0.00515832	no	NW_007377451.1	287747	289714	+	1968	PREDICTED: RNA-binding protein squid-like [Diaphorina citri]
LOC103508089	551.712	846.981	0.618415	0.000270274	0.00517267	no	NW_007377802.1	71336	80525	-	2242	PREDICTED: villin-1 isoform X1 [Diaphorina citri]
LOC103515631	451.681	284.802	-0.665346	0.000270578	0.00517438	no	NW_007377487.1	244083	247244	-	3025	PREDICTED: probable ATP-dependent RNA helicase DDX23 isoform X1 [Diaphorina citri]
LOC103505926	1069.97	1890.03	0.82084	0.000271364	0.00518356	no	NW_007377641.1	36508	43472	-	1113	PREDICTED: axoneme-associated protein mst101(2)-like isoform X2 [Diaphorina citri]
LOC103516641	53.5448	143.876	1.426	0.00027149	0.00518356	yes	NW_007379051.1	21738	23509	-	1584	PREDICTED: probable tubulin polyglutamylase TTLL9 [Diaphorina citri]
LOC103512956	49.8747	98.4016	0.980372	0.00027297	0.00520768	no	NW_007378335.1	32708	45504	+	1004	PREDICTED: uncharacterized protein LOC103512956 [Diaphorina citri]
LOC103518133	2421.24	1613.2	-0.585825	0.00027344	0.0052125	no	NW_007379511.1	21107	24115	+	628	PREDICTED: uncharacterized protein LOC103518133 [Diaphorina citri]
LOC113465707	297.74	181.257	-0.716021	0.000273692	0.00521316	no	NW_007377585.1	274392	274901	-	392	-
LOC103510794	579.145	369.502	-0.648343	0.000275181	0.00523739	no	NW_007378076.1	72723	102484	+	3060	PREDICTED: putative inorganic phosphate cotransporter [Diaphorina citri]
LOC103508071	84.9125	152.861	0.848169	0.000276148	0.00525162	no	NW_007377799.1	116283	201356	-	1850	PREDICTED: uncharacterized protein LOC103508072 [Diaphorina citri]
LOC113470784	236.515	140.332	-0.753084	0.000276528	0.00525469	no	NW_007377493.1	79966	84154	-	2642	PREDICTED: glycine-rich cell wall structural protein 1.8-like [Diaphorina citri]
LOC113472132	43.8018	88.9991	1.0228	0.000277678	0.00527237	yes	NW_007377508.1	61514	63159	+	1151	-
LOC113468464	0.346571	9.56431	4.78644	0.000278243	0.00527892	yes	NW_007378177.1	12374	13087	-	261	-
LOC113466328	507.634	321.816	-0.657555	0.000278907	0.00528735	no	NW_007377451.1	65365	66862	-	1417	-
LOC113469064	87.2176	165.477	0.923941	0.00027944	0.00529328	no	NW_007378372.1	26328	29982	+	581	-
LOC103506741	0	7.99825	Inf	0.000280614	0.00531132	yes	NW_007377695.1	237600	240086	+	536	PREDICTED: uncharacterized protein LOC103506741 [Diaphorina citri]
LOC113466958	403.218	252.54	-0.675046	0.00028124	0.00531898	no	NW_007377804.1	9459	13335	-	771	-
LOC113465523	100.771	51.6362	-0.964621	0.00028278	0.0053439	no	NW_007377559.1	86902	89911	-	981	-
LOC103509895	160.714	266.509	0.729688	0.000285255	0.00538643	no	NW_007377975.1	171817	175810	-	1877	PREDICTED: facilitated trehalose transporter Tret1-2 homolog, partial [Diaphorina citri]
LOC103514574	328.972	202.143	-0.702585	0.000285489	0.00538661	no	NW_007378601.1	16473	39378	-	4914	PREDICTED: RAC serine/threonine-protein kinase [Diaphorina citri]
LOC113469269	159.878	753.284	2.23622	0.000286288	0.00539744	yes	NW_007378440.1	153466	154098	-	518	-
LOC113469379	76.4489	36.5823	-1.06335	0.000286867	0.00539898	yes	NW_007378478.1	102745	103811	+	889	-
LOC103513210	154.053	257.15	0.73918	0.000287039	0.00539898	no	NW_007378371.1	43154	97038	+	3307	PREDICTED: guanylate cyclase 32E [Diaphorina citri]
LOC108252116	48.6461	96.0087	0.98084	0.000287044	0.00539898	no	NW_007377718.1	129429	157501	+	1033	-
LOC103520694	981.813	1483.25	0.595243	0.000289711	0.0054449	no	NW_007377508.1	127196	147818	-	7653	PREDICTED: LOW QUALITY PROTEIN: uncharacterized protein LOC103520694 [Diaphorina citri]
LOC103518911	174.77	99.9681	-0.805922	0.000290123	0.00544837	no	NW_007379854.1	8060	10541	+	1952	-
LOC103505275	229.196	371.056	0.695058	0.000292155	0.00547967	no	NW_007377448.1	51834	65935	+	3219	PREDICTED: zinc transporter 2-like [Diaphorina citri]
LOC103518440	138.418	310.47	1.16543	0.000292246	0.00547967	yes	NW_007379619.1	13859	19252	-	1069	-
LOC103508707	38.7663	80.5907	1.05581	0.000294103	0.0055097	yes	NW_007377860.1	125518	129487	+	1152	PREDICTED: uncharacterized protein LOC103508707 [Diaphorina citri]
LOC103524771	176.535	100.428	-0.813782	0.000294306	0.0055097	no	NW_007377556.1	212998	215947	-	2428	PREDICTED: GPI mannosyltransferase 2 [Diaphorina citri]
LOC113469794	41.1525	15.1421	-1.44241	0.000294591	0.00551074	yes	NW_007378666.1	14043	15710	-	554	PREDICTED: zinc finger and SCAN domain-containing protein 2-like [Diaphorina citri]
LOC103516122	61.1708	115.592	0.918132	0.00029628	0.00553801	no	NW_007378918.1	26182	61120	-	5119	PREDICTED: myotubularin-related protein 5-like [Diaphorina citri]
LOC103517854	64.2705	120.24	0.903686	0.000297921	0.00556436	no	NW_007379420.1	23559	37378	-	1354	PREDICTED: uncharacterized protein LOC103517854 [Diaphorina citri]
LOC113472229	3.58533	18.6439	2.37853	0.000299333	0.00558639	yes	NW_007381780.1	5993	6961	+	324	-
LOC113467734	149.428	293.056	0.971722	0.000299773	0.00558699	no	NW_007377974.1	131445	132916	-	1352	PREDICTED: splicing regulatory glutamine/lysine-rich protein 1-like [Diaphorina citri]
LOC103506070	85.6583	152.941	0.83631	0.00029983	0.00558699	no	NW_007377649.1	33889	37323	+	1012	PREDICTED: uncharacterized protein LOC103506070 [Diaphorina citri]
LOC103510587	3296.8	2213.33	-0.574849	0.000301111	0.00560649	no	NW_007378053.1	111555	117585	-	533	putative ribosomal protein S3 [Diaphorina citri]
LOC113465895	413.582	259.617	-0.671787	0.00030137	0.00560698	no	NW_007377616.1	84666	85906	+	1157	-
LOC103518702	88.0807	213.626	1.27819	0.000303447	0.00564124	yes	NW_007379742.1	1579	3502	+	1195	PREDICTED: uncharacterized protein LOC103518702, partial [Diaphorina citri]
LOC103510031	63.8935	28.7265	-1.15329	0.000304351	0.00565252	yes	NW_007377988.1	119158	131101	-	1490	PREDICTED: organic cation transporter protein-like [Diaphorina citri]
LOC113469931	295.626	119.006	-1.31273	0.000304524	0.00565252	yes	NW_007378728.1	50627	56686	-	5436	hypothetical protein TcasGA2_TC033506 [Tribolium castaneum]
LOC113469144	8.89265	29.6145	1.73562	0.000305009	0.00565714	yes	NW_007378400.1	82929	88768	+	976	PREDICTED: probable phosphorylase b kinase regulatory subunit beta [Diaphorina citri]
LOC103516041	164.836	302.961	0.878101	0.000305894	0.00566854	no	NW_007378895.1	61189	72294	-	2435	PREDICTED: uncharacterized protein LOC103516041 [Diaphorina citri]
LOC103511116	94.0553	166.929	0.827656	0.000306095	0.00566854	no	NW_007378109.1	60724	79393	+	2726	PREDICTED: dual specificity mitogen-activated protein kinase kinase 4-like [Diaphorina citri]
LOC113470593	100.491	51.3017	-0.969991	0.000307458	0.0056894	no	NW_007379107.1	23072	24661	+	1560	-
LOC113470009	49.52	20.0271	-1.30606	0.000309481	0.00571863	yes	NW_007378763.1	143730	146900	-	601	-
LOC103507349	54.1011	127.349	1.23505	0.000309514	0.00571863	yes	NW_007377741.1	168995	174694	+	2004	PREDICTED: ubiquitin carboxyl-terminal hydrolase 34-like [Diaphorina citri]
LOC103517931	174.84	100.157	-0.803775	0.000311774	0.00575595	no	NW_007379435.1	25176	25456	+	281	PREDICTED: ejaculatory bulb-specific protein 3-like [Diaphorina citri]
LOC113468400	374.636	233.829	-0.680033	0.000315235	0.00581538	no	NW_007378155.1	53062	53471	-	315	-
LOC103514662	262.842	158.323	-0.731326	0.000315738	0.0058202	no	NW_007378629.1	21279	27844	-	1669	PREDICTED: uncharacterized protein LOC103514662 [Diaphorina citri]
LOC103518415	215.992	347.756	0.687096	0.000316144	0.0058232	no	NW_007379610.1	12269	23007	+	2815	PREDICTED: H(+)/Cl(-) exchange transporter 7-like [Diaphorina citri]
LOC103521674	505.168	1615.83	1.67744	0.000316589	0.00582694	yes	NW_007377443.1	271829	278470	+	1191	PREDICTED: uncharacterized protein LOC103521674 [Diaphorina citri]
LOC113467536	453.341	267.323	-0.762013	0.000318089	0.00585006	no	NW_007377932.1	14849	15518	-	424	-
LOC103508190	130.288	220.917	0.7618	0.000319894	0.00587875	no	NW_007377811.1	164272	182752	-	1712	PREDICTED: uncharacterized protein LOC103508190 [Diaphorina citri]
LOC103514256	439.939	278.586	-0.65918	0.000320539	0.00588611	no	NW_007378540.1	179	2088	+	876	-
LOC103517084	485.027	308.063	-0.654841	0.000326408	0.0059893	no	NW_007379168.1	12239	18853	-	2179	PREDICTED: WD repeat-containing protein 37-like [Diaphorina citri]
LOC108253858	118.974	64.1508	-0.891108	0.00032795	0.006013	no	NW_007381231.1	2779	3303	-	525	PREDICTED: 40S ribosomal protein S12, mitochondrial-like isoform X1 [Diaphorina citri]
LOC103509359	34.636	11.6782	-1.56845	0.000329759	0.00603984	yes	NW_007377926.1	21652	108785	+	1818	PREDICTED: transcription factor LBX1-like [Diaphorina citri]
LOC113471143	261.719	511.38	0.966375	0.000329917	0.00603984	no	NW_007379536.1	15199	16869	-	1508	PREDICTED: uncharacterized protein LOC103518188 [Diaphorina citri]
LOC103517042	38.5711	14.0235	-1.45967	0.000331397	0.00606082	yes	NW_007379154.1	59677	61740	+	993	PREDICTED: neither inactivation nor afterpotential protein C-like [Diaphorina citri]
LOC113473965	12.0105	35.2465	1.55319	0.000331567	0.00606082	yes	NW_007377535.1	59145	71543	-	576	PREDICTED: LOW QUALITY PROTEIN: O-glucosyltransferase rumi homolog [Diaphorina citri]
LOC113470608	91.0272	192.218	1.07838	0.000338542	0.0061836	yes	NW_007379119.1	43185	46318	-	3101	PREDICTED: putative leucine-rich repeat-containing protein DDB_G0290503 [Diaphorina citri]
LOC113466157	24.4685	56.6383	1.21085	0.000339998	0.00620548	yes	NW_007377658.1	150467	151120	-	654	-
LOC103524219	377.257	236.953	-0.670946	0.00034206	0.00623404	no	NW_007377525.1	349177	360125	-	2322	PREDICTED: transcription initiation factor TFIID subunit 5 [Diaphorina citri]
LOC103514032	34.385	8.94922	-1.94195	0.000342082	0.00623404	yes	NW_007378500.1	47473	53827	+	1444	PREDICTED: skin secretory protein xP2-like [Diaphorina citri]
LOC103515673	18.7317	47.114	1.33068	0.000344832	0.00627727	yes	NW_007378822.1	9336	10552	-	607	PREDICTED: uncharacterized protein LOC103515673 [Diaphorina citri]
LOC113471257	17.6702	49.4509	1.48467	0.000344977	0.00627727	yes	NW_007379629.1	75985	83214	-	543	PREDICTED: prion-like-(Q/N-rich) domain-bearing protein 25 [Orussus abietinus]
LOC103510596	1228.07	1839.87	0.583205	0.000346728	0.00630436	no	NW_007378053.1	212846	215555	-	432	PREDICTED: NADH dehydrogenase [ubiquinone] 1 alpha subcomplex subunit 7-like [Diaphorina citri]
LOC108254188	92.7446	46.9946	-0.980769	0.000348393	0.00632984	no	NW_007377519.1	14916	20642	-	2406	PREDICTED: zinc finger protein 64 homolog, isoforms 1 and 2-like [Diaphorina citri]
LOC103515449	178.309	103.214	-0.788748	0.000350252	0.00635881	no	NW_007378774.1	112	4213	-	840	PREDICTED: splicing factor, suppressor of white-apricot homolog [Diaphorina citri]
LOC113466388	164.478	84.8546	-0.954833	0.000352345	0.00639198	no	NW_007377696.1	123232	124439	-	753	-
LOC113466746	19.4267	74.1274	1.93197	0.000354656	0.00642512	yes	NW_007377760.1	163092	164482	+	984	PREDICTED: uncharacterized protein LOC103507577 [Diaphorina citri]
LOC113468072	76.5532	308.161	2.00915	0.000354967	0.00642512	yes	NW_007378072.1	101815	102349	+	411	-
LOC113468662	24.3534	6.4952	-1.90668	0.000354975	0.00642512	yes	NW_007378239.1	87215	87690	+	180	-
LOC113470027	393.819	608.298	0.627244	0.000356844	0.00645409	no	NW_007378777.1	50870	55739	+	1590	PREDICTED: GATA zinc finger domain-containing protein 14-like [Diaphorina citri]
LOC103507755	832.548	1254.34	0.591323	0.000357931	0.00646445	no	NW_007377775.1	132470	142053	+	1196	cut up, isoform A [Drosophila melanogaster]
LOC103516837	55.1431	105.443	0.935206	0.00035796	0.00646445	no	NW_007379103.1	45295	55872	+	1746	PREDICTED: serine palmitoyltransferase 2 [Diaphorina citri]
LOC113466495	5.28737	22.2272	2.07171	0.00035825	0.00646445	yes	NW_007377716.1	65834	71557	+	5388	-
LOC103520011	317.282	195.643	-0.697542	0.000358493	0.00646445	no	NW_007380531.1	821	3361	+	502	PREDICTED: DDB1- and CUL4-associated factor 13 isoform X1 [Diaphorina citri]
LOC103514838	276.622	542.714	0.972274	0.000359188	0.00647212	no	NW_007378660.1	27926	31470	-	1777	PREDICTED: uncharacterized protein LOC103514838 [Diaphorina citri]
LOC103504825	1415.01	898.582	-0.655089	0.000360072	0.00648319	no	NW_007377572.1	497387	499822	-	456	40S ribosomal protein S13 [Diaphorina citri]
LOC103514939	97.8463	170.509	0.801256	0.000360935	0.00649385	no	NW_007378675.1	20621	38054	+	3653	PREDICTED: dentin sialophosphoprotein [Diaphorina citri]
LOC103508987	107.051	183.828	0.780067	0.000362292	0.0065134	no	NW_007377890.1	58838	101396	-	8577	PREDICTED: LOW QUALITY PROTEIN: hemocytin-like [Diaphorina citri]
LOC103520608	73.7665	134.112	0.862404	0.000363341	0.00652737	no	NW_007377508.1	119340	126225	+	1598	PREDICTED: negative elongation factor E [Diaphorina citri]
LOC103509285	148.084	246.38	0.734469	0.000364616	0.00654537	no	NW_007377917.1	153834	173877	+	1398	PREDICTED: 60 kDa heat shock protein, mitochondrial [Diaphorina citri]
LOC113472154	23.74	6.19498	-1.93815	0.000367423	0.00659084	yes	NW_007381482.1	9053	12448	+	3396	-
LOC113465477	162.141	92.3075	-0.81273	0.000368117	0.00659836	no	NW_007377549.1	296986	298326	+	948	-
LOC113465423	25.0796	57.6967	1.20197	0.00036861	0.00660206	yes	NW_007377541.1	254388	257729	-	1703	PREDICTED: putative mediator of RNA polymerase II transcription subunit 26, partial [Diaphorina citri]
LOC103517774	152.78	252.563	0.725188	0.000368873	0.00660206	no	NW_007379382.1	20418	25214	+	543	PREDICTED: selenium-binding protein 1 [Tribolium castaneum]
LOC103523496	235.274	721.09	1.61584	0.000372096	0.00665477	yes	NW_007402039.1	7	1729	+	1634	PREDICTED: uncharacterized protein LOC103523496 [Diaphorina citri]
LOC103507270	68.0515	135.485	0.993436	0.000374702	0.0066964	no	NW_007377737.1	62729	94925	+	1264	PREDICTED: uncharacterized protein LOC103507270 [Diaphorina citri]
LOC103508685	50.5081	20.9656	-1.26849	0.000375242	0.00670107	yes	NW_007377859.1	61756	63919	-	338	PREDICTED: WD repeat-containing protein 35-like [Diaphorina citri]
LOC103506174	2169.24	1258.02	-0.786038	0.000377658	0.00673921	no	NW_007377657.1	93753	102245	+	3004	PREDICTED: esterase FE4-like isoform X1 [Diaphorina citri]
LOC113473065	97.4508	50.2294	-0.956142	0.00037995	0.00677507	no	NW_007377519.1	31782	35100	-	1787	PREDICTED: zinc finger protein 64 homolog, isoforms 1 and 2-like [Diaphorina citri]
LOC103524736	76.1817	203.689	1.41885	0.000381032	0.00678804	yes	NW_007377445.1	541811	543503	+	1693	PREDICTED: uncharacterized protein PFB0145c-like [Diaphorina citri]
LOC108251859	119.22	229.741	0.946381	0.000381242	0.00678804	no	NW_007377590.1	138167	139446	+	740	PREDICTED: transmembrane protein 258-like [Diaphorina citri]
LOC113470265	303.061	186.222	-0.702584	0.00038262	0.00680544	no	NW_007378897.1	52351	53552	-	997	-
LOC113469122	29.8256	9.3272	-1.67704	0.000382786	0.00680544	yes	NW_007378394.1	88293	88796	+	415	-
LOC103505714	139.901	289.526	1.04929	0.000383477	0.00681268	yes	NW_007377628.1	171101	172819	-	1719	PREDICTED: protein Hook homolog 1-like [Diaphorina citri]
LOC113472924	18.4752	46.2955	1.32528	0.000384511	0.006825	yes	NW_007387790.1	486	1933	+	917	PREDICTED: dentin sialophosphoprotein-like [Diaphorina citri]
LOC103520908	26.5144	60.0691	1.17985	0.000384739	0.006825	yes	NW_007381645.1	7309	11927	-	1267	PREDICTED: uncharacterized protein LOC103520908, partial [Diaphorina citri]
LOC103511006	78.435	34.4153	-1.18845	0.000385411	0.00683188	yes	NW_007377440.1	457188	469032	-	1615	PREDICTED: myosuppressin [Diaphorina citri]
LOC103510161	204.842	329.463	0.68561	0.000386116	0.00683932	no	NW_007378001.1	77164	79685	+	926	PREDICTED: uncharacterized protein LOC103510161 [Diaphorina citri]
LOC103505205	76.5662	36.0261	-1.08767	0.00038674	0.00684533	yes	NW_007377593.1	89005	91550	+	472	PREDICTED: mitochondrial fission process protein 1 [Diaphorina citri]
LOC103509126	44.7083	428.048	3.25916	0.00038709	0.00684648	yes	NW_007377460.1	174542	211398	-	1200	PREDICTED: clavesin-1 [Microplitis demolitor]
LOC113467771	197.29	115.979	-0.766457	0.000389192	0.00687439	no	NW_007377986.1	159546	160828	-	1116	-
LOC103511015	1966.93	1317.61	-0.57803	0.00038931	0.00687439	no	NW_007378097.1	108281	127195	-	2297	PREDICTED: ejaculatory bulb-specific protein 3-like [Diaphorina citri]
LOC113466649	123.357	208.076	0.754272	0.000389527	0.00687439	no	NW_007377454.1	22477	23027	+	151	-
LOC113467583	57.5297	25.2942	-1.1855	0.000393443	0.00693841	yes	NW_007377941.1	52794	56655	+	2081	PREDICTED: uncharacterized protein LOC103509528 [Diaphorina citri]
LOC103508946	727.234	2857.21	1.97412	0.000393989	0.00694141	yes	NW_007377885.1	98888	100316	-	995	PREDICTED: uncharacterized protein LOC103508946 [Diaphorina citri]
LOC103509254	4986.36	3383.54	-0.559456	0.000394192	0.00694141	no	NW_007377913.1	39873	41209	-	512	-
LOC103506446	164.856	269.097	0.706922	0.000395092	0.00695217	no	NW_007377673.1	90580	125263	-	3685	PREDICTED: LOW QUALITY PROTEIN: indole-3-acetaldehyde oxidase-like [Diaphorina citri]
LOC103514079	80.9775	39.6067	-1.03178	0.000396345	0.00696911	yes	NW_007378508.1	7653	87735	+	2919	PREDICTED: uncharacterized protein LOC103514079 [Diaphorina citri]
LOC103509374	192.228	310.331	0.690989	0.000397166	0.00697843	no	NW_007377928.1	148029	152885	-	843	PREDICTED: uncharacterized protein LOC103509374 [Diaphorina citri]
LOC103518111	185.182	342.985	0.889204	0.000397888	0.00698602	no	NW_007379503.1	431	16064	+	3214	PREDICTED: disintegrin and metalloproteinase domain-containing protein 10, partial [Diaphorina citri]
LOC103511275	77.0483	28.6929	-1.42507	0.000399773	0.00701398	yes	NW_007378128.1	30271	36684	-	1438	PREDICTED: JNK-interacting protein 1-like [Diaphorina citri]
LOC103505206	192.009	112.315	-0.773629	0.000400999	0.00703036	no	NW_007377593.1	91554	177247	+	3723	PREDICTED: small G protein signaling modulator 2-like [Diaphorina citri]
LOC113469433	43.5861	9.96963	-2.12826	0.000401602	0.0070358	yes	NW_007378508.1	109746	111927	-	438	-
LOC103522648	64.3352	119.113	0.888653	0.000402001	0.00703765	no	NW_007387319.1	1307	10761	-	2758	PREDICTED: long-chain fatty acid transport protein 4-like, partial [Diaphorina citri]
LOC103513326	168.437	274.495	0.704568	0.00040556	0.00709442	no	NW_007378386.1	68562	73321	-	1276	PREDICTED: probable nuclear transport factor 2 isoform X1 [Orussus abietinus]
LOC103511721	690.697	449.298	-0.620382	0.000405834	0.00709442	no	NW_007378178.1	65173	66839	+	625	PREDICTED: 60S ribosomal protein L37a [Diaphorina citri]
LOC103518449	227.096	363.247	0.677648	0.000407075	0.00710722	no	NW_007379622.1	15451	40245	+	3166	PREDICTED: probable phospholipid-transporting ATPase IA [Diaphorina citri]
LOC103516826	911.57	601.72	-0.599261	0.000407158	0.00710722	no	NW_007379100.1	29344	37974	+	404	PREDICTED: 60S ribosomal protein L22-like [Diaphorina citri]
LOC103520613	39.0934	82.4579	1.07673	0.000407862	0.00711433	yes	NW_007381237.1	13	7615	+	651	PREDICTED: UPF0668 protein C10orf76 homolog [Diaphorina citri]
LOC103511638	86.6359	43.9448	-0.979272	0.000413051	0.00719961	no	NW_007378168.1	7587	12822	-	2680	PREDICTED: uncharacterized protein LOC103511638 [Diaphorina citri]
LOC103516607	71.9209	130.833	0.863247	0.000413976	0.00721051	no	NW_007379039.1	11602	15047	+	1887	PREDICTED: uncharacterized protein LOC103516607 [Diaphorina citri]
LOC103512775	48.3299	94.6802	0.970147	0.000416301	0.00724575	no	NW_007378314.1	73265	87863	+	886	PREDICTED: neurocalcin homolog [Diaphorina citri]
LOC103508201	306.381	477.53	0.640265	0.000417129	0.00725491	no	NW_007377813.1	195449	219367	+	2029	PREDICTED: platelet-activating factor acetylhydrolase IB subunit beta isoform X1 [Diaphorina citri]
LOC103514770	3869.95	2622.33	-0.561467	0.000418382	0.00727142	no	NW_007378651.1	82294	83409	+	457	PREDICTED: 60S ribosomal protein L38 [Diaphorina citri]
LOC103507604	71.2231	133.978	0.911583	0.000420809	0.00730833	no	NW_007377764.1	227739	228837	+	935	PREDICTED: serine/threonine-protein phosphatase PP-X isozyme 2-like [Diaphorina citri]
LOC103524336	325.214	202.33	-0.684679	0.000421146	0.0073089	no	NW_007377531.1	197865	199385	-	644	PREDICTED: uncharacterized protein LOC103524336 [Diaphorina citri]
LOC103519339	44.9525	88.8289	0.982627	0.000423142	0.00733755	no	NW_007380093.1	2156	15611	-	1435	PREDICTED: proton-coupled amino acid transporter 4-like [Diaphorina citri]
LOC103505866	3274.13	2220.48	-0.560238	0.000423654	0.00733755	no	NW_007377638.1	97787	106161	-	2104	PREDICTED: pyrroline-5-carboxylate reductase 3 isoform X1 [Diaphorina citri]
LOC103506216	190.476	111.629	-0.770896	0.000423714	0.00733755	no	NW_007377660.1	28926	82389	+	1964	PREDICTED: arrestin domain-containing protein 2 isoform X1 [Diaphorina citri]
LOC103509598	110.087	59.1145	-0.897059	0.000425153	0.00735717	no	NW_007377947.1	102769	124267	-	2920	Propionyl-CoA carboxylase alpha chain, mitochondrial [Zootermopsis nevadensis]
LOC113472306	213.236	127.16	-0.745811	0.000426259	0.007371	no	NW_007382105.1	567	954	+	302	-
LOC103505979	6219.07	4225.67	-0.55752	0.000427698	0.007386	no	NW_007377644.1	27223	28631	+	558	PREDICTED: 60S ribosomal protein L21 [Diaphorina citri]
LOC103517585	181.585	105.875	-0.778278	0.000427742	0.007386	no	NW_007379325.1	46927	58312	+	871	-
LOC113472205	26.5583	7.78214	-1.77093	0.000428098	0.00738685	yes	NW_007381690.1	6600	7241	+	566	-
LOC103516650	100.386	52.5282	-0.934395	0.000428587	0.00738997	no	NW_007379053.1	56563	65592	+	1853	PREDICTED: acetylcholine receptor subunit beta-like 2 [Diaphorina citri]
LOC103518330	184.026	295.967	0.685526	0.000429429	0.00739918	no	NW_007379581.1	49137	50488	+	336	-
LOC103504889	220.067	131.514	-0.742729	0.000430704	0.00741582	no	NW_007377575.1	282089	294980	+	3396	PREDICTED: teneurin-a-like [Diaphorina citri]
LOC103514538	140.475	298.012	1.08506	0.000432353	0.00743385	yes	NW_007378594.1	58223	72068	+	1045	PREDICTED: proteasome subunit alpha type-3-like [Diaphorina citri]
LOC103518760	18.4562	46.0247	1.3183	0.00043237	0.00743385	yes	NW_007379772.1	5958	15052	-	775	PREDICTED: apolipophorins-like, partial [Diaphorina citri]
LOC103514707	1092.42	1627.59	0.575214	0.000432941	0.00743408	no	NW_007378635.1	46908	61356	-	3437	PREDICTED: protein zer-1 homolog isoform X1 [Diaphorina citri]
LOC103515188	40.7361	15.4107	-1.40237	0.000433002	0.00743408	yes	NW_007378721.1	73062	78369	-	2437	PREDICTED: putative fatty acyl-CoA reductase CG5065 [Diaphorina citri]
LOC103506570	4150.38	2825.47	-0.554752	0.000434123	0.00744799	no	NW_007377684.1	16698	33353	+	1003	putative ribosomal protein S24e [Diaphorina citri]
LOC103516968	1393.21	932.645	-0.579016	0.000434536	0.00744977	no	NW_007379138.1	29612	32248	-	1262	PREDICTED: uncharacterized protein LOC103516968 isoform X1 [Diaphorina citri]
LOC103518844	1684.59	2491.76	0.564764	0.000444727	0.00761903	no	NW_007379808.1	31999	36974	+	732	PREDICTED: fructose-bisphosphate aldolase-like, partial [Diaphorina citri]
LOC103508673	93.0083	221.375	1.25106	0.000445273	0.00762296	yes	NW_007377857.1	165751	203270	+	3288	PREDICTED: uncharacterized protein LOC103508673 [Diaphorina citri]
LOC113466898	78.112	139.583	0.837512	0.000447517	0.00765106	no	NW_007377789.1	144129	159460	+	833	Monocarboxylate transporter 12 [Zootermopsis nevadensis]
LOC113468689	79.4725	37.1112	-1.0986	0.000447551	0.00765106	yes	NW_007377473.1	356157	357636	-	1027	-
LOC103514123	262.595	411.458	0.647907	0.000450923	0.00770321	no	NW_007378514.1	8411	11555	+	630	PREDICTED: DNA-directed RNA polymerase III subunit RPC6-like [Diaphorina citri]
LOC113467226	223.81	135.331	-0.725787	0.000454759	0.00776323	no	NW_007377868.1	46310	47502	-	997	-
LOC103525050	93.817	163.995	0.805729	0.000456057	0.00777986	no	NW_007377571.1	162550	167823	+	2712	PREDICTED: ras-like protein 2 [Diaphorina citri]
LOC113466662	18.0562	3.64636	-2.30797	0.000456847	0.0077878	yes	NW_007377744.1	155182	156354	+	762	-
LOC103518797	203.293	96.0217	-1.08213	0.000458062	0.00780297	yes	NW_007379785.1	15598	28778	-	1615	PREDICTED: elongation of very long chain fatty acids protein 4-like [Diaphorina citri]
LOC103519926	3782.49	2569.34	-0.557942	0.000459976	0.00783002	no	NW_007377505.1	24651	58375	+	7671	PREDICTED: GATA zinc finger domain-containing protein 14 [Diaphorina citri]
LOC103517792	325.459	203.484	-0.677563	0.000461554	0.00785131	no	NW_007379389.1	16600	20881	+	2400	PREDICTED: uncharacterized protein LOC103517792 [Diaphorina citri]
LOC103508945	203.279	324.721	0.675739	0.00046253	0.00786236	no	NW_007377885.1	30721	46077	-	1914	PREDICTED: N-alpha-acetyltransferase 16, NatA auxiliary subunit [Diaphorina citri]
LOC103506885	648.077	423.72	-0.613054	0.000463792	0.00787824	no	NW_007377707.1	5	11183	+	1176	PREDICTED: uncharacterized protein LOC103506885, partial [Diaphorina citri]
LOC103521972	47.4428	19.3341	-1.29504	0.000465199	0.00789654	yes	NW_007383796.1	1442	15150	-	1759	PREDICTED: cylicin-2-like, partial [Diaphorina citri]
LOC103516513	455.064	691.809	0.604306	0.000466951	0.00792069	no	NW_007379014.1	33744	60369	+	1833	PREDICTED: 6-phosphofructokinase-like [Diaphorina citri]
LOC103524338	51.7127	101.194	0.96853	0.000469115	0.00794723	no	NW_007377444.1	632364	635302	-	2334	PREDICTED: coiled-coil domain-containing protein 81-like [Diaphorina citri]
LOC103524952	3589.06	2433.33	-0.560674	0.000469177	0.00794723	no	NW_007377565.1	314597	315582	-	368	putative ribosomal protein S17e [Diaphorina citri]
LOC108251814	144.186	238.685	0.72718	0.000471065	0.00797358	no	NW_007377444.1	736393	755430	-	2145	PREDICTED: histone-lysine N-methyltransferase, H3 lysine-79 specific-like, partial [Diaphorina citri]
LOC103514999	122.803	205.048	0.739614	0.000471431	0.00797415	no	NW_007378685.1	70632	86733	-	1157	PREDICTED: ejaculatory bulb-specific protein 3-like [Diaphorina citri]
LOC113468286	42.5351	86.2593	1.02003	0.000475185	0.008032	yes	NW_007378127.1	81392	86843	-	2787	PREDICTED: FK506-binding protein 5-like [Diaphorina citri]
LOC108253482	80.2912	142.887	0.831557	0.000476187	0.00804328	no	NW_007379342.1	59028	64134	+	3461	PREDICTED: glutamic acid-rich protein-like [Diaphorina citri]
LOC103516171	332.945	515.111	0.629599	0.000482013	0.00813595	no	NW_007378926.1	15506	47867	-	1375	PREDICTED: trypsin I-P1-like [Diaphorina citri]
LOC103519827	955.294	1420.12	0.571994	0.0004828	0.00814038	no	NW_007380375.1	8021	39138	+	2455	PREDICTED: kelch-like protein 5 [Diaphorina citri]
LOC113468564	87.1687	44.0931	-0.983256	0.000482952	0.00814038	no	NW_007378207.1	102470	112080	+	2457	PREDICTED: uncharacterized protein LOC103511970 [Diaphorina citri]
LOC103521913	49.8399	21.1905	-1.23388	0.000483658	0.00814656	yes	NW_007377514.1	216303	218415	+	333	PREDICTED: uncharacterized protein LOC103521913 [Diaphorina citri]
LOC103516938	54.1038	102.973	0.928461	0.000484656	0.00815763	no	NW_007379132.1	52610	57379	-	2628	PREDICTED: facilitated trehalose transporter Tret1-like [Diaphorina citri]
LOC113472026	561.258	1018.51	0.859729	0.00048585	0.008172	no	NW_007381041.1	6197	17401	+	1137	PREDICTED: aminopeptidase N-like [Diaphorina citri]
LOC103512653	103.669	236.382	1.18914	0.000486225	0.0081726	yes	NW_007378302.1	105861	122539	-	3731	PREDICTED: uncharacterized protein LOC103512653 isoform X2 [Diaphorina citri]
LOC103517900	165.115	316.405	0.938304	0.0004875	0.00818829	no	NW_007379428.1	28878	37676	+	1135	PREDICTED: ras-related protein Rab-32-like [Diaphorina citri]
LOC103519561	287.224	447.913	0.641041	0.000492023	0.00825849	no	NW_007380217.1	6493	11088	-	1438	PREDICTED: nicotinamide mononucleotide adenylyltransferase 1 isoform X1 [Diaphorina citri]
LOC103511647	263.731	160.995	-0.712047	0.000493278	0.00826543	no	NW_007378169.1	100400	105181	+	580	PREDICTED: HD domain-containing protein 2 [Diaphorina citri]
LOC103510503	899.122	598.537	-0.587076	0.000493452	0.00826543	no	NW_007377465.1	429413	442184	+	1628	PREDICTED: pyridoxine-5&apos;-phosphate oxidase-like [Diaphorina citri]
LOC113468957	162.683	92.4156	-0.815856	0.000493469	0.00826543	no	NW_007378337.1	43186	45274	+	1488	-
LOC103521246	7.0864	25.1533	1.82762	0.000494445	0.00827601	yes	NW_007382221.1	56	1726	+	1671	PREDICTED: uncharacterized protein LOC103521246 [Diaphorina citri]
LOC103509201	439.563	281.893	-0.640919	0.000494967	0.00827898	no	NW_007377909.1	212228	216236	-	1803	PREDICTED: vacuolar protein sorting-associated protein VTA1 homolog isoform X1 [Diaphorina citri]
LOC103521874	62.8275	28.8817	-1.12124	0.000500322	0.00836272	yes	NW_007377514.1	42714	54637	-	1665	PREDICTED: transcription factor Sox-17-alpha [Diaphorina citri]
LOC103515717	400.414	612.554	0.613347	0.000502605	0.00839504	no	NW_007378830.1	28452	50308	-	2173	PREDICTED: LIM/homeobox protein LMX-1.2 [Diaphorina citri]
LOC113470214	518.962	1211.68	1.22331	0.000504338	0.00841542	yes	NW_007378870.1	7546	10047	-	2356	PREDICTED: uncharacterized protein LOC103515928 isoform X1 [Diaphorina citri]
LOC113470357	24.7593	56.2589	1.18411	0.000504526	0.00841542	yes	NW_007378959.1	9443	39735	+	1498	PREDICTED: uncharacterized protein LOC103520739 [Diaphorina citri]
LOC103507191	150.175	246.298	0.713762	0.000505233	0.00842137	no	NW_007377731.1	26210	46711	+	2653	PREDICTED: putative ATP-dependent RNA helicase DHX30 [Diaphorina citri]
LOC103508820	257.665	157.551	-0.709682	0.000505922	0.00842391	no	NW_007377872.1	164482	166669	+	1218	PREDICTED: putative defense protein Hdd11 [Diaphorina citri]
LOC103509814	116.782	63.3853	-0.881597	0.000506087	0.00842391	no	NW_007377967.1	48217	73832	+	2635	PREDICTED: lutropin-choriogonadotropic hormone receptor-like isoform X1 [Diaphorina citri]
LOC103518741	627.5	410.386	-0.612634	0.000506536	0.00842555	no	NW_007379764.1	3408	14088	-	10681	PREDICTED: dentin sialophosphoprotein-like [Diaphorina citri]
LOC103504993	91.5785	47.4484	-0.948651	0.00050706	0.00842842	no	NW_007377581.1	10664	13981	+	920	PREDICTED: calcium and integrin-binding protein 1-like [Diaphorina citri]
LOC103522665	61.8508	28.5	-1.11783	0.000508291	0.00844305	yes	NW_007387440.1	564	1796	+	962	PREDICTED: uncharacterized protein LOC103522665, partial [Diaphorina citri]
LOC103505876	2734.44	1860.99	-0.555177	0.000511237	0.00847607	no	NW_007377638.1	221557	223291	+	1326	PREDICTED: uncharacterized protein LOC103505876 [Diaphorina citri]
LOC113466884	177.79	104.13	-0.771789	0.000511565	0.00847607	no	NW_007377784.1	104989	106257	-	948	-
LOC103511743	559.69	2563.92	2.19565	0.000511676	0.00847607	yes	NW_007377441.1	475744	477279	+	882	PREDICTED: uncharacterized protein LOC103511743 [Diaphorina citri]
LOC103513496	72.5012	456.888	2.65577	0.000511947	0.00847607	yes	NW_007378411.1	39372	40098	-	502	PREDICTED: vitellogenin-1-like [Diaphorina citri]
LOC103511398	162.548	94.1042	-0.78853	0.000512044	0.00847607	no	NW_007378144.1	29608	34911	+	1104	PREDICTED: RNA-binding protein 25-like isoform X1 [Diaphorina citri]
LOC103517628	1086.6	1615.37	0.572039	0.000514053	0.00850347	no	NW_007379339.1	3723	23891	+	2094	PREDICTED: LOW QUALITY PROTEIN: bifunctional 3&apos;-phosphoadenosine 5&apos;-phosphosulfate synthase-like [Diaphorina citri]
LOC113469685	224.56	136.065	-0.7228	0.000515356	0.00851917	no	NW_007378618.1	152	8948	-	2658	-
LOC103515606	433.174	909.09	1.06948	0.000516898	0.00853553	yes	NW_007378806.1	55256	71066	+	2957	PREDICTED: facilitated trehalose transporter Tret1-like [Diaphorina citri]
LOC103510335	39.6973	84.5134	1.09014	0.000517128	0.00853553	yes	NW_007378020.1	26158	30136	+	1449	PREDICTED: SPRY domain-containing SOCS box protein 3-like [Diaphorina citri]
LOC103519327	180.257	436.494	1.27591	0.000517682	0.00853553	yes	NW_007380083.1	8473	11882	+	1326	PREDICTED: uncharacterized protein LOC103519327 isoform X1 [Diaphorina citri]
LOC103520457	1087.01	724.777	-0.584757	0.000517768	0.00853553	no	NW_007381050.1	3898	12819	-	1889	PREDICTED: ATP-binding cassette sub-family G member 4-like [Diaphorina citri]
LOC108253219	0.72395	10.2719	3.82667	0.000519136	0.00855221	yes	NW_007378804.1	60979	66515	+	1194	PREDICTED: uncharacterized protein LOC103515600 [Diaphorina citri]
LOC103524259	105.942	56.4516	-0.908188	0.000519919	0.00855925	no	NW_007377526.1	297679	339795	-	8723	PREDICTED: atrial natriuretic peptide-converting enzyme [Diaphorina citri]
LOC103522036	54.0313	102.395	0.922275	0.000523962	0.0086172	no	NW_007384024.1	113	2239	-	833	PREDICTED: signal transducing adapter molecule 1-like, partial [Diaphorina citri]
LOC103520417	213.407	127.387	-0.744397	0.000524157	0.0086172	no	NW_007377507.1	348512	350207	-	1012	PREDICTED: uncharacterized protein LOC103520417 [Diaphorina citri]
LOC113466183	120.409	66.1506	-0.86412	0.000528217	0.00867801	no	NW_007377661.1	343667	344448	-	676	-
LOC103509162	824.264	1223.97	0.570391	0.000530361	0.00870728	no	NW_007377906.1	104646	144652	-	4426	PREDICTED: uncharacterized protein LOC103509162 [Diaphorina citri]
LOC103512563	107.998	183.564	0.765282	0.000535497	0.00878559	no	NW_007378284.1	39533	47634	-	505	PREDICTED: uncharacterized protein LOC103512563 [Diaphorina citri]
LOC113467264	1037.58	694.797	-0.578563	0.000536288	0.00878899	no	NW_007377875.1	93411	94502	+	860	-
LOC103519171	97.3724	167.493	0.782517	0.000536436	0.00878899	no	NW_007380003.1	18249	29407	+	2064	PREDICTED: lysophospholipid acyltransferase 5 [Diaphorina citri]
LOC113472901	92.3551	47.9814	-0.944715	0.000538193	0.00881176	no	NW_007387382.1	7	1017	+	925	-
LOC103513245	5134.87	7480.42	0.542791	0.000540253	0.00883946	no	NW_007377442.1	301328	320186	-	3417	PREDICTED: S-adenosylmethionine synthase isoform X1 [Diaphorina citri]
LOC113470126	39.5682	79.7184	1.01057	0.000541066	0.00884675	yes	NW_007378834.1	16688	25376	+	930	PREDICTED: uncharacterized protein LOC103515741 [Diaphorina citri]
LOC113467456	258.043	507.923	0.976997	0.000542784	0.00886879	no	NW_007377914.1	135256	137875	+	1457	PREDICTED: uncharacterized protein LOC103509256 [Diaphorina citri]
LOC103518419	4607.26	3152.42	-0.547449	0.000543763	0.00887484	no	NW_007379611.1	5434	9606	-	1708	PREDICTED: probable cytochrome P450 6a14 [Diaphorina citri]
LOC103520490	1.42299	12.3774	3.12071	0.000543893	0.00887484	yes	NW_007381082.1	3540	8083	-	1135	PREDICTED: coactosin-like protein [Diaphorina citri]
LOC103517125	70.0438	772.853	3.46387	0.000545466	0.00889447	yes	NW_007379183.1	25374	28205	+	1144	PREDICTED: cathepsin L1-like [Diaphorina citri]
LOC103517076	78.3885	138.97	0.826063	0.000549008	0.00894456	no	NW_007379166.1	27744	33151	+	1125	PREDICTED: uncharacterized protein LOC103517076 [Diaphorina citri]
LOC103519909	2155.61	3152.52	0.548414	0.000549312	0.00894456	no	NW_007377443.1	241870	243466	+	1463	PREDICTED: tubulin polyglutamylase TTLL6-like [Diaphorina citri]
LOC103513529	2162.87	3161.77	0.547786	0.000549655	0.00894456	no	NW_007378413.1	89642	125474	-	3878	PREDICTED: heat shock 70 kDa protein cognate 5 [Diaphorina citri]
LOC103522061	12.6682	214.657	4.08274	0.000550248	0.00894814	yes	NW_007384091.1	7	978	+	780	-
LOC103514693	78.3069	138.884	0.826671	0.000550894	0.00895259	no	NW_007378632.1	81737	94264	+	1156	PREDICTED: magnesium transporter NIPA2 [Diaphorina citri]
LOC103505174	67.8979	130.687	0.944678	0.000552721	0.0089762	no	NW_007377592.1	213575	215398	+	1485	PREDICTED: OCIA domain-containing protein 1-like isoform X1 [Diaphorina citri]
LOC113472779	60.2284	27.5638	-1.12767	0.000553121	0.00897664	yes	NW_007385772.1	132	324	+	193	PREDICTED: prohormone-1-like [Harpegnathos saltator]
LOC103509493	440.316	668.331	0.602023	0.000554759	0.00899462	no	NW_007377461.1	168238	222037	+	1606	PREDICTED: hexokinase type 2-like [Diaphorina citri]
LOC108253961	6.67232	24.3579	1.86813	0.000554978	0.00899462	yes	NW_007382630.1	9784	10648	+	865	PREDICTED: solute carrier family 15 member 2-like [Neodiprion lecontei]
LOC103508259	353.415	542.299	0.617726	0.000555729	0.00900071	no	NW_007377815.1	113021	133147	+	3484	PREDICTED: carboxypeptidase D-like [Diaphorina citri]
LOC103524264	160.003	92.3069	-0.793588	0.000556223	0.00900264	no	NW_007377527.1	155173	156902	+	1564	PREDICTED: uncharacterized protein LOC103524264 [Diaphorina citri]
LOC103524745	589.646	1114.02	0.917849	0.000558592	0.0090349	no	NW_007377555.1	297085	305340	-	1973	PREDICTED: carboxypeptidase Q-like [Diaphorina citri]
LOC103509360	247.673	634.727	1.3577	0.000559436	0.00904087	yes	NW_007377926.1	164745	170276	+	3754	PREDICTED: protein starmaker-like [Diaphorina citri]
LOC113467749	941.218	625.944	-0.588495	0.000559714	0.00904087	no	NW_007377463.1	16811	17759	+	868	-
LOC103508546	222.377	379.199	0.769944	0.000563258	0.00909201	no	NW_007377843.1	177487	199448	+	1094	PREDICTED: acetylcholine receptor subunit delta-like [Diaphorina citri]
LOC103512870	251.261	146.963	-0.773732	0.000567387	0.00915249	no	NW_007378325.1	88143	92524	-	858	PREDICTED: synaptotagmin 1-like [Diaphorina citri]
LOC108252119	87.4641	152.024	0.797535	0.000570361	0.00919429	no	NW_007377720.1	227603	229696	+	1914	PREDICTED: putative protein TPRXL [Diaphorina citri]
LOC103521286	13.3614	1.50721	-3.14811	0.000571582	0.00920779	yes	NW_007382301.1	9236	10006	+	771	PREDICTED: craniofacial development protein 2-like, partial [Diaphorina citri]
LOC113469612	186.89	110.411	-0.759309	0.00057306	0.00922327	no	NW_007378585.1	90207	91625	-	986	-
LOC103505086	913.447	609.622	-0.583405	0.00057331	0.00922327	no	NW_007377586.1	129629	148713	-	3111	PREDICTED: LOW QUALITY PROTEIN: splicing factor 3B subunit 2, partial [Diaphorina citri]
LOC103515504	125.092	66.0933	-0.920407	0.000575729	0.00925441	no	NW_007378782.1	75571	80149	-	3592	PREDICTED: trichohyalin-like [Diaphorina citri]
LOC113466531	61.6904	136.656	1.14743	0.000576017	0.00925441	yes	NW_007377723.1	198231	199479	-	1045	-
LOC103510122	948.108	634.426	-0.579599	0.000578383	0.00928621	no	NW_007377995.1	264026	283386	+	1460	PREDICTED: transcription elongation regulator 1-like [Diaphorina citri]
LOC103517073	200.756	318.638	0.666476	0.000580955	0.00932097	no	NW_007379165.1	46299	53526	+	965	PREDICTED: 27 kDa glycoprotein-like [Diaphorina citri]
LOC103515114	139.174	77.6898	-0.841097	0.000581324	0.00932097	no	NW_007377484.1	156826	158529	-	1047	PREDICTED: deleted in autism protein 1 homolog [Diaphorina citri]
LOC103524069	973.582	2038	1.06578	0.000582953	0.00934086	yes	NW_007377524.1	1301	17232	-	2230	PREDICTED: cullin-3-like [Diaphorina citri]
LOC103509291	1289.5	870.942	-0.566167	0.000584273	0.00935578	no	NW_007377919.1	81990	83324	-	1053	PREDICTED: uncharacterized protein LOC103509291 [Diaphorina citri]
LOC103508682	51.8926	98.3889	0.922968	0.0005854	0.00936756	no	NW_007377859.1	37423	48512	+	2006	PREDICTED: serine/threonine-protein phosphatase 6 regulatory subunit 3-A [Diaphorina citri]
LOC103524394	14.523	38.3956	1.4026	0.00058734	0.00939236	yes	NW_007377534.1	247570	248912	-	961	PREDICTED: uncharacterized protein LOC103524394 [Diaphorina citri]
LOC103519194	56.9575	25.6259	-1.15228	0.000588421	0.00940339	yes	NW_007377501.1	108761	172917	+	1084	PREDICTED: zinc finger protein 623-like [Diaphorina citri]
LOC103513964	47.1035	90.9224	0.9488	0.000594469	0.00949171	no	NW_007378483.1	16531	31592	-	1010	PREDICTED: uncharacterized protein LOC103513964, partial [Diaphorina citri]
LOC103518152	235.063	143.683	-0.710159	0.000595074	0.00949171	no	NW_007379516.1	36906	44326	-	2601	PREDICTED: U4/U6.U5 tri-snRNP-associated protein 1 [Diaphorina citri]
LOC103513115	83.7515	38.2321	-1.13133	0.000595134	0.00949171	yes	NW_007377477.1	30166	30903	+	478	PREDICTED: uncharacterized protein LOC103513115 isoform X1 [Diaphorina citri]
LOC103512809	62.7101	114.2	0.864796	0.000596194	0.00950231	no	NW_007378318.1	104663	108241	+	2699	PREDICTED: uncharacterized protein LOC103512809 [Diaphorina citri]
LOC103510672	260.95	161.523	-0.692036	0.000597574	0.00951799	no	NW_007378065.1	36635	39188	-	1282	PREDICTED: AN1-type zinc finger protein 2A-like [Diaphorina citri]
LOC113466047	260.942	161.967	-0.688034	0.000598512	0.00952662	no	NW_007377640.1	250996	255017	-	1707	PREDICTED: uncharacterized protein LOC103505922 [Diaphorina citri]
LOC103515615	122.024	265.604	1.12211	0.000599432	0.00953494	yes	NW_007378808.1	8561	9462	+	730	PREDICTED: uncharacterized protein LOC103515615 [Diaphorina citri]
LOC113466871	2575.24	1756.81	-0.551745	0.00060504	0.00961777	no	NW_007377783.1	189150	189844	+	421	-
LOC103508810	105.299	264.549	1.32904	0.000605558	0.00961964	yes	NW_007377871.1	56446	61910	-	4770	PREDICTED: uncharacterized protein LOC103508810 [Diaphorina citri]
LOC103520093	464.952	947.732	1.0274	0.000607198	0.00963931	yes	NW_007380619.1	8562	10687	+	1700	PREDICTED: uncharacterized protein LOC103520093 isoform X1 [Diaphorina citri]
LOC103524993	1400.24	2060.08	0.557022	0.00060812	0.00964758	no	NW_007377568.1	94600	101693	+	3210	PREDICTED: ubiquitin-like modifier-activating enzyme 1, partial [Diaphorina citri]
LOC103507716	131.332	215.548	0.714792	0.000610389	0.00967413	no	NW_007377772.1	97568	108955	+	3884	PREDICTED: alpha-aminoadipic semialdehyde synthase, mitochondrial [Diaphorina citri]
LOC108253727	144.967	83.2642	-0.79996	0.000610599	0.00967413	no	NW_007380194.1	16488	17257	-	662	-
LOC113468407	124.098	69.2216	-0.842184	0.000614011	0.00972177	no	NW_007378157.1	44169	45856	-	1305	-
LOC103519620	36.0272	13.2107	-1.44738	0.000616372	0.00975273	yes	NW_007380256.1	10287	16612	+	630	PREDICTED: uncharacterized protein LOC103519620, partial [Diaphorina citri]
LOC113467571	74.8498	37.0018	-1.0164	0.000617516	0.00976439	yes	NW_007377938.1	100466	102148	+	1047	-
LOC103511028	1231.62	830.363	-0.568742	0.000619156	0.00978389	no	NW_007378099.1	90897	103570	+	647	PREDICTED: succinate dehydrogenase assembly factor 2, mitochondrial-like isoform X1 [Diaphorina citri]
LOC103508224	240.48	414.78	0.786429	0.000621368	0.00981238	no	NW_007377813.1	309293	310272	+	586	PREDICTED: uncharacterized protein LOC103508224 [Diaphorina citri]
LOC103512512	193.228	116.072	-0.735282	0.00062192	0.00981464	no	NW_007378278.1	23733	30264	-	2200	PREDICTED: alpha-methylacyl-CoA racemase [Diaphorina citri]
LOC113472957	99.6725	53.2568	-0.904228	0.000623176	0.00982802	no	NW_007388377.1	7	460	+	229	-
LOC103516510	54.8359	102.34	0.900172	0.00062513	0.00985236	no	NW_007379014.1	262	25196	-	491	PREDICTED: 6-phosphofructokinase-like, partial [Diaphorina citri]
LOC113471543	15.1581	43.1949	1.51077	0.00062602	0.00985992	yes	NW_007380018.1	11233	13052	+	800	PREDICTED: uncharacterized protein LOC103519192, partial [Diaphorina citri]
LOC103508658	1646.48	1117.71	-0.558838	0.00062753	0.00987722	no	NW_007377855.1	201564	206210	+	2844	PREDICTED: ubiquitin carboxyl-terminal hydrolase 20-like [Diaphorina citri]
LOC113466481	66.281	31.5565	-1.07066	0.000629074	0.00989503	yes	NW_007377713.1	56672	58721	-	1619	-
LOC103518327	37.8924	76.5825	1.01511	0.000631641	0.00992892	yes	NW_007379579.1	41751	45398	+	843	PREDICTED: dolichyl-diphosphooligosaccharide--protein glycosyltransferase subunit STT3B-like, partial [Diaphorina citri]
LOC103512222	831.044	480.747	-0.789648	0.000633148	0.0099461	no	NW_007378243.1	1865	5817	-	625	glutathione S-transferase [Diaphorina citri]
LOC103512282	61.1422	112.12	0.874809	0.000633742	0.00994893	no	NW_007378250.1	17895	23754	+	1685	PREDICTED: uncharacterized protein LOC103512282, partial [Diaphorina citri]
LOC103518211	54.9959	119.129	1.11513	0.00064082	0.0100535	yes	NW_007379543.1	43992	46263	-	333	PREDICTED: pathogenesis-related protein PR-1 type-like, partial [Diaphorina citri]
LOC113471382	154.967	90.406	-0.777473	0.000644182	0.0100959	no	NW_007379785.1	55478	57051	-	1431	-
LOC103508408	158.193	433.249	1.45351	0.000644366	0.0100959	yes	NW_007377831.1	121047	124212	-	2512	PREDICTED: U3 small nucleolar ribonucleoprotein protein MPP10-like [Diaphorina citri]
LOC103510065	43.7284	85.8298	0.972908	0.000646882	0.0101287	no	NW_007377989.1	167544	174642	+	900	PREDICTED: uncharacterized protein LOC103510065 [Diaphorina citri]
LOC103512803	681.389	452.103	-0.591828	0.000648536	0.010148	no	NW_007378318.1	69430	70487	+	1030	PREDICTED: sentrin-specific protease 8-like [Diaphorina citri]
LOC103524639	42.1736	93.8065	1.15335	0.000649487	0.0101563	yes	NW_007377547.1	112278	113619	-	1217	PREDICTED: ring-infected erythrocyte surface antigen-like [Diaphorina citri]
LOC103507754	45.1763	87.891	0.960149	0.000651224	0.0101768	no	NW_007377455.1	241491	260327	+	1380	PREDICTED: uncharacterized protein LOC103507754 [Diaphorina citri]
LOC113472562	35.4369	13.125	-1.43293	0.000653621	0.0102019	yes	NW_007383605.1	12051	12758	-	555	-
LOC113465397	129.886	214.227	0.721893	0.000653677	0.0102019	no	NW_007377538.1	318052	319678	+	1341	-
LOC113473072	97.887	51.7449	-0.919701	0.000657146	0.0102493	no	NW_007377519.1	41918	44162	-	1263	PREDICTED: zinc finger protein 64 homolog, isoforms 1 and 2-like [Diaphorina citri]
LOC103524330	58.9486	108.53	0.880558	0.000657926	0.0102502	no	NW_007377529.1	531752	539442	-	978	PREDICTED: cerebellar degeneration-related protein 2-like [Diaphorina citri]
LOC103516189	622.078	410.981	-0.598021	0.000658054	0.0102502	no	NW_007378929.1	45457	61972	+	1463	PREDICTED: THO complex subunit 4 [Diaphorina citri]
LOC113467570	250.034	154.636	-0.69325	0.000660744	0.0102854	no	NW_007377937.1	257284	258264	+	616	-
LOC103522837	26.4365	77.9078	1.55924	0.000662052	0.0102977	yes	NW_007389152.1	8	1585	+	1578	PREDICTED: kelch-like protein 7, partial [Diaphorina citri]
LOC108253045	8.11071	0.293874	-4.78656	0.000662392	0.0102977	yes	NW_007377442.1	829033	831366	-	725	hypothetical protein L798_07462 [Zootermopsis nevadensis]
LOC113470728	99.0124	37.2157	-1.4117	0.000664563	0.0103188	yes	NW_007379207.1	74723	75429	+	224	-
LOC103515525	59.0582	27.152	-1.12108	0.000664604	0.0103188	yes	NW_007378790.1	4947	30877	+	2480	PREDICTED: solute carrier organic anion transporter family member 4A1-like [Diaphorina citri]
LOC113467336	13.8122	2.18541	-2.65996	0.000666837	0.0103467	yes	NW_007377890.1	280537	282148	+	782	-
LOC103523947	51.8577	161.516	1.63904	0.000670018	0.0103894	yes	NW_007437772.1	9263	10139	-	664	PREDICTED: uncharacterized protein LOC103523947 [Diaphorina citri]
LOC103512433	8.80023	36.6254	2.05723	0.000674967	0.0104594	yes	NW_007378269.1	12473	14019	-	444	PREDICTED: uncharacterized protein LOC103512433 [Diaphorina citri]
LOC103521569	55.4946	24.931	-1.15441	0.000676313	0.0104681	yes	NW_007382868.1	1	11226	+	984	-
LOC108252534	1801.95	1224.89	-0.556907	0.0006764	0.0104681	no	NW_007378019.1	16657	18632	+	1976	-
LOC103508661	2512.16	1715.63	-0.550194	0.000680974	0.0105321	no	NW_007377856.1	160920	164168	-	1337	PREDICTED: uncharacterized protein LOC103508661 isoform X1 [Diaphorina citri]
LOC103511866	45.7924	88.5811	0.95189	0.000684112	0.0105738	no	NW_007378193.1	30323	37706	-	567	PREDICTED: ceramide synthase 6 [Diaphorina citri]
LOC113471647	424.891	659.957	0.635278	0.0006849	0.0105744	no	NW_007380152.1	32292	40306	+	2545	PREDICTED: muscle M-line assembly protein unc-89-like [Diaphorina citri]
LOC103518626	838.959	562.021	-0.577975	0.000685033	0.0105744	no	NW_007379703.1	15222	16188	+	719	-
LOC103504813	3761.31	5437.36	0.531669	0.00068634	0.0105878	no	NW_007377440.1	140938	145657	+	936	PREDICTED: gelsolin-like [Diaphorina citri]
LOC103515104	1414.37	962.635	-0.555104	0.000686988	0.010591	no	NW_007378706.1	35413	37631	+	1300	PREDICTED: 40S ribosomal protein S12, mitochondrial-like isoform X1 [Diaphorina citri]
LOC103519855	116.377	219.032	0.912334	0.000695127	0.0107096	no	NW_007380405.1	3938	5355	+	1064	PREDICTED: uncharacterized protein LOC103519855 [Diaphorina citri]
LOC108253920	118.834	61.0379	-0.961171	0.000696599	0.0107254	no	NW_007382135.1	1	10383	+	502	-
LOC113469824	144.942	83.5075	-0.795495	0.000701006	0.0107863	no	NW_007378675.1	43807	46779	-	702	-
LOC103519253	180.701	108.526	-0.735562	0.00070481	0.0108374	no	NW_007380042.1	16313	22663	+	1392	PREDICTED: uncharacterized protein LOC103519253 [Diaphorina citri]
LOC103507752	8805.75	12725.2	0.531168	0.000705225	0.0108374	no	NW_007377775.1	50789	81405	+	3452	hypothetical protein WN55_01867 [Dufourea novaeangliae]
LOC103520995	86.0212	44.8245	-0.940404	0.000707286	0.0108621	no	NW_007381757.1	26	2228	-	1955	PREDICTED: myb-like protein X, partial [Diaphorina citri]
LOC103509289	76.4902	38.192	-1.002	0.000708593	0.0108752	yes	NW_007377918.1	118595	152616	+	3469	PREDICTED: protein sister of odd and bowel [Diaphorina citri]
LOC103511878	1211.35	819.482	-0.563836	0.000710511	0.0108919	no	NW_007378195.1	38155	42096	-	409	40S ribosomal protein S12 [Diaphorina citri]
LOC103507413	40.0026	82.8485	1.05038	0.000710591	0.0108919	yes	NW_007377746.1	242366	244423	+	1268	PREDICTED: uncharacterized protein LOC103507413 [Diaphorina citri]
LOC108252632	54.628	101.899	0.899427	0.000715412	0.0109589	no	NW_007378124.1	34208	35427	+	481	PREDICTED: transmembrane 9 superfamily member 2 [Papilio polytes]
LOC113465881	472.001	307.216	-0.619539	0.000715951	0.0109601	no	NW_007377613.1	210674	211859	-	1118	-
LOC113470166	10.2966	30.5423	1.56864	0.000718631	0.0109888	yes	NW_007378844.1	71726	81593	+	865	PREDICTED: zinc finger SWIM domain-containing protein 8 [Dinoponera quadriceps]
LOC103520288	116.596	64.6034	-0.851832	0.000718994	0.0109888	no	NW_007380826.1	5560	10456	-	760	PREDICTED: probable low-specificity L-threonine aldolase 2, partial [Diaphorina citri]
LOC103515836	40.1675	11.2187	-1.84012	0.000719194	0.0109888	yes	NW_007378850.1	9218	27162	+	1059	PREDICTED: lipoma HMGIC fusion partner-like [Diaphorina citri]
LOC103507601	548.076	1221.6	1.15633	0.000720293	0.0109985	yes	NW_007377764.1	99859	101394	+	1352	PREDICTED: putative leucine-rich repeat-containing protein DDB_G0290503 [Diaphorina citri]
LOC103518621	31.7411	66.6317	1.06986	0.000721794	0.0110124	yes	NW_007379701.1	34164	52391	+	1052	PREDICTED: CLIP-associating protein-like, partial [Diaphorina citri]
LOC108253501	3145.52	1773.44	-0.826751	0.000722254	0.0110124	no	NW_007379399.1	10252	13295	-	935	-
LOC103511138	459.66	715.397	0.638177	0.000722576	0.0110124	no	NW_007378112.1	122937	130891	+	1449	PREDICTED: interaptin-like, partial [Diaphorina citri]
LOC103519942	230.329	386.596	0.747134	0.000723228	0.0110153	no	NW_007380470.1	525	31320	-	3801	PREDICTED: E3 ubiquitin-protein ligase TRIP12-like, partial [Diaphorina citri]
LOC103504847	76.9405	135.45	0.815947	0.0007237	0.0110156	no	NW_007377572.1	470191	472856	-	846	PREDICTED: uncharacterized protein LOC103504847 [Diaphorina citri]
LOC103524295	153.138	89.2656	-0.778659	0.000726448	0.0110504	no	NW_007377528.1	108736	158578	+	2371	PREDICTED: mitochondrial sodium/hydrogen exchanger 9B2 [Diaphorina citri]
LOC103519273	16.1965	41.1944	1.34677	0.000727742	0.0110631	yes	NW_007380057.1	280	5151	-	440	PREDICTED: myosin-IA-like, partial [Diaphorina citri]
LOC103513617	2106.21	1442.79	-0.545793	0.000732605	0.0111299	no	NW_007378427.1	99261	103991	-	1668	PREDICTED: LOW QUALITY PROTEIN: ras-related protein Rab-7a [Diaphorina citri]
LOC103513028	1366.88	931.193	-0.553738	0.000738049	0.0112056	no	NW_007378346.1	54459	56133	+	1599	PREDICTED: uncharacterized protein LOC103513028 isoform X2 [Diaphorina citri]
LOC103519196	465.79	287.105	-0.698102	0.000743857	0.0112866	no	NW_007380022.1	1220	5362	-	1140	PREDICTED: ubiquitin carboxyl-terminal hydrolase 47-like, partial [Diaphorina citri]
LOC113466208	56.147	25.5481	-1.13599	0.000745007	0.0112969	yes	NW_007377664.1	140898	146351	-	641	-
LOC103518649	49.858	93.8879	0.913114	0.000750545	0.0113737	no	NW_007379712.1	7987	10946	+	1915	PREDICTED: uncharacterized protein LOC103518649 [Diaphorina citri]
LOC103514456	362.718	548.678	0.597112	0.00075103	0.0113739	no	NW_007378575.1	126670	133271	+	1304	PREDICTED: probable isocitrate dehydrogenase [NAD] subunit beta, mitochondrial [Diaphorina citri]
LOC103518631	149.171	86.4604	-0.786853	0.000753536	0.0114046	no	NW_007379706.1	23498	33296	-	871	-
LOC103516624	98.2717	166.74	0.762754	0.000754838	0.0114172	no	NW_007379046.1	169	10099	+	1701	PREDICTED: putative ATPase N2B, partial [Diaphorina citri]
LOC113465394	37.8131	75.5342	0.998243	0.00075904	0.0114735	no	NW_007377538.1	270840	272287	+	261	-
LOC103523657	248.803	386.922	0.637041	0.000761037	0.0114964	no	NW_007409163.1	7	4396	+	4390	PREDICTED: plasma membrane calcium-transporting ATPase 2-like [Diaphorina citri]
LOC108252775	392.607	253.442	-0.631433	0.000761764	0.0115002	no	NW_007378263.1	96926	97931	-	871	-
LOC108252174	828.931	555.627	-0.577136	0.000763553	0.01152	no	NW_007377750.1	232422	235082	-	2661	PREDICTED: uncharacterized protein LOC103524485 [Diaphorina citri]
LOC103508647	174.695	283.819	0.70013	0.00076486	0.0115324	no	NW_007377854.1	186363	188772	+	2137	PREDICTED: protein phosphatase 1 regulatory subunit 3B-like [Diaphorina citri]
LOC113470918	179.53	107.612	-0.738389	0.000766427	0.0115488	no	NW_007379357.1	22470	25591	-	2052	-
LOC113467922	152.866	89.3479	-0.77476	0.000769167	0.0115828	no	NW_007378022.1	148358	150136	-	1632	-
LOC103512480	26.8755	58.194	1.11458	0.000771074	0.0116043	yes	NW_007378275.1	15940	17489	-	1550	PREDICTED: beta-1,4-mannosyltransferase egh-like [Diaphorina citri]
LOC103505930	235.264	469.365	0.996426	0.000772877	0.0116241	no	NW_007377642.1	88728	90044	+	1317	PREDICTED: testis-specific serine/threonine-protein kinase 4-like [Diaphorina citri]
LOC113470773	61.4757	29.0414	-1.08191	0.000774011	0.0116339	yes	NW_007379243.1	34652	35489	-	739	-
LOC103511921	1144.83	1670.57	0.545201	0.000774637	0.011636	no	NW_007377472.1	122160	131517	-	2200	PREDICTED: putative thiosulfate sulfurtransferase, mitochondrial isoform X1 [Diaphorina citri]
LOC113467939	1901.2	754.701	-1.33293	0.000783146	0.0117565	yes	NW_007378031.1	83034	90510	+	511	-
LOC103514805	248.9	154.569	-0.687314	0.000784214	0.0117608	no	NW_007378654.1	51779	52777	+	999	PREDICTED: uncharacterized protein LOC103514805, partial [Diaphorina citri]
LOC108253173	7.0864	35.276	2.31556	0.000784411	0.0117608	yes	NW_007378776.1	10598	15006	-	4409	PREDICTED: putative leucine--tRNA ligase, mitochondrial-like [Pantholops hodgsonii]
LOC103505551	1641.99	3480.31	1.08377	0.000785606	0.0117713	yes	NW_007377618.1	177202	183019	+	5455	PREDICTED: dentin sialophosphoprotein-like [Diaphorina citri]
LOC103515203	3.85715	17.9741	2.22031	0.000788342	0.0118002	yes	NW_007378725.1	11265	17907	+	505	PREDICTED: hepatic triacylglycerol lipase-like [Diaphorina citri]
LOC103508551	143.774	83.2236	-0.788737	0.000788511	0.0118002	no	NW_007377844.1	205974	207230	+	1102	PREDICTED: lysosomal-trafficking regulator-like [Diaphorina citri]
LOC113473307	351.574	226.777	-0.632555	0.000791181	0.0118327	no	NW_007401327.1	23	692	-	546	-
LOC103508601	1011.06	684.162	-0.563463	0.00079349	0.0118599	no	NW_007377850.1	8567	10247	+	871	PREDICTED: gamma-glutamyl hydrolase-like [Diaphorina citri]
LOC103516060	577.908	383.572	-0.591343	0.00079421	0.0118633	no	NW_007378901.1	39629	41863	+	2235	PREDICTED: inositol-pentakisphosphate 2-kinase [Diaphorina citri]
LOC103511612	77.2749	148.292	0.94037	0.000796274	0.0118867	no	NW_007378164.1	81204	87739	+	2185	PREDICTED: histone H1-like [Diaphorina citri]
LOC103518912	788.711	529.864	-0.573874	0.000798447	0.0119117	no	NW_007379854.1	11414	38807	-	3070	PREDICTED: uncharacterized protein LOC103518912 [Diaphorina citri]
LOC113468947	169.577	270.387	0.673081	0.00080302	0.0119725	no	NW_007378335.1	63591	65333	-	471	hypothetical protein WH47_05835, partial [Habropoda laboriosa]
LOC113472766	3.84537	17.8585	2.21542	0.000806115	0.0120112	yes	NW_007385463.1	1069	1891	-	437	-
LOC103505717	130.305	74.3186	-0.810095	0.000809074	0.0120478	no	NW_007377628.1	15395	16683	-	857	PREDICTED: 26S proteasome non-ATPase regulatory subunit 14-like [Diaphorina citri]
LOC108251988	61.1259	111.109	0.862125	0.000810015	0.0120544	no	NW_007377648.1	98416	101666	+	786	S-adenosylmethionine decarboxylase proenzyme, partial [Zootermopsis nevadensis]
LOC103512747	660.783	1189.13	0.847658	0.000813379	0.012094	no	NW_007378312.1	67312	94609	+	1077	PREDICTED: LOW QUALITY PROTEIN: 14-3-3 protein epsilon [Diaphorina citri]
LOC103505564	113.631	189.441	0.737395	0.000813683	0.012094	no	NW_007377619.1	31266	35943	+	1100	PREDICTED: ras-related protein Rab-30-like [Diaphorina citri]
LOC113468576	64.7076	166.237	1.36123	0.000814775	0.0121027	yes	NW_007378208.1	112484	113361	-	807	-
LOC113466608	13.4715	38.1631	1.50227	0.000816921	0.0121271	yes	NW_007377735.1	139186	146086	-	621	PREDICTED: acetyl-CoA carboxylase-like [Diaphorina citri]
LOC113469202	84.8908	44.4529	-0.933332	0.000817886	0.0121339	no	NW_007378417.1	37955	38522	+	370	-
LOC103521764	150.612	88.3713	-0.769189	0.000819291	0.0121473	no	NW_007383268.1	5168	7864	+	1486	PREDICTED: eukaryotic translation elongation factor 1 epsilon-1-like isoform X1 [Diaphorina citri]
LOC103508567	48.0671	90.9112	0.919407	0.000820335	0.0121552	no	NW_007377845.1	176391	193534	+	979	PREDICTED: cysteine-rich hydrophobic domain 2 protein [Diaphorina citri]
LOC103520142	117.331	65.771	-0.835065	0.00082216	0.0121676	no	NW_007380668.1	5157	6602	+	1446	PREDICTED: synaptotagmin-7 [Diaphorina citri]
LOC108252816	157.632	92.8431	-0.763691	0.000822185	0.0121676	no	NW_007378313.1	174057	175559	+	1348	-
LOC103513986	591.366	878.267	0.570608	0.000830992	0.0122904	no	NW_007378488.1	37783	41383	-	908	PREDICTED: facilitated trehalose transporter Tret1-like [Diaphorina citri]
LOC108252657	19.1444	45.7377	1.25646	0.000835965	0.0123516	yes	NW_007378144.1	121208	122412	+	638	PREDICTED: zinc finger protein GLIS1 [Tribolium castaneum]
LOC103507904	118.713	279.655	1.23617	0.000836159	0.0123516	yes	NW_007377785.1	81968	85767	+	1344	PREDICTED: peptidyl-prolyl cis-trans isomerase G-like [Diaphorina citri]
LOC103508985	510.779	337.027	-0.599834	0.000837369	0.0123619	no	NW_007377890.1	342587	345709	-	1066	PREDICTED: splicing factor 1-like [Diaphorina citri]
LOC103518893	63.7373	121.079	0.925745	0.00083869	0.0123738	no	NW_007379843.1	4872	7013	-	2142	PREDICTED: dynein intermediate chain 2, axonemal-like [Diaphorina citri]
LOC103507801	3004.09	4319.9	0.524072	0.000846604	0.0124829	no	NW_007377777.1	147433	154769	+	951	PREDICTED: transferrin-like [Diaphorina citri]
LOC103507035	5824.48	4044.03	-0.526335	0.000854932	0.0125979	no	NW_007377719.1	91972	93561	+	697	PREDICTED: longitudinals lacking protein, isoforms A/B/D/L-like [Diaphorina citri]
LOC103510873	276.444	423.601	0.615723	0.000856546	0.012614	no	NW_007378085.1	165300	174231	-	560	PREDICTED: NADH dehydrogenase [ubiquinone] 1 alpha subcomplex subunit 9, mitochondrial-like, partial [Diaphorina citri]
LOC113468143	161.315	96.0763	-0.747631	0.000860483	0.0126566	no	NW_007378088.1	71854	75898	-	1000	-
LOC113465941	57.6606	10.6772	-2.43305	0.000860595	0.0126566	yes	NW_007377621.1	173806	174320	-	430	-
LOC103510691	355.93	229.306	-0.634317	0.000861697	0.0126566	no	NW_007378067.1	124008	136426	-	970	PREDICTED: uncharacterized protein LOC103510691, partial [Diaphorina citri]
LOC113472072	4.9467	19.922	2.00982	0.000862335	0.0126566	yes	NW_007381196.1	3109	4023	+	427	-
LOC113465285	173.506	93.9166	-0.885535	0.000862724	0.0126566	no	NW_007378465.1	38777	41321	-	731	PREDICTED: uncharacterized protein LOC103513850 [Diaphorina citri]
LOC103524289	136.235	220.403	0.694044	0.000862805	0.0126566	no	NW_007377528.1	1599	15484	-	1108	PREDICTED: retinoic acid receptor RXR [Diaphorina citri]
LOC103517470	143.039	291.769	1.02842	0.000863536	0.0126566	yes	NW_007379284.1	38093	42364	+	2792	PREDICTED: uncharacterized protein LOC103517468 [Diaphorina citri]
LOC103508186	3821.02	2631.58	-0.538028	0.000863654	0.0126566	no	NW_007377811.1	103582	131731	-	1806	PREDICTED: serine proteinase stubble-like [Diaphorina citri]
LOC103518880	394.794	253.829	-0.637247	0.000864791	0.0126655	no	NW_007379836.1	24	10391	+	535	PREDICTED: electron-transfer-flavoprotein beta polypeptide isoform X1 [Bombyx mori]
LOC103516734	124.44	203.232	0.707675	0.000866038	0.012676	no	NW_007379077.1	143741	150924	-	2269	PREDICTED: TLC domain-containing protein 2-like [Diaphorina citri]
LOC103515892	1402.46	2029.66	0.533272	0.000870729	0.0127369	no	NW_007378865.1	58126	84416	+	2278	PREDICTED: protein tyrosine phosphatase type IVA 1 [Diaphorina citri]
LOC103522871	78.7486	136.728	0.795983	0.000876957	0.0128202	no	NW_007389612.1	7	1422	-	1416	PREDICTED: uncharacterized protein LOC103522871, partial [Diaphorina citri]
LOC103519061	160.498	94.9691	-0.757026	0.00088034	0.0128618	no	NW_007379934.1	634	19592	-	2718	PREDICTED: putative GPI-anchor transamidase [Diaphorina citri]
LOC113473171	142.954	69.8917	-1.03236	0.000881501	0.012871	yes	NW_007394960.1	14	10239	-	406	-
LOC103514094	528.983	350.307	-0.594602	0.000889771	0.0129822	no	NW_007378509.1	87945	99371	+	1278	ATP-dependent RNA helicase DHX8 [Eufriesea mexicana]
LOC103513717	661.954	1431.02	1.11224	0.000890198	0.0129822	yes	NW_007378442.1	39902	43920	+	2586	PREDICTED: uncharacterized protein LOC103513717 [Diaphorina citri]
LOC103517369	405.678	607.997	0.583728	0.000891933	0.0129996	no	NW_007379249.1	43912	50451	-	1010	PREDICTED: cytosolic non-specific dipeptidase [Diaphorina citri]
LOC113470848	21.1976	51.0259	1.26733	0.000893896	0.0130203	yes	NW_007379293.1	21671	28049	+	276	-
LOC103514923	184.352	103.662	-0.830582	0.000896606	0.0130487	no	NW_007378673.1	63386	64589	+	833	PREDICTED: U6 snRNA-associated Sm-like protein LSm2 [Diaphorina citri]
LOC113467065	315.04	201.361	-0.64575	0.000897049	0.0130487	no	NW_007377827.1	94744	99141	-	4143	-
LOC103512426	391.285	243.69	-0.683174	0.000897972	0.0130487	no	NW_007378268.1	30084	34883	+	3310	PREDICTED: uncharacterized protein DDB_G0284459-like [Diaphorina citri]
LOC103510603	61.8567	111.108	0.844961	0.000898015	0.0130487	no	NW_007378054.1	136163	161170	+	1489	PREDICTED: alanine--glyoxylate aminotransferase 2, mitochondrial-like [Diaphorina citri]
LOC103517220	97.8254	53.043	-0.883047	0.000899723	0.0130656	no	NW_007379209.1	7567	14337	+	674	PREDICTED: UPF0565 protein C2orf69 homolog [Diaphorina citri]
LOC103521880	25.4643	65.6018	1.36526	0.000901946	0.0130899	yes	NW_007383582.1	3181	5812	-	851	PREDICTED: protein unc-45 homolog B-like, partial [Diaphorina citri]
LOC103515247	730.777	1072.87	0.553969	0.000902664	0.0130924	no	NW_007378731.1	58861	66288	-	2121	PREDICTED: uncharacterized protein LOC103515247 [Diaphorina citri]
LOC103524467	34.6324	12.8179	-1.43396	0.000908693	0.0131719	yes	NW_007377537.1	11776	15207	-	723	PREDICTED: uncharacterized protein LOC103524467, partial [Diaphorina citri]
LOC103513097	997.387	1916.71	0.942403	0.000911494	0.0132046	no	NW_007378355.1	76748	78539	-	835	PREDICTED: extensin-like [Diaphorina citri]
LOC103518454	309.519	471.851	0.608304	0.000913404	0.0132243	no	NW_007377497.1	386944	416071	-	2172	PREDICTED: long-chain-fatty-acid--CoA ligase 3-like [Diaphorina citri]
LOC103513420	203.866	124.97	-0.706037	0.000915565	0.0132476	no	NW_007378399.1	18937	21544	-	459	PREDICTED: leucine-rich repeat-containing protein 57-like [Diaphorina citri]
LOC113471660	204.275	124.897	-0.709781	0.000916575	0.0132535	no	NW_007380179.1	232	1529	-	1123	-
LOC103513941	26.9466	57.9364	1.10437	0.000917163	0.0132535	yes	NW_007378480.1	128784	131812	-	2255	PREDICTED: heat shock protein 70 A1-like [Diaphorina citri]
LOC113470708	112.046	235.026	1.06873	0.000917632	0.0132535	yes	NW_007379192.1	11348	12355	-	735	-
LOC103514603	0.699036	9.65475	3.7878	0.000918366	0.0132562	yes	NW_007378609.1	13707	15112	-	1190	PREDICTED: uncharacterized protein LOC103514603 [Diaphorina citri]
LOC103509654	29.5733	10.171	-1.53984	0.000920223	0.013275	yes	NW_007377952.1	1198	21460	+	1470	PREDICTED: uncharacterized protein LOC103509654, partial [Diaphorina citri]
LOC103517443	2063.95	4438.2	1.10456	0.000922398	0.013296	yes	NW_007379274.1	31961	33886	+	936	PREDICTED: dynein light chain 1, cytoplasmic-like [Diaphorina citri]
LOC103510548	97.9822	53.2884	-0.878697	0.000922789	0.013296	no	NW_007377465.1	469841	476154	-	1297	PREDICTED: clavesin-2-like [Diaphorina citri]
LOC103512599	167.996	92.5079	-0.860782	0.000924195	0.0133045	no	NW_007378294.1	82308	85883	-	558	-
LOC103516393	246.47	154.323	-0.675462	0.000924482	0.0133045	no	NW_007378984.1	27809	45380	+	2683	PREDICTED: transcription factor Sp4-like [Diaphorina citri]
LOC103517796	580.682	387.968	-0.581812	0.000927902	0.0133347	no	NW_007377494.1	48955	64830	-	2231	PREDICTED: isovaleryl-CoA dehydrogenase, mitochondrial [Diaphorina citri]
LOC113467924	103.945	57.2434	-0.860639	0.000927909	0.0133347	no	NW_007378024.1	161063	171996	+	1131	PREDICTED: popeye domain-containing protein 3 [Diaphorina citri]
LOC103508575	160.132	94.5654	-0.759877	0.000928252	0.0133347	no	NW_007377458.1	533433	536213	+	1520	PREDICTED: putative protein TPRXL [Diaphorina citri]
LOC113468446	231.501	143.704	-0.687919	0.000931301	0.0133705	no	NW_007377471.1	463160	466886	+	1225	-
LOC103513228	136.326	219.252	0.685529	0.000933032	0.0133874	no	NW_007378373.1	42068	45800	+	957	PREDICTED: retinol dehydrogenase 12-like [Diaphorina citri]
LOC103512734	243.306	151.998	-0.678719	0.000936517	0.0134294	no	NW_007378310.1	81993	87972	+	1858	PREDICTED: cytochrome P450 4C1-like [Diaphorina citri]
LOC103522258	151.428	241.818	0.675288	0.000938385	0.0134481	no	NW_007385022.1	21806	24542	-	2064	PREDICTED: serine/threonine-protein kinase PINK1, mitochondrial-like isoform X1 [Diaphorina citri]
LOC103509755	183.32	375.23	1.03341	0.000939876	0.0134615	yes	NW_007377960.1	65330	68606	+	721	PREDICTED: uncharacterized protein LOC103509755 [Diaphorina citri]
LOC103508407	63.2796	30.6833	-1.04429	0.000946493	0.0135482	yes	NW_007377831.1	101176	106121	-	1215	PREDICTED: thioredoxin-related transmembrane protein 2 homolog [Diaphorina citri]
LOC103518572	408.674	613.599	0.586347	0.000948967	0.0135755	no	NW_007379679.1	8134	58797	+	1830	PREDICTED: splicing factor 3B subunit 3-like [Diaphorina citri]
LOC103522278	167.4	100.161	-0.740975	0.000953421	0.0136311	no	NW_007385108.1	1416	2875	+	1175	-
LOC113466939	81.2865	35.7506	-1.18505	0.000954386	0.0136368	yes	NW_007377798.1	208027	208993	+	900	-
LOC103510466	1357.41	930.529	-0.544732	0.000958632	0.0136846	no	NW_007378036.1	103282	140776	-	2807	PREDICTED: nucleoporin NSP1-like [Diaphorina citri]
LOC103510405	274.706	174.163	-0.65745	0.000959146	0.0136846	no	NW_007378030.1	41668	68914	-	1725	PREDICTED: uncharacterized protein LOC103510405 isoform X1 [Diaphorina citri]
LOC103506944	337.953	712.358	1.07578	0.000959441	0.0136846	yes	NW_007377712.1	199682	201353	-	1392	PREDICTED: uncharacterized protein LOC103506944 isoform X1 [Diaphorina citri]
LOC103507298	7.14574	25.0277	1.80837	0.000961017	0.0136989	yes	NW_007377739.1	80556	84036	+	998	PREDICTED: LOW QUALITY PROTEIN: ubiquitin-conjugating enzyme E2 E1-like [Diaphorina citri]
LOC103517846	1122.38	3791.28	1.75612	0.000961771	0.0137015	yes	NW_007377494.1	285493	304351	+	1863	PREDICTED: arylsulfatase B-like isoform X1 [Diaphorina citri]
LOC113468224	67.4856	33.2673	-1.02048	0.000976237	0.0138934	yes	NW_007378112.1	16578	18936	-	2359	PREDICTED: uncharacterized protein LOC107447601, partial [Parasteatoda tepidariorum]
LOC108253496	81.406	41.9536	-0.956343	0.000976701	0.0138934	no	NW_007379390.1	38177	40893	+	1696	-
LOC103510483	12.4069	33.7482	1.44367	0.000976978	0.0138934	yes	NW_007378037.1	96504	109367	-	1472	PREDICTED: inversin [Diaphorina citri]
LOC103518952	103.372	177.346	0.778719	0.000982574	0.0139587	no	NW_007379873.1	14268	19227	-	732	PREDICTED: RING finger protein 11-like [Diaphorina citri]
LOC113467786	102.022	55.5906	-0.875959	0.000982729	0.0139587	no	NW_007377988.1	352505	354528	-	2024	PREDICTED: phosphatidate cytidylyltransferase, photoreceptor-specific [Diaphorina citri]
LOC103521543	37.5843	74.3832	0.984847	0.000985049	0.0139799	no	NW_007382795.1	538	2557	+	951	PREDICTED: UDP-glucuronosyltransferase 2B30-like [Diaphorina citri]
LOC103517423	30818.7	21593.7	-0.513196	0.000985383	0.0139799	no	NW_007377492.1	240137	252018	+	1896	PREDICTED: tubulin beta-1 chain [Diaphorina citri]
LOC103508038	12.3937	33.62	1.43971	0.000988791	0.0140199	yes	NW_007377796.1	88791	91840	-	750	PREDICTED: protein scarlet-like [Diaphorina citri]
LOC103518533	43.4217	17.6209	-1.30113	0.000989567	0.0140227	yes	NW_007379658.1	13823	15944	+	605	PREDICTED: uncharacterized protein LOC103518533 [Diaphorina citri]
LOC103511870	113.119	274.306	1.27795	0.00099244	0.0140551	yes	NW_007378194.1	14218	17748	+	2084	PREDICTED: uncharacterized protein LOC103511870 [Diaphorina citri]
LOC113471312	1.73875	14.1155	3.02115	0.000998372	0.0141308	yes	NW_007379704.1	7141	8861	-	1449	-
LOC113466903	44.2119	17.3738	-1.34752	0.00100336	0.0141931	yes	NW_007377789.1	302147	303533	-	1187	-
LOC103518590	1073.42	732.405	-0.551507	0.00100546	0.0142144	no	NW_007379689.1	9823	42313	-	1081	PREDICTED: protein transport protein sec31-like, partial [Diaphorina citri]
LOC103508679	745.275	1089.08	0.547264	0.00100725	0.0142312	no	NW_007377859.1	6018	10834	+	1818	PREDICTED: ATP-dependent Clp protease ATP-binding subunit clpX-like, mitochondrial [Diaphorina citri]
LOC103517361	16.9322	41.705	1.30045	0.00101154	0.0142835	yes	NW_007379248.1	59214	68980	-	822	PREDICTED: transmembrane protein 104-like [Diaphorina citri]
LOC103515333	241.085	151.338	-0.671768	0.00101267	0.014291	no	NW_007378749.1	25428	31577	-	1475	PREDICTED: uncharacterized protein LOC103515333 [Diaphorina citri]
LOC103506991	221.362	366.826	0.728688	0.00101364	0.0142963	no	NW_007377716.1	84361	94983	+	1550	PREDICTED: prenylcysteine oxidase-like [Diaphorina citri]
LOC113466075	695.533	467.608	-0.57282	0.00101653	0.0143287	no	NW_007377644.1	250796	259715	+	1626	-
LOC103509921	12287.7	8609.06	-0.513283	0.00101924	0.0143585	no	NW_007377977.1	139398	150811	-	1803	PREDICTED: histone H1-II [Diaphorina citri]
LOC113473207	378.291	247.32	-0.613119	0.0010257	0.014441	no	NW_007396432.1	7	11422	+	1611	PREDICTED: circumsporozoite protein-like [Diaphorina citri]
LOC103515883	354.42	534.761	0.593435	0.00103696	0.014591	no	NW_007378862.1	34430	71881	-	2367	PREDICTED: guanine nucleotide-binding protein G(I)/G(S)/G(T) subunit beta-1 isoform X2 [Diaphorina citri]
LOC103511781	343.796	179.211	-0.939895	0.00104057	0.0146332	no	NW_007378185.1	91253	92896	-	1644	PREDICTED: calmodulin-like [Diaphorina citri]
LOC103524799	298.725	451.972	0.597416	0.00104251	0.0146519	no	NW_007377558.1	10581	13401	+	1013	PREDICTED: paxillin-B-like [Diaphorina citri]
LOC103516621	71.2187	167.303	1.23213	0.00104371	0.0146602	yes	NW_007379046.1	39980	41560	-	1355	PREDICTED: SRSF protein kinase 2-like [Diaphorina citri]
LOC103516630	65.0325	144.623	1.15306	0.00104774	0.0147082	yes	NW_007379046.1	44655	50051	+	1661	PREDICTED: SRSF protein kinase 1-like [Diaphorina citri]
LOC103510920	23.1764	75.4451	1.70277	0.00105356	0.0147812	yes	NW_007378090.1	86406	87656	-	657	PREDICTED: protein bicaudal C homolog 1-A-like isoform X1 [Diaphorina citri]
LOC113470913	18.4513	45.1363	1.29057	0.00105642	0.0148091	yes	NW_007379351.1	31498	32393	+	517	-
LOC103507483	31.5508	64.4899	1.03139	0.00105728	0.0148091	yes	NW_007377440.1	1030643	1060964	+	1088	PREDICTED: elongation of very long chain fatty acids protein AAEL008004-like [Diaphorina citri]
LOC113465691	5.27786	20.5438	1.96068	0.00105741	0.0148091	yes	NW_007377582.1	12055	12532	-	173	-
LOC113467612	25.3981	7.9288	-1.67954	0.00105801	0.0148091	yes	NW_007377461.1	481492	481935	-	332	-
LOC113465897	197.109	347.543	0.818197	0.0010598	0.0148255	no	NW_007377616.1	233205	235572	+	1693	-
LOC113467675	203.548	125.779	-0.694479	0.00106171	0.0148435	no	NW_007377956.1	154850	155915	+	1066	-
LOC113471446	90.5402	154.141	0.76762	0.0010636	0.0148613	no	NW_007379864.1	8363	19427	+	1139	-
LOC113467801	1246.56	2646.82	1.08631	0.00106485	0.0148701	yes	NW_007377989.1	125265	130633	-	4090	hypothetical protein L798_00476 [Zootermopsis nevadensis]
LOC103507696	140.603	82.6134	-0.767179	0.00106897	0.0149104	no	NW_007377455.1	50771	58793	+	1979	PREDICTED: WD repeat-containing protein on Y chromosome-like [Diaphorina citri]
LOC103507516	20.6431	51.2701	1.31246	0.00106898	0.0149104	yes	NW_007377754.1	109237	111212	+	1837	PREDICTED: uncharacterized protein LOC103507516 [Diaphorina citri]
LOC103516591	125.723	70.7784	-0.828868	0.00107021	0.0149189	no	NW_007379038.1	131778	133206	+	942	PREDICTED: NECAP-like protein CG9132 [Diaphorina citri]
LOC103513652	366.726	239.351	-0.615578	0.00107299	0.014949	no	NW_007377478.1	278417	295239	+	1516	PREDICTED: uncharacterized protein LOC103513652, partial [Diaphorina citri]
LOC113471282	31.6378	97.7027	1.62675	0.00107381	0.0149518	yes	NW_007379666.1	31731	33833	+	841	PREDICTED: uncharacterized protein LOC103518546 [Diaphorina citri]
LOC113466621	34.4702	11.4748	-1.58688	0.0010749	0.0149583	yes	NW_007377454.1	518239	522225	-	1294	PREDICTED: protein FAM169B-like [Diaphorina citri]
LOC113466769	142.196	83.7089	-0.76443	0.00107618	0.0149667	no	NW_007377765.1	68100	72508	+	2089	PREDICTED: transcriptional repressor CTCF-like [Diaphorina citri]
LOC103507880	91.4078	42.5782	-1.1022	0.00107675	0.0149667	yes	NW_007377783.1	139740	143079	+	409	PREDICTED: sestrin homolog [Diaphorina citri]
LOC103524319	335.299	217.442	-0.624815	0.00107747	0.014968	no	NW_007377529.1	273913	293231	+	1588	PREDICTED: carbonic anhydrase 2-like [Diaphorina citri]
LOC103513700	412.04	624.449	0.5998	0.00107901	0.0149808	no	NW_007378440.1	117060	142383	-	2606	PREDICTED: protein suppressor of forked-like [Diaphorina citri]
LOC103514711	69.9107	35.2218	-0.989045	0.00108958	0.0151167	no	NW_007378635.1	25404	34178	-	1293	PREDICTED: uncharacterized protein LOC103514711 [Diaphorina citri]
LOC103516984	15469	10861.7	-0.510128	0.00109048	0.0151167	no	NW_007379140.1	17198	19340	-	748	PREDICTED: ubiquitin-40S ribosomal protein S27a [Diaphorina citri]
LOC103511022	192.509	118.02	-0.705897	0.00109069	0.0151167	no	NW_007378098.1	5746	32930	+	4824	PREDICTED: cubilin [Diaphorina citri]
LOC113473735	158.96	95.1459	-0.74045	0.00109193	0.0151252	no	NW_007377523.1	115063	116371	+	1222	-
LOC103515141	639.869	429.466	-0.575233	0.00109304	0.0151318	no	NW_007378712.1	151279	153542	+	839	PREDICTED: signal peptidase complex subunit 1 [Diaphorina citri]
LOC103521609	45.233	85.3797	0.916518	0.00110402	0.015275	no	NW_007382956.1	378	3697	+	751	PREDICTED: probable phosphorylase b kinase regulatory subunit alpha, partial [Diaphorina citri]
LOC103518764	118.281	246.774	1.06098	0.00110546	0.0152862	yes	NW_007379773.1	2327	26300	-	2509	PREDICTED: WD repeat-containing protein 16, partial [Diaphorina citri]
LOC103519682	42.8255	84.3681	0.978228	0.00110848	0.0153191	no	NW_007380292.1	7059	12818	+	1096	PREDICTED: ADP/ATP translocase 2-like [Diaphorina citri]
LOC103511267	9.84584	29.0332	1.56012	0.00111222	0.015362	yes	NW_007378127.1	90428	91553	-	792	PREDICTED: probable inactive protein kinase DDB_G0270444 [Diaphorina citri]
LOC103511698	903.57	614.174	-0.556989	0.00111427	0.0153797	no	NW_007377471.1	137946	139758	+	1432	PREDICTED: RNA-binding protein 5-like [Diaphorina citri]
LOC103507479	124.555	202.344	0.70002	0.00111479	0.0153797	no	NW_007377454.1	297444	333673	+	4600	PREDICTED: dystroglycan-like [Diaphorina citri]
LOC113469808	136.681	80.2434	-0.768358	0.00111775	0.0154117	no	NW_007378669.1	86153	88150	-	872	-
LOC113467713	128.644	207.909	0.692569	0.00112041	0.0154351	no	NW_007377967.1	65629	67050	-	482	PREDICTED: phosphoglycerate mutase 1-like [Diaphorina citri]
LOC103509121	124.25	71.6195	-0.794817	0.00112073	0.0154351	no	NW_007377904.1	24493	78909	+	3329	PREDICTED: RIMS-binding protein 2-like [Diaphorina citri]
LOC103515989	3798.79	2655.89	-0.516343	0.00112558	0.0154901	no	NW_007378883.1	75959	78111	-	705	PREDICTED: 60S ribosomal protein L35a-like [Diaphorina citri]
LOC113471946	254.123	550.801	1.116	0.00112601	0.0154901	yes	NW_007380763.1	10845	12193	+	1128	-
LOC113469815	584.392	391.218	-0.578964	0.0011288	0.0155195	no	NW_007377484.1	225383	240967	+	1079	PREDICTED: putative uncharacterized protein DDB_G0290521 [Diaphorina citri]
LOC103506111	151.909	90.3998	-0.748815	0.00113013	0.0155289	no	NW_007377652.1	1267	22873	+	3357	PREDICTED: Down syndrome cell adhesion molecule-like protein Dscam2 [Diaphorina citri]
LOC103519311	20.4573	46.9736	1.19923	0.00113367	0.0155687	yes	NW_007377501.1	51281	79513	+	862	PREDICTED: GATA zinc finger domain-containing protein 14-like [Diaphorina citri]
LOC113473355	405.214	264.736	-0.614131	0.00113656	0.0155995	no	NW_007403571.1	48	744	-	497	-
LOC113467565	127.631	73.7476	-0.791307	0.00114112	0.015653	no	NW_007377937.1	234181	236477	-	2297	PREDICTED: zinc finger protein OZF-like [Diaphorina citri]
LOC103516782	30.1233	10.1184	-1.5739	0.00114316	0.0156721	yes	NW_007377442.1	492110	492953	-	527	PREDICTED: neurogenic locus protein delta-like [Diaphorina citri]
LOC103510125	17.3286	41.6855	1.26639	0.00114725	0.0157192	yes	NW_007377996.1	91321	118358	-	2010	PREDICTED: von Willebrand factor D and EGF domain-containing protein-like [Diaphorina citri]
LOC108252395	660.149	1440.19	1.12539	0.00114885	0.0157322	yes	NW_007377908.1	9552	14106	-	2825	PREDICTED: ERI1 exoribonuclease 2-like, partial [Diaphorina citri]
LOC103514135	160.292	96.0309	-0.739135	0.00115596	0.0158077	no	NW_007378517.1	3574	12209	+	1161	PREDICTED: ABC transporter G family member 23-like [Diaphorina citri]
LOC103507494	124.354	294.518	1.2439	0.00115634	0.0158077	yes	NW_007377753.1	16229	19670	+	2858	PREDICTED: uncharacterized protein LOC103507494 isoform X1 [Diaphorina citri]
LOC113468555	37.2632	85.967	1.20603	0.0011575	0.0158077	yes	NW_007378203.1	36952	40557	+	941	PREDICTED: uncharacterized protein LOC103516642 [Diaphorina citri]
LOC113467396	203.175	341.312	0.748366	0.00115753	0.0158077	no	NW_007377905.1	202986	203851	-	649	-
LOC103522137	118.385	57.7669	-1.03517	0.00115769	0.0158077	yes	NW_007384401.1	1344	3286	-	712	PREDICTED: uncharacterized protein LOC103522137, partial [Diaphorina citri]
LOC108254335	307.095	198.238	-0.631455	0.00115878	0.0158077	no	NW_007377521.1	356703	359031	+	2015	-
LOC103521843	38.8655	75.6413	0.960683	0.00115897	0.0158077	no	NW_007383456.1	9998	11340	-	1093	PREDICTED: ankyrin repeat domain-containing protein 11-like, partial [Diaphorina citri]
LOC113467770	186.769	111.155	-0.748684	0.00116192	0.0158389	no	NW_007377986.1	24361	25587	-	1133	-
LOC103513100	104.141	171.688	0.721244	0.00116366	0.015848	no	NW_007378355.1	104763	114518	+	3492	PREDICTED: kynurenine/alpha-aminoadipate aminotransferase, mitochondrial [Diaphorina citri]
LOC103508725	80.6319	42.2228	-0.933327	0.00116391	0.015848	no	NW_007377862.1	194049	195836	-	807	PREDICTED: chloride channel protein 2-like [Diaphorina citri]
LOC113471158	80.49	41.8526	-0.943492	0.00116677	0.015878	no	NW_007379545.1	7	3617	+	1608	-
LOC103524685	133.808	214.311	0.679538	0.00117073	0.0159228	no	NW_007377551.1	57223	140003	-	5040	PREDICTED: uncharacterized protein LOC103524685 [Diaphorina citri]
LOC108253717	299.424	460.885	0.622216	0.00117274	0.0159333	no	NW_007380139.1	12008	12427	-	331	-
LOC103516499	180.477	281.501	0.641324	0.00117282	0.0159333	no	NW_007379010.1	41472	68834	+	1263	PREDICTED: neurofilament medium polypeptide-like [Diaphorina citri]
LOC113465549	54.98	25.6554	-1.09964	0.0011738	0.0159375	yes	NW_007377560.1	81817	84276	-	569	-
LOC103506671	43.9319	18.9083	-1.21624	0.00118794	0.0161187	yes	NW_007377691.1	89456	92488	+	698	PREDICTED: uncharacterized protein LOC103506671 [Diaphorina citri]
LOC113468498	119.833	62.2162	-0.945659	0.00118864	0.0161187	no	NW_007378188.1	42640	43474	+	548	-
LOC113471165	42.4903	80.9799	0.930431	0.00118935	0.0161187	no	NW_007379549.1	10757	11369	-	160	-
LOC103520858	755.242	241.977	-1.64207	0.00118982	0.0161187	yes	NW_007381582.1	1287	23161	-	11693	PREDICTED: uncharacterized protein LOC103520858 [Diaphorina citri]
LOC103509703	31.7307	80.1037	1.33599	0.00119126	0.0161289	yes	NW_007377955.1	63474	64297	+	604	PREDICTED: uncharacterized protein C15orf26-like [Diaphorina citri]
LOC103511502	101.084	213.588	1.07928	0.00119278	0.0161404	yes	NW_007378155.1	27688	31164	+	1292	PREDICTED: CAAX prenyl protease 1 homolog [Diaphorina citri]
LOC103519757	43.786	18.8117	-1.21884	0.00119471	0.0161575	yes	NW_007380342.1	38209	40431	-	1596	-
LOC103517710	15.9056	39.2798	1.30425	0.00119619	0.0161685	yes	NW_007379361.1	40750	84931	-	1100	PREDICTED: tyrosine-protein kinase Src42A, partial [Diaphorina citri]
LOC113467925	95.9635	197.44	1.04085	0.00119961	0.0162055	yes	NW_007378025.1	107912	109489	+	1050	-
LOC113467002	23.9312	7.46935	-1.67984	0.00120323	0.0162331	yes	NW_007377457.1	142234	143154	-	714	-
LOC103513703	61.4204	114.027	0.892581	0.00120356	0.0162331	no	NW_007377478.1	85114	108675	-	1866	PREDICTED: beta-glucuronidase-like [Diaphorina citri]
LOC103505959	3052.39	2128.04	-0.520416	0.00120381	0.0162331	no	NW_007377643.1	123393	125814	-	551	PREDICTED: 40S ribosomal protein S23 [Diaphorina citri]
LOC103506072	71.0057	163.499	1.20328	0.00120435	0.0162331	yes	NW_007377649.1	124178	124767	+	437	PREDICTED: uncharacterized protein LOC103506072 [Diaphorina citri]
LOC113465340	109.208	179.423	0.716291	0.00120663	0.0162514	no	NW_007378122.1	31586	35589	+	1554	PREDICTED: kinectin-like [Diaphorina citri]
LOC103516915	88.1898	47.3299	-0.89786	0.00120758	0.0162514	no	NW_007379126.1	54191	67847	+	1594	PREDICTED: uncharacterized protein LOC103516915 [Diaphorina citri]
LOC103524797	1819.57	1263.44	-0.52624	0.00120774	0.0162514	no	NW_007377558.1	131039	201836	+	3209	PREDICTED: ecdysone-inducible protein E75 [Diaphorina citri]
LOC103506071	152.482	323.103	1.08336	0.00121652	0.0163604	yes	NW_007377649.1	37640	42968	-	2784	PREDICTED: putative leucine-rich repeat-containing protein DDB_G0290503 [Diaphorina citri]
LOC103518322	108.27	177.095	0.709885	0.00122031	0.016394	no	NW_007379579.1	653	6438	-	1538	PREDICTED: dolichyl-diphosphooligosaccharide--protein glycosyltransferase subunit STT3B-like, partial [Diaphorina citri]
LOC103505132	108.222	177.139	0.710891	0.00122038	0.016394	no	NW_007377590.1	112339	136433	-	2643	PREDICTED: USP6 N-terminal-like protein [Diaphorina citri]
LOC103514974	35.9865	14.2311	-1.33841	0.00122643	0.0164659	yes	NW_007378680.1	99531	108293	+	3304	PREDICTED: uncharacterized protein LOC103521892 [Diaphorina citri]
LOC113471689	261.686	166.628	-0.651209	0.00122836	0.0164827	no	NW_007380229.1	19972	22544	+	2182	-
LOC103506947	65.1416	114.339	0.811666	0.00122914	0.0164839	no	NW_007377712.1	26510	51264	+	3533	PREDICTED: anoctamin-7-like [Diaphorina citri]
LOC103508743	514.863	755.55	0.553337	0.00123009	0.0164875	no	NW_007377865.1	196625	218176	-	817	PREDICTED: eukaryotic translation initiation factor 4B, partial [Diaphorina citri]
LOC108252324	300.68	516.452	0.780406	0.00123232	0.0165081	no	NW_007377457.1	526063	535669	-	1582	-
LOC113469724	27.2755	57.0221	1.06392	0.00123733	0.0165598	yes	NW_007377483.1	272267	273133	-	588	PREDICTED: esterase FE4-like isoform X1 [Diaphorina citri]
LOC103509408	136.669	312.191	1.19174	0.00123896	0.0165598	yes	NW_007377930.1	31506	33153	-	1361	PREDICTED: trichohyalin-like isoform X1 [Diaphorina citri]
LOC103510764	329.769	494.494	0.584498	0.00123906	0.0165598	no	NW_007378073.1	97458	159797	+	2652	PREDICTED: run domain Beclin-1 interacting and cysteine-rich containing protein-like [Diaphorina citri]
LOC113468302	144.244	228.617	0.66442	0.00124064	0.0165598	no	NW_007378131.1	134460	136391	-	944	PREDICTED: probable protein phosphatase 2C T23F11.1 [Diaphorina citri]
LOC113468876	391.395	581.525	0.571218	0.00124076	0.0165598	no	NW_007378310.1	173179	176383	+	1601	-
LOC103518361	93.9194	161.088	0.778354	0.00124077	0.0165598	no	NW_007377497.1	122625	126654	+	3312	PREDICTED: sodium/potassium-transporting ATPase subunit alpha-like [Diaphorina citri]
LOC113466205	297.649	191.884	-0.633376	0.00124101	0.0165598	no	NW_007377664.1	64114	69005	-	4022	-
LOC113465595	29.9647	62.0512	1.05019	0.00124178	0.016561	yes	NW_007377570.1	29712	31216	-	505	PREDICTED: early growth response protein 1-like [Diaphorina citri]
LOC113466174	451.742	292.931	-0.624941	0.00124778	0.0166318	no	NW_007377661.1	418951	427719	+	1974	PREDICTED: peroxidasin homolog, partial [Diaphorina citri]
LOC103516746	77.3255	148.952	0.945829	0.00125011	0.0166536	no	NW_007379081.1	40358	42170	+	1813	PREDICTED: intracellular protein transport protein USO1-like [Diaphorina citri]
LOC103509762	58.5785	27.2593	-1.10362	0.00125271	0.0166789	yes	NW_007377961.1	97731	157798	-	2148	PREDICTED: B-cell receptor CD22-like [Diaphorina citri]
LOC103512917	194.95	317.256	0.70254	0.00125522	0.0167031	no	NW_007377475.1	455753	475530	-	2681	PREDICTED: intracellular protein transport protein USO1-like [Diaphorina citri]
LOC103520645	577.065	388.634	-0.570321	0.00126243	0.0167894	no	NW_007381288.1	1614	5751	+	835	PREDICTED: adenylate kinase isoenzyme 1-like, partial [Diaphorina citri]
LOC103523017	1040.39	2252.53	1.11443	0.0012631	0.0167894	yes	NW_007391302.1	521	1285	+	685	PREDICTED: protein PXR1-like, partial [Diaphorina citri]
LOC103517129	54.1237	25.1576	-1.10527	0.00126588	0.016817	yes	NW_007377491.1	463567	467424	-	1153	PREDICTED: uncharacterized protein LOC103517129 [Diaphorina citri]
LOC113465335	0	6.50362	Inf	0.00126745	0.0168224	yes	NW_007378001.1	35598	36637	+	453	PREDICTED: gamma-glutamyltranspeptidase 1-like [Diaphorina citri]
LOC103524034	379.147	249.415	-0.604207	0.00126769	0.0168224	no	NW_007377524.1	315133	316229	-	899	PREDICTED: uncharacterized protein C9E9.15-like [Diaphorina citri]
LOC103517347	1656.62	1150.87	-0.525525	0.00126964	0.0168387	no	NW_007379244.1	4915	57017	-	13432	PREDICTED: uncharacterized threonine-rich GPI-anchored glycoprotein PJ4664.02-like [Diaphorina citri]
LOC103511235	156.86	299.425	0.932719	0.00127078	0.0168387	no	NW_007378124.1	45282	47795	+	986	PREDICTED: uncharacterized protein LOC103511235 [Diaphorina citri]
LOC108251898	46.7701	20.7452	-1.17281	0.00127102	0.0168387	yes	NW_007377610.1	17069	70866	-	2287	faint sausage, putative [Pediculus humanus corporis]
LOC113467733	13.5118	40.9716	1.60041	0.00127321	0.0168585	yes	NW_007377973.1	145857	160515	-	1676	-
LOC103513849	145.625	231.812	0.670702	0.00128632	0.0170227	no	NW_007377442.1	674881	682173	-	4203	PREDICTED: lysosomal Pro-X carboxypeptidase-like [Diaphorina citri]
LOC103518597	2366.99	1649.34	-0.521164	0.0012887	0.0170409	no	NW_007377499.1	60572	91431	-	1854	heat shock protein [Phenacoccus solenopsis]
LOC103506392	1188.86	3272.35	1.46075	0.00128912	0.0170409	yes	NW_007377669.1	141623	145227	+	1627	PREDICTED: gamma-glutamyl hydrolase-like [Diaphorina citri]
LOC113469546	438.73	291.928	-0.587721	0.00129237	0.0170745	no	NW_007377480.1	452326	454791	+	2244	-
LOC103520279	1368.12	948.64	-0.528264	0.00129654	0.0171202	no	NW_007377506.1	99363	125976	-	4238	PREDICTED: splicing factor 3B subunit 1-like [Diaphorina citri]
LOC103518499	21.5029	54.575	1.34371	0.00129854	0.0171372	yes	NW_007379639.1	41414	42493	+	705	PREDICTED: uncharacterized protein LOC103518499 [Diaphorina citri]
LOC103516732	117.578	194.584	0.726778	0.00130186	0.0171646	no	NW_007379077.1	16480	72937	-	1152	PREDICTED: protein cueball-like [Diaphorina citri]
LOC103518446	1139.18	2321.73	1.0272	0.00130204	0.0171646	yes	NW_007379621.1	4812	8435	-	880	PREDICTED: thioredoxin-like isoform X1 [Diaphorina citri]
LOC113467294	59.3147	105.715	0.833722	0.0013055	0.0172006	no	NW_007377883.1	83133	85359	+	363	clathrin heavy chain 1-like protein [Sarcoptes scabiei]
LOC103505952	529.314	323.311	-0.7112	0.00131255	0.017284	no	NW_007377642.1	169228	173727	-	1411	PREDICTED: protein-L-isoaspartate(D-aspartate) O-methyltransferase-like [Diaphorina citri]
LOC103518067	327.245	213.62	-0.615326	0.00131457	0.0173012	no	NW_007377495.1	123783	131402	-	2224	PREDICTED: mitochondrial coenzyme A transporter SLC25A42 [Diaphorina citri]
LOC103513767	92.6532	50.7839	-0.867469	0.00131555	0.0173046	no	NW_007378453.1	33121	48200	-	2341	PREDICTED: methylcrotonoyl-CoA carboxylase subunit alpha, mitochondrial [Diaphorina citri]
LOC103524462	420.739	259.683	-0.696174	0.00131693	0.0173133	no	NW_007377537.1	258832	266342	+	1333	PREDICTED: lachesin-like [Diaphorina citri]
LOC103520496	35.1592	71.1955	1.01788	0.00132153	0.0173643	yes	NW_007377443.1	789501	794580	+	1556	PREDICTED: uncharacterized protein LOC103520496 [Diaphorina citri]
LOC103505041	72.3598	36.8819	-0.972276	0.0013226	0.0173665	no	NW_007377584.1	203610	205211	-	517	PREDICTED: contactin-5, partial [Diaphorina citri]
LOC113473538	21.7974	48.7769	1.16204	0.00132374	0.0173665	yes	NW_007377521.1	310885	313106	-	297	-
LOC113467590	16.5942	40.1634	1.2752	0.00132387	0.0173665	yes	NW_007377941.1	147300	148024	-	384	-
LOC103512552	40.7987	15.6227	-1.38488	0.00132546	0.0173779	yes	NW_007378283.1	6239	15364	+	1419	PREDICTED: synapsin-like [Diaphorina citri]
LOC103509555	4232.35	9090.18	1.10285	0.0013263	0.0173793	yes	NW_007377944.1	27012	29319	+	1773	PREDICTED: protein PFC0760c-like isoform X1 [Diaphorina citri]
LOC113471218	366.406	240.048	-0.610117	0.00133001	0.0174102	no	NW_007379591.1	17410	19197	-	1284	-
LOC103509977	433.585	968.458	1.15937	0.0013301	0.0174102	yes	NW_007377983.1	51691	56851	-	4739	PREDICTED: uncharacterized protein PFB0765w-like isoform X2 [Diaphorina citri]
LOC103524560	149.948	306.511	1.03148	0.00133556	0.0174721	yes	NW_007377542.1	241705	245146	-	2680	PREDICTED: axoneme-associated protein mst101(2)-like [Diaphorina citri]
LOC103516105	58.7687	124.694	1.08527	0.00133756	0.0174823	yes	NW_007378915.1	9072	23720	-	1933	PREDICTED: venom serine carboxypeptidase-like [Diaphorina citri]
LOC113467287	493.683	331.008	-0.57672	0.00133779	0.0174823	no	NW_007377881.1	122511	123337	-	763	-
LOC113468767	31.8299	64.4758	1.01837	0.00133924	0.0174891	yes	NW_007378271.1	981	17429	+	2477	PREDICTED: uncharacterized protein LOC103512453, partial [Diaphorina citri]
LOC103520535	49.636	22.4895	-1.14213	0.00133977	0.0174891	yes	NW_007377507.1	248098	330885	-	3212	PREDICTED: myb-like protein X [Diaphorina citri]
LOC103512639	8682.9	6123.35	-0.503856	0.0013456	0.0175557	no	NW_007377474.1	266631	275764	-	1633	PREDICTED: probable elongation factor 1-delta [Diaphorina citri]
LOC103518873	480.49	318.064	-0.595189	0.0013473	0.0175683	no	NW_007379831.1	3604	37377	+	5152	PREDICTED: phosphoribosylformylglycinamidine synthase-like [Diaphorina citri]
LOC113472269	33.9025	76.1872	1.16816	0.00135024	0.0175971	yes	NW_007381938.1	2990	3808	-	733	-
LOC103518679	53.5656	25.0529	-1.09633	0.00135191	0.0176093	yes	NW_007379729.1	19631	28572	+	1796	PREDICTED: uncharacterized protein LOC103518679 [Diaphorina citri]
LOC108253576	210.781	457.165	1.11697	0.001357	0.017666	yes	NW_007379604.1	885	8807	+	686	-
LOC103512901	108.527	177.19	0.707234	0.00135897	0.0176821	no	NW_007378328.1	2205	3103	-	279	PREDICTED: glycogen phosphorylase-like [Diaphorina citri]
LOC103505993	144.951	230.518	0.669315	0.00135999	0.0176858	no	NW_007377644.1	62714	198517	+	8375	PREDICTED: ankyrin-2-like [Diaphorina citri]
LOC103511720	290.679	582.168	1.00201	0.00136301	0.0177154	yes	NW_007378177.1	135627	139715	+	2270	PREDICTED: probable serine/threonine-protein kinase nek3 [Diaphorina citri]
LOC103506587	647.261	438.789	-0.56082	0.00137327	0.0178391	no	NW_007377686.1	37619	44846	+	2021	PREDICTED: WASH complex subunit FAM21 homolog [Diaphorina citri]
LOC103521142	58.4037	103.914	0.83126	0.00137601	0.017865	no	NW_007381994.1	1493	7955	+	1649	PREDICTED: wiskott-Aldrich syndrome protein family member 3 [Diaphorina citri]
LOC103507254	897.304	613.802	-0.547823	0.00138021	0.0179093	no	NW_007377736.1	205218	205829	+	452	-
LOC113466848	35.8238	13.935	-1.3622	0.00138152	0.0179093	yes	NW_007377778.1	186953	189069	+	926	-
LOC103522425	19.0946	57.5033	1.59048	0.00138166	0.0179093	yes	NW_007385826.1	101	2558	-	659	PREDICTED: probable E3 ubiquitin-protein ligase HERC4, partial [Diaphorina citri]
LOC113466720	56.6155	121.052	1.09636	0.00138558	0.0179505	yes	NW_007377756.1	221629	224798	-	2355	PREDICTED: uncharacterized protein LOC103507551 [Diaphorina citri]
LOC103508982	132.285	72.3077	-0.871425	0.00139294	0.0180361	no	NW_007377890.1	269580	280286	+	1137	PREDICTED: follistatin [Diaphorina citri]
LOC103507667	77.0528	40.4448	-0.929893	0.00139699	0.0180789	no	NW_007377768.1	18963	152700	-	1734	PREDICTED: transmembrane and TPR repeat-containing protein 1-like, partial [Diaphorina citri]
LOC113471208	29.345	10.6036	-1.46855	0.00140102	0.0181213	yes	NW_007379581.1	74832	76300	+	245	-
LOC103514511	7.73467	0	#NAME?	0.00140455	0.0181571	yes	NW_007378587.1	82871	83575	+	454	PREDICTED: heterogeneous nuclear ribonucleoprotein A1, A2/B1 homolog, partial [Diaphorina citri]
LOC108252297	47.3727	21.272	-1.1551	0.00141168	0.0182394	yes	NW_007377835.1	126326	127709	+	1384	PREDICTED: uncharacterized protein LOC103511993 [Diaphorina citri]
LOC108254584	13137.8	9278.9	-0.501701	0.00141243	0.0182394	no	NW_007377548.1	148422	150953	+	1619	-
LOC103505248	2228.35	1553.52	-0.52043	0.00142359	0.0183736	no	NW_007377448.1	612993	614680	-	666	PREDICTED: pterin-4-alpha-carbinolamine dehydratase [Diaphorina citri]
LOC103510721	678.633	462.519	-0.553118	0.00142606	0.0183949	no	NW_007378069.1	119073	130948	+	2352	PREDICTED: poly(U)-binding-splicing factor half pint-like [Diaphorina citri]
LOC113471486	292.848	190.711	-0.61877	0.00142678	0.0183949	no	NW_007379928.1	42729	44405	+	1026	-
LOC113467882	171.409	104.843	-0.709217	0.00143401	0.0184782	no	NW_007378011.1	42777	44115	+	1106	-
LOC108253477	301.111	195.544	-0.622799	0.00143491	0.0184799	no	NW_007379323.1	41247	44113	-	1404	-
LOC113469487	154.278	70.4285	-1.1313	0.00144008	0.0185341	yes	NW_007378530.1	62348	69966	-	1092	-
LOC103519437	1.05739	10.1584	3.26409	0.00144117	0.0185341	yes	NW_007380143.1	18618	20567	+	1950	PREDICTED: dihydrolipoyllysine-residue succinyltransferase component of 2-oxoglutarate dehydrogenase complex 2, mitochondrial-like [Diaphorina citri]
LOC113466076	32.4809	64.7684	0.995701	0.00144143	0.0185341	no	NW_007377645.1	260145	261248	-	633	-
LOC103508825	184.919	286.095	0.629598	0.00144381	0.0185547	no	NW_007377872.1	102341	103471	-	1060	PREDICTED: uncharacterized protein LOC103508825 [Diaphorina citri]
LOC103506770	7275.56	10268.7	0.497122	0.00144631	0.018577	no	NW_007377698.1	135972	138320	+	583	PREDICTED: E3 ubiquitin-protein ligase BRE1-like [Diaphorina citri]
LOC103523075	27.2039	87.9301	1.69254	0.00145014	0.0186162	yes	NW_007392281.1	118	1459	-	719	PREDICTED: chromobox protein homolog 1-like [Diaphorina citri]
LOC103514140	413.565	608.93	0.558163	0.00145179	0.0186274	no	NW_007378517.1	95880	103820	-	1625	PREDICTED: alpha-L-fucosidase-like [Diaphorina citri]
LOC103506140	96.5076	219.904	1.18816	0.00145395	0.0186452	yes	NW_007377655.1	247450	248454	-	730	PREDICTED: dynein light chain LC6, flagellar outer arm-like [Diaphorina citri]
LOC113466628	258.309	165.859	-0.639141	0.0014614	0.0187307	no	NW_007377739.1	81561	82125	+	470	-
LOC103511554	53.6581	96.9722	0.853776	0.00146429	0.0187578	no	NW_007378160.1	29983	54365	+	2072	PREDICTED: longitudinals lacking protein, isoforms H/M/V [Diaphorina citri]
LOC103515206	182.262	282.019	0.629781	0.0014758	0.0188951	no	NW_007378725.1	56121	59400	-	841	PREDICTED: membrane-bound alkaline phosphatase-like, partial [Diaphorina citri]
LOC108253301	89.8488	49.2579	-0.867146	0.00148029	0.0189425	no	NW_007378977.1	34513	38487	-	604	PREDICTED: uncharacterized protein LOC103516356 [Diaphorina citri]
LOC103523635	213.766	390.009	0.867479	0.00148292	0.0189583	no	NW_007377440.1	935980	939861	-	1861	PREDICTED: DNA ligase 1 [Diaphorina citri]
LOC103521488	572.592	1181.13	1.04459	0.0014831	0.0189583	yes	NW_007377512.1	305080	308396	-	2881	PREDICTED: reticulocyte-binding protein 2 homolog a-like [Diaphorina citri]
LOC103521849	30.4617	61.4517	1.01246	0.0014851	0.0189737	yes	NW_007377513.1	383043	386023	+	1511	PREDICTED: proton-coupled amino acid transporter 1-like, partial [Diaphorina citri]
LOC103519535	138.989	219.676	0.660406	0.00149082	0.0190367	no	NW_007380194.1	2131	30859	-	1413	PREDICTED: ABC transporter G family member 20, partial [Diaphorina citri]
LOC113473770	71.9059	124.423	0.791077	0.00149165	0.0190371	no	NW_007466512.1	6	260	-	255	PREDICTED: cathepsin L1-like [Cimex lectularius]
LOC103518763	53.427	96.2203	0.848773	0.00149429	0.0190608	no	NW_007379772.1	32667	33864	+	1198	PREDICTED: phosphoenolpyruvate carboxykinase [GTP]-like [Diaphorina citri]
LOC103513032	199.305	109.638	-0.862229	0.00149888	0.0191092	no	NW_007378346.1	49012	51877	+	713	PREDICTED: cyclin-dependent kinase 10-like [Diaphorina citri]
LOC103521032	42.8418	81.5382	0.928456	0.0015008	0.0191195	no	NW_007381819.1	3441	6788	+	1806	PREDICTED: cysteine dioxygenase type 1-like [Diaphorina citri]
LOC103521419	19.5087	5.28186	-1.885	0.00150128	0.0191195	yes	NW_007382589.1	6010	7848	-	994	PREDICTED: LIM domain-containing protein jub-like, partial [Diaphorina citri]
LOC103523280	1.75415	12.0477	2.77992	0.00150542	0.0191619	yes	NW_007396097.1	35	761	-	343	PREDICTED: sodium/hydrogen exchanger 6-like, partial [Diaphorina citri]
LOC103505873	1928.1	1351.49	-0.51263	0.0015129	0.019247	no	NW_007377638.1	227877	234979	+	1834	PREDICTED: uncharacterized protein LOC103505873 isoform X1 [Diaphorina citri]
LOC103518897	3653.61	13903.8	1.92808	0.00151411	0.0192522	yes	NW_007379845.1	31423	34371	-	2168	PREDICTED: hyphal wall protein 2-like [Diaphorina citri]
LOC103524926	120.95	248.527	1.039	0.0015182	0.019294	yes	NW_007377564.1	96094	98197	+	757	PREDICTED: uncharacterized protein LOC103524926 [Diaphorina citri]
LOC103517012	3299.12	2321.63	-0.506945	0.00152249	0.0193383	no	NW_007379147.1	49537	52832	+	1457	PREDICTED: GTP:AMP phosphotransferase AK3, mitochondrial [Diaphorina citri]
LOC103524910	333.857	174.922	-0.932522	0.00152638	0.0193775	no	NW_007377562.1	53220	102804	+	1121	PREDICTED: uncharacterized protein LOC103524910, partial [Diaphorina citri]
LOC103519210	59.7881	29.4531	-1.02144	0.00152884	0.0193984	yes	NW_007380027.1	6163	31362	-	3283	PREDICTED: uncharacterized protein LOC100572104 [Acyrthosiphon pisum]
LOC108252820	420.706	647.749	0.622622	0.0015306	0.0194105	no	NW_007378316.1	60395	60892	+	295	-
LOC103521490	15.9709	38.4482	1.26747	0.00153936	0.0195113	yes	NW_007382698.1	2710	4906	+	608	PREDICTED: uncharacterized protein LOC103521490 [Diaphorina citri]
LOC103511428	122.247	71.3083	-0.777662	0.00154365	0.0195537	no	NW_007377469.1	485381	496076	-	3043	PREDICTED: uncharacterized protein LOC103511428 [Diaphorina citri]
LOC103506357	159.709	330.473	1.04909	0.00154433	0.0195537	yes	NW_007377667.1	19796	24412	-	1370	PREDICTED: protein FAM57A isoform X1 [Diaphorina citri]
LOC103510976	57.2506	101.891	0.831658	0.00155192	0.0196313	no	NW_007378094.1	41806	122782	+	1125	PREDICTED: transcription factor AP-4 [Diaphorina citri]
LOC113472075	85.9523	46.7051	-0.879957	0.0015521	0.0196313	no	NW_007381206.1	11933	12977	-	873	-
LOC103514661	30.8382	62.2335	1.01297	0.00155739	0.0196878	yes	NW_007378629.1	13591	21225	+	660	PREDICTED: polypeptide N-acetylgalactosaminyltransferase 5 [Orussus abietinus]
LOC108253828	115.943	67.1037	-0.788955	0.00155842	0.0196906	no	NW_007380949.1	7532	9255	-	1724	PREDICTED: RNA-directed DNA polymerase from mobile element jockey-like, partial [Diaphorina citri]
LOC108253708	127.618	203.694	0.674568	0.00157061	0.019832	no	NW_007377501.1	382754	388735	-	5688	PREDICTED: prolow-density lipoprotein receptor-related protein 1 [Diaphorina citri]
LOC103514725	28.0076	61.0804	1.12489	0.00157127	0.019832	yes	NW_007378640.1	88250	94443	+	1767	PREDICTED: uncharacterized protein LOC103514725 isoform X1 [Diaphorina citri]
LOC113465942	57.8871	103.037	0.831852	0.00158282	0.0199673	no	NW_007377449.1	491922	493300	+	522	PREDICTED: uncharacterized protein LOC103506028 [Diaphorina citri]
LOC103506822	257.039	385.358	0.584213	0.00158611	0.0199902	no	NW_007377701.1	56687	63906	-	2252	PREDICTED: putative inorganic phosphate cotransporter [Diaphorina citri]
LOC103512899	492.757	332.459	-0.567699	0.0015863	0.0199902	no	NW_007378327.1	110744	119194	+	3344	PREDICTED: uncharacterized protein LOC103512899 [Diaphorina citri]
LOC113468223	944.293	1460.77	0.629421	0.00158814	0.0200029	no	NW_007378112.1	130977	152551	+	2949	PREDICTED: interaptin-like, partial [Diaphorina citri]
LOC113466703	282.081	182.761	-0.626147	0.00159343	0.020059	no	NW_007377454.1	366798	371506	+	963	-
LOC103507657	1590.22	1115.08	-0.512072	0.0015997	0.0201274	no	NW_007377767.1	107848	110258	-	1591	PREDICTED: Y-box-binding protein 3-like [Diaphorina citri]
LOC108253104	18.7467	4.88704	-1.9396	0.00160297	0.020158	yes	NW_007378680.1	148936	150368	+	1357	-
LOC103522047	44.0542	17.0799	-1.36698	0.00160554	0.0201797	yes	NW_007384043.1	3324	5927	-	1539	PREDICTED: probable sodium/potassium/calcium exchanger CG1090 [Diaphorina citri]
LOC103509768	38.5616	73.9831	0.940032	0.00161018	0.0202275	no	NW_007377962.1	159779	162834	-	1326	PREDICTED: cyclin-J isoform X1 [Diaphorina citri]
LOC103517402	1103.33	1579.31	0.517438	0.0016137	0.0202611	no	NW_007379261.1	24088	53209	+	1385	PREDICTED: pyruvate kinase-like [Diaphorina citri]
LOC103512793	419.415	739.335	0.817851	0.00161636	0.0202839	no	NW_007378316.1	54171	69142	-	1902	PREDICTED: early endosome antigen 1-like isoform X1 [Diaphorina citri]
LOC108252651	369.362	244.572	-0.594777	0.00161733	0.0202855	no	NW_007378140.1	102315	104630	+	1847	-
LOC113472618	10.2314	1.23018	-3.05606	0.00162076	0.0203097	yes	NW_007383924.1	2306	3467	+	741	-
LOC103510492	291.802	190.353	-0.616308	0.00162095	0.0203097	no	NW_007377465.1	423773	426179	+	1145	PREDICTED: GATA zinc finger domain-containing protein 1-like [Diaphorina citri]
LOC103517802	304.288	452.724	0.573197	0.00162211	0.0203136	no	NW_007379391.1	42203	69831	+	2321	PREDICTED: adipocyte plasma membrane-associated protein-like [Diaphorina citri]
LOC103509805	81.9873	44.5032	-0.881493	0.00162554	0.020346	no	NW_007377966.1	107881	155261	+	1145	PREDICTED: calmodulin-like [Diaphorina citri]
LOC103512792	1152.54	2220.05	0.945784	0.00162868	0.0203746	no	NW_007378316.1	61331	66035	-	1333	PREDICTED: myosin-9-like [Diaphorina citri]
LOC113466316	63.0359	109.954	0.802653	0.00163378	0.0204278	no	NW_007377684.1	196779	197296	-	228	-
LOC103524632	59.0088	28.8816	-1.03078	0.00164326	0.0205356	yes	NW_007377546.1	107127	115643	-	870	PREDICTED: uncharacterized protein LOC103524632 [Diaphorina citri]
LOC103517000	121.796	71.2157	-0.774199	0.00164463	0.0205421	no	NW_007377491.1	237062	238077	-	836	PREDICTED: protein pxr-1-like [Diaphorina citri]
LOC113468210	13.8597	34.705	1.32425	0.00165084	0.0206089	yes	NW_007378109.1	69416	70061	-	413	-
LOC103521262	6.05619	21.0895	1.80004	0.00165374	0.0206181	yes	NW_007382252.1	155	11582	-	1392	PREDICTED: cathepsin F-like [Diaphorina citri]
LOC103520958	35.6599	69.2844	0.958229	0.00165438	0.0206181	no	NW_007381717.1	92	8878	-	1238	PREDICTED: uncharacterized protein LOC103520958, partial [Diaphorina citri]
LOC103522823	30.083	60.6079	1.01056	0.00165454	0.0206181	yes	NW_007377518.1	276005	278247	-	1589	PREDICTED: uncharacterized protein LOC103522823 [Diaphorina citri]
LOC103521363	35.2331	14.1343	-1.31773	0.00165501	0.0206181	yes	NW_007382458.1	1630	2894	+	447	PREDICTED: uncharacterized protein LOC103521363, partial [Diaphorina citri]
LOC103512219	51.5292	93.191	0.8548	0.00165673	0.0206289	no	NW_007378243.1	53054	54264	-	171	-
LOC103506248	345.046	227.688	-0.599728	0.00166019	0.0206612	no	NW_007377661.1	20113	26007	-	713	PREDICTED: DNA-directed RNA polymerase II subunit RPB11 [Diaphorina citri]
LOC103505298	413.03	607.352	0.556288	0.00166281	0.020683	no	NW_007377599.1	191383	237316	-	3227	PREDICTED: tubulin polyglutamylase TTLL4-like [Diaphorina citri]
LOC103515600	3.53322	50.6418	3.84127	0.00166594	0.0207077	yes	NW_007378804.1	73022	75253	+	1892	PREDICTED: uncharacterized protein LOC103515600 [Diaphorina citri]
LOC113473938	34.3061	13.4667	-1.34907	0.00166651	0.0207077	yes	NW_007377532.1	319038	321517	+	602	PREDICTED: zinc finger protein 64 homolog, isoforms 1 and 2-like [Diaphorina citri]
LOC103508762	300.961	196.711	-0.613502	0.00168119	0.0208793	no	NW_007377866.1	194807	196297	+	945	PREDICTED: uncharacterized protein LOC103508762 [Diaphorina citri]
LOC103524427	5.26246	22.8927	2.12108	0.00168253	0.0208851	yes	NW_007377535.1	256191	258302	+	703	PREDICTED: laccase-2-like [Diaphorina citri]
LOC103513198	73.7103	38.6815	-0.930225	0.00168349	0.0208862	no	NW_007378370.1	53822	57717	-	2314	PREDICTED: uncharacterized protein LOC103521672 [Diaphorina citri]
LOC103515998	59.4714	115.835	0.9618	0.00168956	0.0209507	no	NW_007378886.1	75676	89437	+	1470	PREDICTED: uncharacterized protein LOC103515998 [Diaphorina citri]
LOC113468250	48.7567	89.1254	0.870238	0.00169199	0.0209698	no	NW_007378115.1	37852	44706	-	5526	PREDICTED: probable GPI-anchored adhesin-like protein PGA55 [Diaphorina citri]
LOC103519237	39.3925	733.275	4.21836	0.00169284	0.0209698	yes	NW_007380037.1	2331	3307	-	801	PREDICTED: uncharacterized protein LOC103519237, partial [Diaphorina citri]
LOC103513383	374.1	249.365	-0.585167	0.00169511	0.0209871	no	NW_007378396.1	46248	49676	+	971	PREDICTED: uncharacterized protein LOC103513383 [Diaphorina citri]
LOC113469580	427.215	285.297	-0.582495	0.00169682	0.0209974	no	NW_007378571.1	32259	33124	+	724	-
LOC103517620	326.259	484.092	0.569262	0.00170046	0.0210316	no	NW_007377493.1	194078	196722	-	834	PREDICTED: protein argonaute-2-like [Diaphorina citri]
LOC103509668	192.244	120.365	-0.675524	0.00170311	0.0210512	no	NW_007377953.1	153332	155303	+	777	PREDICTED: uncharacterized protein LOC103509668 [Diaphorina citri]
LOC103513650	100.419	223.964	1.15723	0.0017038	0.0210512	yes	NW_007378434.1	148482	149071	-	459	PREDICTED: uncharacterized protein LOC103513650 [Diaphorina citri]
LOC113470198	476.574	320.862	-0.570747	0.00170731	0.0210837	no	NW_007378862.1	24535	25744	+	762	PREDICTED: uncharacterized protein LOC103520441 [Diaphorina citri]
LOC103523717	36.9143	15.2262	-1.27762	0.00172246	0.0212599	yes	NW_007377522.1	135575	159855	-	1366	PREDICTED: LIM/homeobox protein Lhx2-like [Diaphorina citri]
LOC103514818	54.4912	96.7086	0.827622	0.00172983	0.0213399	no	NW_007378655.1	49584	54572	-	742	PREDICTED: inactive hydroxysteroid dehydrogenase-like protein 1 [Diaphorina citri]
LOC108253001	178.4	111.204	-0.68191	0.00174552	0.0215224	no	NW_007378537.1	49347	57497	+	3419	PREDICTED: zinc finger and BTB domain-containing protein 17-like [Diaphorina citri]
LOC103524647	11984.6	8208.98	-0.545904	0.00174741	0.0215346	no	NW_007377548.1	137038	153043	-	801	PREDICTED: uncharacterized protein LOC103524647 isoform X2 [Diaphorina citri]
LOC103517782	779.445	1117.93	0.520307	0.00175798	0.021649	no	NW_007379384.1	32005	46580	+	2570	PREDICTED: calcium uptake protein 1 homolog, mitochondrial-like [Diaphorina citri]
LOC113466974	51.5935	24.3284	-1.08455	0.00175849	0.021649	yes	NW_007377811.1	135334	137397	-	649	PREDICTED: inositol monophosphatase 3, partial [Diaphorina citri]
LOC103505625	27.2869	9.56431	-1.51247	0.00176811	0.0217563	yes	NW_007377449.1	273181	275418	+	1227	PREDICTED: kynurenine 3-monooxygenase-like [Diaphorina citri]
LOC103524189	6087.64	4315.17	-0.496464	0.00176992	0.0217674	no	NW_007377525.1	187859	193822	-	1294	PREDICTED: protein slowmo-like, partial [Diaphorina citri]
LOC103510550	2110.58	1490.2	-0.502126	0.00177363	0.0218019	no	NW_007378050.1	118338	127790	-	607	PREDICTED: 40S ribosomal protein S27 [Diaphorina citri]
LOC103523348	9267.34	6599.19	-0.489867	0.00178031	0.0218728	no	NW_007377440.1	242848	293481	-	2192	PREDICTED: four and a half LIM domains protein 2 isoform X1 [Diaphorina citri]
LOC113473166	49.2609	22.7434	-1.115	0.00178381	0.0219046	yes	NW_007394816.1	48	1019	-	782	-
LOC113473977	56.374	113.088	1.00435	0.0017867	0.0219288	yes	NW_007377535.1	322331	341369	-	692	PREDICTED: uncharacterized protein LOC103524429 [Diaphorina citri]
LOC103514233	400.101	267.396	-0.581388	0.00178815	0.0219354	no	NW_007378535.1	76776	79162	-	2387	PREDICTED: protein unc-50 homolog [Diaphorina citri]
LOC103507661	402.335	842.602	1.06646	0.00179299	0.0219835	yes	NW_007377767.1	45054	47968	-	2404	PREDICTED: uncharacterized protein LOC103507661 [Diaphorina citri]
LOC108252480	24.6411	54.3467	1.14113	0.00179415	0.0219866	yes	NW_007377980.1	178798	183037	+	1255	PREDICTED: peptide transporter family 1-like, partial [Diaphorina citri]
LOC113465801	250.199	161.681	-0.629924	0.00179824	0.0220234	no	NW_007377598.1	263997	268477	-	1962	-
LOC103519841	182.477	279.744	0.616392	0.00180032	0.0220234	no	NW_007380384.1	36	25851	+	1800	PREDICTED: uncharacterized protein LOC103519842 [Diaphorina citri]
LOC103513453	44.3536	19.9057	-1.15587	0.00180062	0.0220234	yes	NW_007377477.1	193333	228767	+	2257	PREDICTED: neuroendocrine convertase 1-like [Diaphorina citri]
LOC103515452	28.2613	10.1626	-1.47557	0.00180128	0.0220234	yes	NW_007378775.1	41893	85560	-	1293	PREDICTED: uncharacterized protein LOC103515452 [Diaphorina citri]
LOC103509746	180.852	372.137	1.04102	0.00180174	0.0220234	yes	NW_007377462.1	490554	494281	-	2251	PREDICTED: inner centromere protein A-like [Diaphorina citri]
LOC103511819	94.4045	52.8704	-0.836395	0.00180277	0.0220248	no	NW_007378188.1	109389	118340	+	868	PREDICTED: uncharacterized protein C1orf131 homolog [Diaphorina citri]
LOC103515227	291.082	190.861	-0.608901	0.00180626	0.0220452	no	NW_007378727.1	8440	32829	+	2225	PREDICTED: another transcription unit protein-like [Diaphorina citri]
LOC108251832	129.845	427.438	1.71892	0.00180628	0.0220452	yes	NW_007377836.1	26984	40180	-	2774	PREDICTED: glyoxylate reductase/hydroxypyruvate reductase-like isoform X2 [Diaphorina citri]
LOC103504820	1164.61	1659.65	0.511034	0.00180734	0.022047	no	NW_007377446.1	320270	330537	+	3208	PREDICTED: bromodomain-containing protein DDB_G0280777 [Diaphorina citri]
LOC113471270	2295.22	967.906	-1.24569	0.00180946	0.0220565	yes	NW_007379648.1	23741	30827	+	1585	PREDICTED: salivary glue protein Sgs-3-like [Diaphorina citri]
LOC113467869	41.7889	78.1607	0.903321	0.00180996	0.0220565	no	NW_007378008.1	28366	53710	-	1286	PREDICTED: uncharacterized protein LOC103510214 [Diaphorina citri]
LOC103509019	993.594	1418.5	0.513643	0.00182193	0.0221911	no	NW_007377893.1	122449	128438	+	1614	PREDICTED: leucine-rich repeat and WD repeat-containing protein 1-like isoform X1 [Diaphorina citri]
LOC103524576	108.788	212.762	0.967718	0.00182622	0.0222296	no	NW_007377543.1	226612	228350	+	1120	PREDICTED: uncharacterized protein LOC103524576 [Diaphorina citri]
LOC103515608	291.618	164.432	-0.826582	0.00182694	0.0222296	no	NW_007378807.1	64963	66509	-	374	conserved hypothetical protein [Culex quinquefasciatus]
LOC103505726	329.464	217.668	-0.597989	0.00182993	0.0222548	no	NW_007377628.1	83385	86866	-	1590	PREDICTED: centrosomal protein of 162 kDa-like [Diaphorina citri]
LOC113469880	29.6866	59.9009	1.01277	0.00183532	0.022309	yes	NW_007378697.1	82735	83662	-	301	-
LOC103515299	20.2068	55.6018	1.46029	0.00183815	0.0223321	yes	NW_007378744.1	66090	66777	+	569	PREDICTED: uncharacterized protein LOC103515299 [Diaphorina citri]
LOC103521243	409.956	824.877	1.00871	0.00183953	0.0223362	yes	NW_007377511.1	66949	79351	+	1449	PREDICTED: uncharacterized protein LOC103521243 [Diaphorina citri]
LOC103522540	19.5241	43.8015	1.16573	0.00184107	0.0223362	yes	NW_007386515.1	13	1604	-	858	PREDICTED: trithorax group protein osa-like, partial [Diaphorina citri]
LOC113470958	48.1736	21.9895	-1.13143	0.00184128	0.0223362	yes	NW_007379388.1	38970	39990	-	731	-
LOC103514844	5000.2	8030.65	0.683531	0.00184285	0.0223383	no	NW_007377483.1	146011	163769	-	1204	PREDICTED: prisilkin-39-like isoform X1 [Diaphorina citri]
LOC108253528	259.66	77.1591	-1.75072	0.00184331	0.0223383	yes	NW_007379467.1	38031	48999	-	1274	PREDICTED: uncharacterized protein LOC103518014 [Diaphorina citri]
LOC103513854	148.179	89.9012	-0.720929	0.00184664	0.0223552	no	NW_007378466.1	66806	92884	-	1634	PREDICTED: protein drumstick isoform X1 [Diaphorina citri]
LOC103505639	487.905	1002.21	1.03851	0.00184703	0.0223552	yes	NW_007377624.1	186355	187216	+	752	PREDICTED: uncharacterized protein LOC103505639 [Diaphorina citri]
LOC103517821	630.927	1240.19	0.975021	0.0018475	0.0223552	no	NW_007379404.1	29178	30904	+	1727	PREDICTED: trichohyalin-like [Diaphorina citri]
LOC113467478	13.7433	34.6761	1.33521	0.00185169	0.0223947	yes	NW_007377460.1	506696	507810	-	905	PREDICTED: uncharacterized protein LOC103524398 [Diaphorina citri]
LOC113472009	5.28014	19.4541	1.88143	0.00185732	0.0224462	yes	NW_007380974.1	8621	9459	-	718	PREDICTED: uncharacterized protein LOC103508810 [Diaphorina citri]
LOC103509858	78.2838	152.979	0.966547	0.00185875	0.0224462	no	NW_007377971.1	29197	49205	+	2292	PREDICTED: uncharacterized protein LOC103509858 [Diaphorina citri]
LOC103505169	251.701	162.646	-0.629979	0.00185876	0.0224462	no	NW_007377592.1	169476	172381	-	1631	PREDICTED: coiled-coil domain-containing protein 137-like isoform X1 [Diaphorina citri]
LOC103521652	232.167	389.334	0.745848	0.00186196	0.0224735	no	NW_007383030.1	1118	5621	-	1567	PREDICTED: kinesin-like protein Klp10A, partial [Diaphorina citri]
LOC103511189	181.075	278.051	0.618758	0.00186766	0.022531	no	NW_007378119.1	49401	57730	+	1278	PREDICTED: uncharacterized protein LOC103511189 [Diaphorina citri]
LOC103505626	262.727	506.846	0.947984	0.00187127	0.0225633	no	NW_007377623.1	256998	259073	+	866	PREDICTED: uncharacterized protein LOC103505626 isoform X1 [Diaphorina citri]
LOC103524844	99.6082	196.354	0.97912	0.00187394	0.0225842	no	NW_007377560.1	201465	216724	+	847	PREDICTED: RING-box protein pip1-like [Diaphorina citri]
LOC103517771	129.072	245.759	0.929069	0.00188023	0.0226486	no	NW_007379381.1	20742	26106	-	1551	PREDICTED: thioredoxin reductase 1, mitochondrial-like [Diaphorina citri]
LOC103512566	83.9459	153.603	0.87167	0.00188659	0.0227138	no	NW_007378284.1	108768	123898	-	6135	PREDICTED: plexin A3-like [Diaphorina citri]
LOC103517874	30.7906	61.2314	0.99178	0.00189128	0.0227589	no	NW_007379425.1	2659	10152	+	781	PREDICTED: uncharacterized protein LOC103517874 [Diaphorina citri]
LOC103521729	120	70.7906	-0.761406	0.00189239	0.0227608	no	NW_007383193.1	97	2267	+	1030	PREDICTED: protein takeout-like, partial [Diaphorina citri]
LOC103506131	7.77954	24.1103	1.63189	0.00189366	0.0227647	yes	NW_007377654.1	82315	87527	+	408	PREDICTED: uncharacterized protein LOC103506131 [Diaphorina citri]
[truncated: 22,021 more rows]
