# Supplementary material for: Transcriptomic and Metabolomic Analyses of Diaphorina citri Kuwayama Infected and Non-infected With Candidatus Liberibacter Asiaticus
Source: Front Physiol. 2021 Feb 24;11:630037. doi: 10.3389/fphys.2020.630037 (PMC7943627; doi:10.3389/fphys.2020.630037)
Supplement: Supplementary Table 4 — Results of the GO enrichment analysis for the DEGs. [file Table_4.XLSX]

## Sheet: Sheet1
Table S4. Results of the GO enrichment analysis for the DEGs.
GO_terms	DEGs_num	per	ratio	class	Pvalue	Qvalue	Up_num	Down_num	background_num
GO:0019752 carboxylic acid metabolic process	32	17.112	0.11	Biological Process	1.85721e-07	5.22748e-05	16	16	291
GO:0006082 organic acid metabolic process	32	17.112	0.108	Biological Process	2.76586e-07	5.22748e-05	16	16	296
GO:0043436 oxoacid metabolic process	32	17.112	0.108	Biological Process	2.76586e-07	5.22748e-05	16	16	296
GO:0018298 protein-chromophore linkage	4	2.139	1	Biological Process	2.81283e-06	0.000398718	0	4	4
GO:0009881 photoreceptor activity	4	1.034	1	Molecular Function	3.98243e-06	0.00179209	0	4	4
GO:0006560 proline metabolic process	4	2.139	0.8	Biological Process	1.36093e-05	0.0015433	3	1	5
GO:0016742 hydroxymethyl-, formyl- and related transferase activity	5	1.292	0.556	Molecular Function	1.91706e-05	0.00418942	0	5	9
GO:0044281 small molecule metabolic process	40	21.39	0.079	Biological Process	3.12111e-05	0.00263232	17	23	509
GO:0072350 tricarboxylic acid metabolic process	8	4.278	0.25	Biological Process	3.24978e-05	0.00263232	6	2	32
GO:0005319 lipid transporter activity	7	1.809	0.318	Molecular Function	3.2781e-05	0.00418942	7	0	22
GO:0048037 cofactor binding	25	6.46	0.108	Molecular Function	3.72393e-05	0.00418942	12	13	231
GO:0016614 oxidoreductase activity, acting on CH-OH group of donors	14	3.618	0.144	Molecular Function	9.79994e-05	0.00881994	7	7	97
GO:0008234 cysteine-type peptidase activity	15	3.876	0.134	Molecular Function	0.000132813	0.00996097	13	2	112
GO:0016903 oxidoreductase activity, acting on the aldehyde or oxo group of donors	12	3.101	0.154	Molecular Function	0.000165198	0.0106199	6	6	78
GO:0004591 oxoglutarate dehydrogenase (succinyl-transferring) activity	4	1.034	0.5	Molecular Function	0.000241304	0.0135733	4	0	8
GO:0006091 generation of precursor metabolites and energy	12	6.417	0.135	Biological Process	0.00025007	0.0152206	11	1	89
GO:0006561 proline biosynthetic process	3	1.604	0.75	Biological Process	0.000268442	0.0152206	2	1	4
GO:0055129 L-proline biosynthetic process	3	1.604	0.75	Biological Process	0.000268442	0.0152206	2	1	4
GO:0016491 oxidoreductase activity	51	13.178	0.073	Molecular Function	0.000329572	0.0164786	24	27	700
GO:0016021 integral component of membrane	162	65.587	0.051	Cellular Component	0.00034665	0.0293024	83	79	3181
GO:1901605 alpha-amino acid metabolic process	9	4.813	0.164	Biological Process	0.000351219	0.0181037	4	5	55
GO:0031224 intrinsic component of membrane	162	65.587	0.051	Cellular Component	0.000375672	0.0293024	83	79	3185
GO:0044710 single-organism metabolic process	65	34.759	0.06	Biological Process	0.000425166	0.0200891	30	35	1084
GO:0019842 vitamin binding	6	1.55	0.25	Molecular Function	0.000528452	0.0237803	6	0	24
GO:0005507 copper ion binding	6	1.55	0.24	Molecular Function	0.000669371	0.0273834	2	4	25
GO:0007218 neuropeptide signaling pathway	5	2.674	0.263	Biological Process	0.00082261	0.0352751	0	5	19
GO:0050662 coenzyme binding	18	4.651	0.103	Molecular Function	0.000836107	0.031354	10	8	175
GO:0016020 membrane	173	70.04	0.049	Cellular Component	0.000912306	0.0327848	92	81	3500
GO:0016053 organic acid biosynthetic process	10	5.348	0.132	Biological Process	0.00100143	0.0352751	3	7	76
GO:0046394 carboxylic acid biosynthetic process	10	5.348	0.132	Biological Process	0.00100143	0.0352751	3	7	76
GO:0030976 thiamine pyrophosphate binding	4	1.034	0.364	Molecular Function	0.00102145	0.0353578	4	0	11
GO:0009064 glutamine family amino acid metabolic process	5	2.674	0.25	Biological Process	0.0010605	0.0352751	3	2	20
GO:0044425 membrane part	165	66.802	0.05	Cellular Component	0.00106653	0.0327848	85	80	3312
GO:0006099 tricarboxylic acid cycle	6	3.209	0.2	Biological Process	0.00118206	0.0352751	6	0	30
GO:0006101 citrate metabolic process	6	3.209	0.2	Biological Process	0.00118206	0.0352751	6	0	30
GO:1901607 alpha-amino acid biosynthetic process	6	3.209	0.2	Biological Process	0.00118206	0.0352751	2	4	30
GO:0006544 glycine metabolic process	3	1.604	0.5	Biological Process	0.00126187	0.035774	0	3	6
GO:0008652 cellular amino acid biosynthetic process	6	3.209	0.194	Biological Process	0.00141624	0.0369549	2	4	31
GO:0015980 energy derivation by oxidation of organic compounds	9	4.813	0.134	Biological Process	0.00154033	0.0369549	8	1	67
GO:0004448 isocitrate dehydrogenase activity	3	0.775	0.5	Molecular Function	0.00161668	0.0501379	1	2	6
GO:0006189 'de novo' IMP biosynthetic process	2	1.07	1	Biological Process	0.00169458	0.0369549	0	2	2
GO:0009113 purine nucleobase biosynthetic process	2	1.07	1	Biological Process	0.00169458	0.0369549	0	2	2
GO:0019264 glycine biosynthetic process from serine	2	1.07	1	Biological Process	0.00169458	0.0369549	0	2	2
GO:0035999 tetrahydrofolate interconversion	2	1.07	1	Biological Process	0.00169458	0.0369549	0	2	2
GO:0045202 synapse	6	2.429	0.194	Cellular Component	0.00170451	0.0327848	0	6	31
GO:0016459 myosin complex	7	2.834	0.167	Cellular Component	0.00177729	0.0327848	4	3	42
GO:0016533 cyclin-dependent protein kinase 5 holoenzyme complex	2	0.81	1	Cellular Component	0.00181531	0.0327848	0	2	2
GO:0004329 formate-tetrahydrofolate ligase activity	2	0.517	1	Molecular Function	0.00200552	0.0501379	0	2	2
GO:0004372 glycine hydroxymethyltransferase activity	2	0.517	1	Molecular Function	0.00200552	0.0501379	0	2	2
GO:0004587 ornithine-oxo-acid transaminase activity	2	0.517	1	Molecular Function	0.00200552	0.0501379	2	0	2
GO:0005201 extracellular matrix structural constituent	2	0.517	1	Molecular Function	0.00200552	0.0501379	2	0	2
GO:0045211 postsynaptic membrane	4	1.619	0.286	Cellular Component	0.00231175	0.0327848	0	4	14
GO:0097060 synaptic membrane	4	1.619	0.286	Cellular Component	0.00231175	0.0327848	0	4	14
GO:0098590 plasma membrane region	4	1.619	0.286	Cellular Component	0.00231175	0.0327848	0	4	14
GO:0098794 postsynapse	4	1.619	0.286	Cellular Component	0.00231175	0.0327848	0	4	14
GO:0055114 oxidation-reduction process	11	5.882	0.111	Biological Process	0.00231789	0.0486757	9	2	99
GO:0016624 oxidoreductase activity, acting on the aldehyde or oxo group of donors, disulfide as acceptor	4	1.034	0.286	Molecular Function	0.00278349	0.0659248	4	0	14
GO:0044699 single-organism process	121	64.706	0.049	Biological Process	0.00286334	0.0579827	65	56	2477
GO:0004872 receptor activity	24	6.202	0.082	Molecular Function	0.00309454	0.0663115	7	17	293
GO:0060089 molecular transducer activity	24	6.202	0.082	Molecular Function	0.00309454	0.0663115	7	17	293
GO:0009084 glutamine family amino acid biosynthetic process	4	2.139	0.25	Biological Process	0.00346008	0.0676506	2	2	16
GO:0009060 aerobic respiration	6	3.209	0.162	Biological Process	0.00364047	0.0688049	6	0	37
GO:0008233 peptidase activity	34	8.786	0.072	Molecular Function	0.00415088	0.0738416	26	8	473
GO:0015464 acetylcholine receptor activity	3	0.775	0.375	Molecular Function	0.00423183	0.0738416	0	3	8
GO:0030594 neurotransmitter receptor activity	3	0.775	0.375	Molecular Function	0.00423183	0.0738416	0	3	8
GO:0044456 synapse part	5	2.024	0.192	Cellular Component	0.00428555	0.0557122	0	5	26
GO:1901681 sulfur compound binding	5	1.292	0.2	Molecular Function	0.00446211	0.0738416	5	0	25
GO:0015276 ligand-gated ion channel activity	8	2.067	0.136	Molecular Function	0.00453604	0.0738416	1	7	59
GO:0022834 ligand-gated channel activity	8	2.067	0.136	Molecular Function	0.00453604	0.0738416	1	7	59
GO:0003774 motor activity	12	3.101	0.106	Molecular Function	0.00459459	0.0738416	9	3	113
GO:0000272 polysaccharide catabolic process	2	1.07	0.667	Biological Process	0.0049453	0.0719226	1	1	3
GO:0006102 isocitrate metabolic process	2	1.07	0.667	Biological Process	0.0049453	0.0719226	0	2	3
GO:0006545 glycine biosynthetic process	2	1.07	0.667	Biological Process	0.0049453	0.0719226	0	2	3
GO:0007602 phototransduction	2	1.07	0.667	Biological Process	0.0049453	0.0719226	0	2	3
GO:0009581 detection of external stimulus	2	1.07	0.667	Biological Process	0.0049453	0.0719226	0	2	3
GO:0009582 detection of abiotic stimulus	2	1.07	0.667	Biological Process	0.0049453	0.0719226	0	2	3
GO:0009583 detection of light stimulus	2	1.07	0.667	Biological Process	0.0049453	0.0719226	0	2	3
GO:0051606 detection of stimulus	2	1.07	0.667	Biological Process	0.0049453	0.0719226	0	2	3
GO:0006520 cellular amino acid metabolic process	14	7.487	0.089	Biological Process	0.00494706	0.0719226	5	9	157
GO:0032787 monocarboxylic acid metabolic process	9	4.813	0.113	Biological Process	0.00526833	0.0746785	6	3	80
GO:0044763 single-organism cellular process	104	55.615	0.05	Biological Process	0.00570857	0.0789454	58	46	2098
GO:0004450 isocitrate dehydrogenase (NADP+) activity	2	0.517	0.667	Molecular Function	0.00583759	0.0796035	0	2	3
GO:0019209 kinase activator activity	2	0.517	0.667	Molecular Function	0.00583759	0.0796035	0	2	3
GO:0030295 protein kinase activator activity	2	0.517	0.667	Molecular Function	0.00583759	0.0796035	0	2	3
GO:0043539 protein serine/threonine kinase activator activity	2	0.517	0.667	Molecular Function	0.00583759	0.0796035	0	2	3
GO:0061575 cyclin-dependent protein serine/threonine kinase activator activity	2	0.517	0.667	Molecular Function	0.00583759	0.0796035	0	2	3
GO:0016052 carbohydrate catabolic process	5	2.674	0.172	Biological Process	0.00600827	0.0811117	4	1	29
GO:0045333 cellular respiration	7	3.743	0.13	Biological Process	0.00623208	0.0821765	6	1	54
GO:0044283 small molecule biosynthetic process	11	5.882	0.097	Biological Process	0.00647164	0.083396	4	7	113
GO:0030170 pyridoxal phosphate binding	7	1.809	0.14	Molecular Function	0.00651078	0.0861721	2	5	50
GO:0009069 serine family amino acid metabolic process	3	1.604	0.3	Biological Process	0.00669696	0.0843818	0	3	10
GO:0070011 peptidase activity, acting on L-amino acid peptides	32	8.269	0.071	Molecular Function	0.00690916	0.088832	24	8	453
GO:0016616 oxidoreductase activity, acting on the CH-OH group of donors, NAD or NADP as acceptor	6	1.55	0.154	Molecular Function	0.00726495	0.0902705	4	2	39
GO:0016620 oxidoreductase activity, acting on the aldehyde or oxo group of donors, NAD or NADP as acceptor	8	2.067	0.125	Molecular Function	0.00745917	0.0902705	2	6	64
GO:0099600 transmembrane receptor activity	21	5.426	0.08	Molecular Function	0.00762284	0.0902705	6	15	264
GO:0009112 nucleobase metabolic process	3	1.604	0.273	Biological Process	0.00893155	0.0957152	1	2	11
GO:0098589 membrane region	4	1.619	0.2	Cellular Component	0.00914626	0.104854	0	4	20
GO:0038023 signaling receptor activity	21	5.426	0.078	Molecular Function	0.00935414	0.107367	6	15	269
GO:0015629 actin cytoskeleton	8	3.239	0.114	Cellular Component	0.00941001	0.104854	5	3	70
GO:0003824 catalytic activity	227	58.656	0.05	Molecular Function	0.00954371	0.107367	135	92	4551
GO:0006144 purine nucleobase metabolic process	2	1.07	0.5	Biological Process	0.00962216	0.0957152	0	2	4
GO:0006188 IMP biosynthetic process	2	1.07	0.5	Biological Process	0.00962216	0.0957152	0	2	4
GO:0006563 L-serine metabolic process	2	1.07	0.5	Biological Process	0.00962216	0.0957152	0	2	4
GO:0006730 one-carbon metabolic process	2	1.07	0.5	Biological Process	0.00962216	0.0957152	0	2	4
GO:0006760 folic acid-containing compound metabolic process	2	1.07	0.5	Biological Process	0.00962216	0.0957152	0	2	4
GO:0006857 oligopeptide transport	2	1.07	0.5	Biological Process	0.00962216	0.0957152	2	0	4
GO:0009416 response to light stimulus	2	1.07	0.5	Biological Process	0.00962216	0.0957152	0	2	4
GO:0015833 peptide transport	2	1.07	0.5	Biological Process	0.00962216	0.0957152	2	0	4
GO:0042886 amide transport	2	1.07	0.5	Biological Process	0.00962216	0.0957152	2	0	4
GO:0046040 IMP metabolic process	2	1.07	0.5	Biological Process	0.00962216	0.0957152	0	2	4
GO:0046653 tetrahydrofolate metabolic process	2	1.07	0.5	Biological Process	0.00962216	0.0957152	0	2	4
GO:0044459 plasma membrane part	8	3.239	0.111	Cellular Component	0.0110925	0.115362	1	7	72
GO:0016645 oxidoreductase activity, acting on the CH-NH group of donors	3	0.775	0.273	Molecular Function	0.0112772	0.122487	2	1	11
GO:0016758 transferase activity, transferring hexosyl groups	12	3.101	0.094	Molecular Function	0.0114321	0.122487	11	1	127
GO:0005216 ion channel activity	15	3.876	0.085	Molecular Function	0.0125244	0.128091	3	12	176
GO:0022838 substrate-specific channel activity	15	3.876	0.085	Molecular Function	0.0125244	0.128091	3	12	176
GO:0004888 transmembrane signaling receptor activity	19	4.91	0.078	Molecular Function	0.0128789	0.128789	6	13	243
GO:0004871 signal transducer activity	21	5.426	0.076	Molecular Function	0.0132641	0.129758	6	15	278
GO:0003993 acid phosphatase activity	3	0.775	0.25	Molecular Function	0.0145435	0.139246	0	3	12
GO:0030054 cell junction	4	1.619	0.174	Cellular Component	0.0151238	0.147457	0	4	23
GO:0055085 transmembrane transport	13	6.952	0.08	Biological Process	0.0155504	0.147547	6	7	162
GO:0009070 serine family amino acid biosynthetic process	2	1.07	0.4	Biological Process	0.0156031	0.147547	0	2	5
GO:0006090 pyruvate metabolic process	4	2.139	0.167	Biological Process	0.0156134	0.147547	4	0	24
GO:0031514 motile cilium	7	2.834	0.111	Cellular Component	0.0170865	0.156794	7	0	63
GO:0005976 polysaccharide metabolic process	3	1.604	0.214	Biological Process	0.0179867	0.164491	2	1	14
GO:1901606 alpha-amino acid catabolic process	3	1.604	0.214	Biological Process	0.0179867	0.164491	2	1	14
GO:0004563 beta-N-acetylhexosaminidase activity	2	0.517	0.4	Molecular Function	0.0183246	0.171793	1	1	5
GO:0051287 NAD binding	5	1.292	0.143	Molecular Function	0.0189147	0.173707	4	1	35
GO:0080019 fatty-acyl-CoA reductase (alcohol-forming) activity	6	1.55	0.125	Molecular Function	0.0195207	0.175687	1	5	48
GO:0016831 carboxy-lyase activity	4	1.034	0.167	Molecular Function	0.0207501	0.183089	1	3	24
GO:0007186 G-protein coupled receptor signaling pathway	5	2.674	0.128	Biological Process	0.0209045	0.188141	0	5	39
GO:0005929 cilium	8	3.239	0.099	Cellular Component	0.0215027	0.182216	8	0	81
GO:0015267 channel activity	15	3.876	0.08	Molecular Function	0.0216367	0.183708	3	12	188
GO:0022803 passive transmembrane transporter activity	15	3.876	0.08	Molecular Function	0.0216367	0.183708	3	12	188
GO:0005886 plasma membrane	13	5.263	0.079	Cellular Component	0.0224758	0.182216	4	9	164
GO:0007601 visual perception	2	1.07	0.333	Biological Process	0.0227738	0.192727	0	2	6
GO:0009314 response to radiation	2	1.07	0.333	Biological Process	0.0227738	0.192727	0	2	6
GO:0042558 pteridine-containing compound metabolic process	2	1.07	0.333	Biological Process	0.0227738	0.192727	0	2	6
GO:0046112 nucleobase biosynthetic process	2	1.07	0.333	Biological Process	0.0227738	0.192727	0	2	6
GO:0044724 single-organism carbohydrate catabolic process	4	2.139	0.148	Biological Process	0.0234307	0.195371	4	0	27
GO:0044430 cytoskeletal part	13	5.263	0.079	Cellular Component	0.0235007	0.182216	9	4	165
GO:0006732 coenzyme metabolic process	7	3.743	0.1	Biological Process	0.0243094	0.19976	4	3	70
GO:0042995 cell projection	8	3.239	0.096	Cellular Component	0.024529	0.182216	8	0	83
GO:0009063 cellular amino acid catabolic process	3	1.604	0.188	Biological Process	0.0260485	0.210993	2	1	16
GO:0008484 sulfuric ester hydrolase activity	2	0.517	0.333	Molecular Function	0.0266786	0.21018	2	0	6
GO:0016714 oxidoreductase activity, acting on paired donors, with incorporation or reduction of molecular oxygen, reduced pteridine as one donor, and incorporation of one atom of oxygen	2	0.517	0.333	Molecular Function	0.0266786	0.21018	0	2	6
GO:0071944 cell periphery	14	5.668	0.075	Cellular Component	0.0282834	0.200555	5	9	187
GO:0022836 gated channel activity	10	2.584	0.088	Molecular Function	0.0299955	0.21018	2	8	113
GO:0050953 sensory perception of light stimulus	2	1.07	0.286	Biological Process	0.0310268	0.247777	0	2	7
GO:0005262 calcium channel activity	3	0.775	0.188	Molecular Function	0.0324269	0.21018	1	2	16
GO:0099503 secretory vesicle	2	0.81	0.286	Cellular Component	0.0330683	0.22429	0	2	7
GO:1901565 organonitrogen compound catabolic process	4	2.139	0.133	Biological Process	0.033259	0.260009	3	1	30
GO:0006629 lipid metabolic process	19	10.16	0.064	Biological Process	0.035714	0.260009	7	12	297
GO:0004645 phosphorylase activity	2	0.517	0.286	Molecular Function	0.0362558	0.21018	2	0	7
GO:0022824 transmitter-gated ion channel activity	2	0.517	0.286	Molecular Function	0.0362558	0.21018	0	2	7
GO:0022835 transmitter-gated channel activity	2	0.517	0.286	Molecular Function	0.0362558	0.21018	0	2	7
GO:0022848 acetylcholine-gated cation channel activity	2	0.517	0.286	Molecular Function	0.0362558	0.21018	0	2	7
GO:0016757 transferase activity, transferring glycosyl groups	14	3.618	0.076	Molecular Function	0.0368278	0.21018	11	3	184
GO:0050660 flavin adenine dinucleotide binding	9	2.326	0.089	Molecular Function	0.0369568	0.21018	2	7	101
GO:0005179 hormone activity	3	0.775	0.176	Molecular Function	0.0381008	0.21018	0	3	17
GO:1901564 organonitrogen compound metabolic process	33	17.647	0.056	Biological Process	0.0383686	0.260009	12	21	589
GO:0016787 hydrolase activity	92	23.773	0.053	Molecular Function	0.0400914	0.21018	62	30	1736
GO:0016054 organic acid catabolic process	3	1.604	0.158	Biological Process	0.0411865	0.260009	2	1	19
GO:0046395 carboxylic acid catabolic process	3	1.604	0.158	Biological Process	0.0411865	0.260009	2	1	19
GO:0000103 sulfate assimilation	1	0.535	1	Biological Process	0.0412712	0.260009	1	0	1
GO:0006427 histidyl-tRNA aminoacylation	1	0.535	1	Biological Process	0.0412712	0.260009	0	1	1
GO:0006553 lysine metabolic process	1	0.535	1	Biological Process	0.0412712	0.260009	1	0	1
GO:0006554 lysine catabolic process	1	0.535	1	Biological Process	0.0412712	0.260009	1	0	1
GO:0006562 proline catabolic process	1	0.535	1	Biological Process	0.0412712	0.260009	1	0	1
GO:0009065 glutamine family amino acid catabolic process	1	0.535	1	Biological Process	0.0412712	0.260009	1	0	1
GO:0009068 aspartate family amino acid catabolic process	1	0.535	1	Biological Process	0.0412712	0.260009	1	0	1
GO:0019474 L-lysine catabolic process to acetyl-CoA	1	0.535	1	Biological Process	0.0412712	0.260009	1	0	1
GO:0019477 L-lysine catabolic process	1	0.535	1	Biological Process	0.0412712	0.260009	1	0	1
GO:0030100 regulation of endocytosis	1	0.535	1	Biological Process	0.0412712	0.260009	0	1	1
GO:0033512 L-lysine catabolic process to acetyl-CoA via saccharopine	1	0.535	1	Biological Process	0.0412712	0.260009	1	0	1
GO:0046440 L-lysine metabolic process	1	0.535	1	Biological Process	0.0412712	0.260009	1	0	1
GO:0070813 hydrogen sulfide metabolic process	1	0.535	1	Biological Process	0.0412712	0.260009	1	0	1
GO:0070814 hydrogen sulfide biosynthetic process	1	0.535	1	Biological Process	0.0412712	0.260009	1	0	1
GO:0030141 secretory granule	1	0.405	1	Cellular Component	0.0426892	0.246649	0	1	1
GO:0033596 TSC1-TSC2 complex	1	0.405	1	Cellular Component	0.0426892	0.246649	1	0	1
GO:0045240 dihydrolipoyl dehydrogenase complex	1	0.405	1	Cellular Component	0.0426892	0.246649	1	0	1
GO:0045252 oxoglutarate dehydrogenase complex	1	0.405	1	Cellular Component	0.0426892	0.246649	1	0	1
GO:0016879 ligase activity, forming carbon-nitrogen bonds	4	1.034	0.133	Molecular Function	0.0434169	0.21018	0	4	30
GO:0001733 galactosylceramide sulfotransferase activity	1	0.258	1	Molecular Function	0.0448384	0.21018	1	0	1
GO:0004020 adenylylsulfate kinase activity	1	0.258	1	Molecular Function	0.0448384	0.21018	1	0	1
GO:0004044 amidophosphoribosyltransferase activity	1	0.258	1	Molecular Function	0.0448384	0.21018	0	1	1
GO:0004149 dihydrolipoyllysine-residue succinyltransferase activity	1	0.258	1	Molecular Function	0.0448384	0.21018	1	0	1
GO:0004349 glutamate 5-kinase activity	1	0.258	1	Molecular Function	0.0448384	0.21018	0	1	1
GO:0004350 glutamate-5-semialdehyde dehydrogenase activity	1	0.258	1	Molecular Function	0.0448384	0.21018	0	1	1
GO:0004368 glycerol-3-phosphate dehydrogenase activity	1	0.258	1	Molecular Function	0.0448384	0.21018	1	0	1
GO:0004609 phosphatidylserine decarboxylase activity	1	0.258	1	Molecular Function	0.0448384	0.21018	1	0	1
GO:0004637 phosphoribosylamine-glycine ligase activity	1	0.258	1	Molecular Function	0.0448384	0.21018	0	1	1
GO:0004639 phosphoribosylaminoimidazolesuccinocarboxamide synthase activity	1	0.258	1	Molecular Function	0.0448384	0.21018	0	1	1
GO:0004641 phosphoribosylformylglycinamidine cyclo-ligase activity	1	0.258	1	Molecular Function	0.0448384	0.21018	0	1	1
GO:0004657 proline dehydrogenase activity	1	0.258	1	Molecular Function	0.0448384	0.21018	1	0	1
GO:0004748 ribonucleoside-diphosphate reductase activity, thioredoxin disulfide as acceptor	1	0.258	1	Molecular Function	0.0448384	0.21018	1	0	1
GO:0004821 histidine-tRNA ligase activity	1	0.258	1	Molecular Function	0.0448384	0.21018	0	1	1
GO:0005185 neurohypophyseal hormone activity	1	0.258	1	Molecular Function	0.0448384	0.21018	0	1	1
GO:0008810 cellulase activity	1	0.258	1	Molecular Function	0.0448384	0.21018	0	1	1
GO:0016725 oxidoreductase activity, acting on CH or CH2 groups	1	0.258	1	Molecular Function	0.0448384	0.21018	1	0	1
GO:0016728 oxidoreductase activity, acting on CH or CH2 groups, disulfide as acceptor	1	0.258	1	Molecular Function	0.0448384	0.21018	1	0	1
GO:0016751 S-succinyltransferase activity	1	0.258	1	Molecular Function	0.0448384	0.21018	1	0	1
GO:0016803 ether hydrolase activity	1	0.258	1	Molecular Function	0.0448384	0.21018	1	0	1
GO:0016901 oxidoreductase activity, acting on the CH-OH group of donors, quinone or similar compound as acceptor	1	0.258	1	Molecular Function	0.0448384	0.21018	1	0	1
GO:0016907 G-protein coupled acetylcholine receptor activity	1	0.258	1	Molecular Function	0.0448384	0.21018	0	1	1
GO:0019202 amino acid kinase activity	1	0.258	1	Molecular Function	0.0448384	0.21018	0	1	1
GO:0019789 SUMO transferase activity	1	0.258	1	Molecular Function	0.0448384	0.21018	1	0	1
GO:0033961 cis-stilbene-oxide hydrolase activity	1	0.258	1	Molecular Function	0.0448384	0.21018	1	0	1
GO:0050694 galactose 3-O-sulfotransferase activity	1	0.258	1	Molecular Function	0.0448384	0.21018	1	0	1
GO:0052590 sn-glycerol-3-phosphate:ubiquinone oxidoreductase activity	1	0.258	1	Molecular Function	0.0448384	0.21018	1	0	1
GO:0052591 sn-glycerol-3-phosphate:ubiquinone-8 oxidoreductase activity	1	0.258	1	Molecular Function	0.0448384	0.21018	1	0	1
GO:0061731 ribonucleoside-diphosphate reductase activity	1	0.258	1	Molecular Function	0.0448384	0.21018	1	0	1
GO:0099528 G-protein coupled neurotransmitter receptor activity	1	0.258	1	Molecular Function	0.0448384	0.21018	0	1	1
GO:0044712 single-organism catabolic process	8	4.278	0.082	Biological Process	0.0457187	0.280672	7	1	97
GO:0004970 ionotropic glutamate receptor activity	2	0.517	0.25	Molecular Function	0.0469305	0.211187	0	2	8
GO:0008066 glutamate receptor activity	2	0.517	0.25	Molecular Function	0.0469305	0.211187	0	2	8
GO:0008242 omega peptidase activity	2	0.517	0.25	Molecular Function	0.0469305	0.211187	2	0	8
GO:0015929 hexosaminidase activity	2	0.517	0.25	Molecular Function	0.0469305	0.211187	1	1	8
GO:0006096 glycolytic process	3	1.604	0.15	Biological Process	0.0470262	0.280672	3	0	20
GO:0006165 nucleoside diphosphate phosphorylation	3	1.604	0.15	Biological Process	0.0470262	0.280672	3	0	20
GO:0006757 ATP generation from ADP	3	1.604	0.15	Biological Process	0.0470262	0.280672	3	0	20
GO:0046939 nucleotide phosphorylation	3	1.604	0.15	Biological Process	0.0470262	0.280672	3	0	20
GO:0005230 extracellular ligand-gated ion channel activity	4	1.034	0.129	Molecular Function	0.0481523	0.21454	1	3	31
GO:0008146 sulfotransferase activity	3	0.775	0.158	Molecular Function	0.0508482	0.22433	3	0	19
GO:0005856 cytoskeleton	14	5.668	0.069	Cellular Component	0.0510158	0.278684	10	4	203
GO:0044711 single-organism biosynthetic process	20	10.695	0.061	Biological Process	0.0511431	0.301112	8	12	330
GO:0016830 carbon-carbon lyase activity	4	1.034	0.125	Molecular Function	0.0531617	0.23226	1	3	32
GO:0009135 purine nucleoside diphosphate metabolic process	3	1.604	0.143	Biological Process	0.0532501	0.301112	3	0	21
GO:0009179 purine ribonucleoside diphosphate metabolic process	3	1.604	0.143	Biological Process	0.0532501	0.301112	3	0	21
GO:0009185 ribonucleoside diphosphate metabolic process	3	1.604	0.143	Biological Process	0.0532501	0.301112	3	0	21
GO:0046031 ADP metabolic process	3	1.604	0.143	Biological Process	0.0532501	0.301112	3	0	21
GO:0016010 dystrophin-associated glycoprotein complex	2	0.81	0.222	Cellular Component	0.053593	0.278684	0	2	9
GO:0090665 glycoprotein complex	2	0.81	0.222	Cellular Component	0.053593	0.278684	0	2	9
GO:0050790 regulation of catalytic activity	5	2.674	0.1	Biological Process	0.0536373	0.301112	3	2	50
GO:0005975 carbohydrate metabolic process	17	9.091	0.062	Biological Process	0.0579879	0.320927	11	6	274
GO:0055086 nucleobase-containing small molecule metabolic process	11	5.882	0.07	Biological Process	0.0582989	0.320927	4	7	157
GO:0005184 neuropeptide hormone activity	2	0.517	0.222	Molecular Function	0.0585854	0.253495	0	2	9
GO:0006631 fatty acid metabolic process	5	2.674	0.096	Biological Process	0.0616503	0.336113	2	3	52
GO:0006163 purine nucleotide metabolic process	7	3.743	0.081	Biological Process	0.0631918	0.341236	3	4	86
GO:0016829 lyase activity	10	2.584	0.078	Molecular Function	0.0638943	0.273833	2	8	129
GO:0065009 regulation of molecular function	5	2.674	0.094	Biological Process	0.065898	0.35093	3	2	53
GO:0005102 receptor binding	6	1.55	0.094	Molecular Function	0.066127	0.280728	3	3	64
GO:0009132 nucleoside diphosphate metabolic process	3	1.604	0.13	Biological Process	0.0668106	0.35093	3	0	23
GO:0008152 metabolic process	125	66.845	0.045	Biological Process	0.0669066	0.35093	58	67	2781
GO:0009161 ribonucleoside monophosphate metabolic process	6	3.209	0.086	Biological Process	0.0674628	0.35093	3	3	70
GO:0019362 pyridine nucleotide metabolic process	4	2.139	0.105	Biological Process	0.0696178	0.355615	3	1	38
GO:0046496 nicotinamide nucleotide metabolic process	4	2.139	0.105	Biological Process	0.0696178	0.355615	3	1	38
GO:0022892 substrate-specific transporter activity	24	6.202	0.061	Molecular Function	0.0724461	0.30468	12	12	391
GO:0000122 negative regulation of transcription from RNA polymerase II promoter	2	1.07	0.182	Biological Process	0.0729441	0.355893	1	1	11
GO:0006575 cellular modified amino acid metabolic process	3	1.604	0.125	Biological Process	0.0741245	0.355893	1	2	24
GO:0051186 cofactor metabolic process	7	3.743	0.078	Biological Process	0.0767636	0.355893	4	3	90
GO:0072521 purine-containing compound metabolic process	7	3.743	0.078	Biological Process	0.0767636	0.355893	3	4	90
GO:0009123 nucleoside monophosphate metabolic process	6	3.209	0.082	Biological Process	0.0792958	0.355893	3	3	73
GO:0000302 response to reactive oxygen species	1	0.535	0.5	Biological Process	0.0808479	0.355893	0	1	2
GO:0005980 glycogen catabolic process	1	0.535	0.5	Biological Process	0.0808479	0.355893	1	0	2
GO:0009052 pentose-phosphate shunt, non-oxidative branch	1	0.535	0.5	Biological Process	0.0808479	0.355893	0	1	2
GO:0009251 glucan catabolic process	1	0.535	0.5	Biological Process	0.0808479	0.355893	1	0	2
GO:0010921 regulation of phosphatase activity	1	0.535	0.5	Biological Process	0.0808479	0.355893	0	1	2
GO:0032780 negative regulation of ATPase activity	1	0.535	0.5	Biological Process	0.0808479	0.355893	1	0	2
GO:0043462 regulation of ATPase activity	1	0.535	0.5	Biological Process	0.0808479	0.355893	1	0	2
GO:0043666 regulation of phosphoprotein phosphatase activity	1	0.535	0.5	Biological Process	0.0808479	0.355893	0	1	2
GO:0044247 cellular polysaccharide catabolic process	1	0.535	0.5	Biological Process	0.0808479	0.355893	1	0	2
GO:0044275 cellular carbohydrate catabolic process	1	0.535	0.5	Biological Process	0.0808479	0.355893	1	0	2
GO:1901031 regulation of response to reactive oxygen species	1	0.535	0.5	Biological Process	0.0808479	0.355893	0	1	2
GO:1902882 regulation of response to oxidative stress	1	0.535	0.5	Biological Process	0.0808479	0.355893	0	1	2
GO:0006633 fatty acid biosynthetic process	4	2.139	0.1	Biological Process	0.0809704	0.355893	1	3	40
GO:0072357 PTW/PP1 phosphatase complex	1	0.405	0.5	Cellular Component	0.0835632	0.420512	1	0	2
GO:0016538 cyclin-dependent protein serine/threonine kinase regulator activity	2	0.517	0.182	Molecular Function	0.0844083	0.30583	0	2	11
GO:0009628 response to abiotic stimulus	2	1.07	0.167	Biological Process	0.0852226	0.371702	0	2	12
GO:0005215 transporter activity	35	9.044	0.057	Molecular Function	0.0854907	0.30583	20	15	616
GO:0072524 pyridine-containing compound metabolic process	4	2.139	0.098	Biological Process	0.0869701	0.376428	3	1	41
GO:0001227 transcriptional repressor activity, RNA polymerase II transcription regulatory region sequence-specific binding	1	0.258	0.5	Molecular Function	0.0876712	0.30583	0	1	2
GO:0003937 IMP cyclohydrolase activity	1	0.258	0.5	Molecular Function	0.0876712	0.30583	0	1	2
GO:0004133 glycogen debranching enzyme activity	1	0.258	0.5	Molecular Function	0.0876712	0.30583	1	0	2
GO:0004134 4-alpha-glucanotransferase activity	1	0.258	0.5	Molecular Function	0.0876712	0.30583	1	0	2
GO:0004135 amylo-alpha-1,6-glucosidase activity	1	0.258	0.5	Molecular Function	0.0876712	0.30583	1	0	2
GO:0004375 glycine dehydrogenase (decarboxylating) activity	1	0.258	0.5	Molecular Function	0.0876712	0.30583	0	1	2
GO:0004643 phosphoribosylaminoimidazolecarboxamide formyltransferase activity	1	0.258	0.5	Molecular Function	0.0876712	0.30583	0	1	2
GO:0004736 pyruvate carboxylase activity	1	0.258	0.5	Molecular Function	0.0876712	0.30583	1	0	2
GO:0004751 ribose-5-phosphate isomerase activity	1	0.258	0.5	Molecular Function	0.0876712	0.30583	0	1	2
GO:0008184 glycogen phosphorylase activity	1	0.258	0.5	Molecular Function	0.0876712	0.30583	1	0	2
GO:0008227 G-protein coupled amine receptor activity	1	0.258	0.5	Molecular Function	0.0876712	0.30583	0	1	2
GO:0009374 biotin binding	1	0.258	0.5	Molecular Function	0.0876712	0.30583	1	0	2
GO:0016642 oxidoreductase activity, acting on the CH-NH2 group of donors, disulfide as acceptor	1	0.258	0.5	Molecular Function	0.0876712	0.30583	0	1	2
GO:0016748 succinyltransferase activity	1	0.258	0.5	Molecular Function	0.0876712	0.30583	1	0	2
GO:0016774 phosphotransferase activity, carboxyl group as acceptor	1	0.258	0.5	Molecular Function	0.0876712	0.30583	0	1	2
GO:0016882 cyclo-ligase activity	1	0.258	0.5	Molecular Function	0.0876712	0.30583	0	1	2
GO:0019187 beta-1,4-mannosyltransferase activity	1	0.258	0.5	Molecular Function	0.0876712	0.30583	1	0	2
GO:0033293 monocarboxylic acid binding	1	0.258	0.5	Molecular Function	0.0876712	0.30583	1	0	2
GO:0042030 ATPase inhibitor activity	1	0.258	0.5	Molecular Function	0.0876712	0.30583	1	0	2
GO:0090599 alpha-glucosidase activity	1	0.258	0.5	Molecular Function	0.0876712	0.30583	1	0	2
GO:0051049 regulation of transport	3	1.604	0.115	Biological Process	0.0897563	0.385544	1	2	26
GO:0005576 extracellular region	10	4.049	0.068	Cellular Component	0.093501	0.455817	4	6	146
GO:0004930 G-protein coupled receptor activity	10	2.584	0.071	Molecular Function	0.0976831	0.335391	3	7	140
GO:0005977 glycogen metabolic process	2	1.07	0.154	Biological Process	0.098069	0.397675	2	0	13
GO:0006073 cellular glucan metabolic process	2	1.07	0.154	Biological Process	0.098069	0.397675	2	0	13
GO:0006112 energy reserve metabolic process	2	1.07	0.154	Biological Process	0.098069	0.397675	2	0	13
GO:0009072 aromatic amino acid family metabolic process	2	1.07	0.154	Biological Process	0.098069	0.397675	0	2	13
GO:0009605 response to external stimulus	2	1.07	0.154	Biological Process	0.098069	0.397675	0	2	13
GO:0044042 glucan metabolic process	2	1.07	0.154	Biological Process	0.098069	0.397675	2	0	13
GO:0044264 cellular polysaccharide metabolic process	2	1.07	0.154	Biological Process	0.098069	0.397675	2	0	13
GO:0015020 glucuronosyltransferase activity	2	0.517	0.167	Molecular Function	0.0983812	0.335391	1	1	12
GO:0033218 amide binding	2	0.517	0.167	Molecular Function	0.0983812	0.335391	2	0	12
GO:0004197 cysteine-type endopeptidase activity	3	0.775	0.12	Molecular Function	0.0993487	0.336142	2	1	25
GO:0006164 purine nucleotide biosynthetic process	4	2.139	0.093	Biological Process	0.0995942	0.397675	0	4	43
GO:0006733 oxidoreduction coenzyme metabolic process	4	2.139	0.093	Biological Process	0.0995942	0.397675	3	1	43
GO:0072330 monocarboxylic acid biosynthetic process	4	2.139	0.093	Biological Process	0.0995942	0.397675	1	3	43
GO:0030286 dynein complex	3	1.215	0.111	Cellular Component	0.106006	0.490795	3	0	27
GO:0071705 nitrogen compound transport	3	1.604	0.107	Biological Process	0.106635	0.422812	3	0	28
GO:0005261 cation channel activity	6	1.55	0.082	Molecular Function	0.108295	0.362522	2	4	73
GO:0015085 calcium ion transmembrane transporter activity	3	0.775	0.115	Molecular Function	0.108757	0.362522	1	2	26
GO:0008083 growth factor activity	2	0.517	0.154	Molecular Function	0.112944	0.37371	2	0	13
GO:0072522 purine-containing compound biosynthetic process	4	2.139	0.089	Biological Process	0.113018	0.440763	0	4	45
GO:0009156 ribonucleoside monophosphate biosynthetic process	3	1.604	0.103	Biological Process	0.115506	0.440763	0	3	29
GO:0032879 regulation of localization	3	1.604	0.103	Biological Process	0.115506	0.440763	1	2	29
GO:0044445 cytosolic part	2	0.81	0.143	Cellular Component	0.117947	0.490795	2	0	14
GO:0008483 transaminase activity	3	0.775	0.111	Molecular Function	0.118494	0.375744	2	1	27
GO:0016769 transferase activity, transferring nitrogenous groups	3	0.775	0.111	Molecular Function	0.118494	0.375744	2	1	27
GO:0005992 trehalose biosynthetic process	1	0.535	0.333	Biological Process	0.118799	0.440763	1	0	3
GO:0006546 glycine catabolic process	1	0.535	0.333	Biological Process	0.118799	0.440763	0	1	3
GO:0008612 peptidyl-lysine modification to peptidyl-hypusine	1	0.535	0.333	Biological Process	0.118799	0.440763	1	0	3
GO:0009071 serine family amino acid catabolic process	1	0.535	0.333	Biological Process	0.118799	0.440763	0	1	3
GO:0046351 disaccharide biosynthetic process	1	0.535	0.333	Biological Process	0.118799	0.440763	1	0	3
GO:0060627 regulation of vesicle-mediated transport	1	0.535	0.333	Biological Process	0.118799	0.440763	0	1	3
GO:0009117 nucleotide metabolic process	9	4.813	0.065	Biological Process	0.118936	0.440763	3	6	139
GO:0000015 phosphopyruvate hydratase complex	1	0.405	0.333	Cellular Component	0.122699	0.490795	1	0	3
GO:0000164 protein phosphatase type 1 complex	1	0.405	0.333	Cellular Component	0.122699	0.490795	1	0	3
GO:0005858 axonemal dynein complex	1	0.405	0.333	Cellular Component	0.122699	0.490795	1	0	3
GO:0005891 voltage-gated calcium channel complex	1	0.405	0.333	Cellular Component	0.122699	0.490795	1	0	3
GO:0009331 glycerol-3-phosphate dehydrogenase complex	1	0.405	0.333	Cellular Component	0.122699	0.490795	1	0	3
GO:0044282 small molecule catabolic process	3	1.604	0.1	Biological Process	0.124645	0.455058	2	1	30
GO:0046148 pigment biosynthetic process	2	1.07	0.133	Biological Process	0.125201	0.455058	0	2	15
GO:0051336 regulation of hydrolase activity	2	1.07	0.133	Biological Process	0.125201	0.455058	1	1	15
GO:0006753 nucleoside phosphate metabolic process	9	4.813	0.064	Biological Process	0.126785	0.457879	3	6	141
GO:0001085 RNA polymerase II transcription factor binding	1	0.258	0.333	Molecular Function	0.128588	0.375744	1	0	3
GO:0004067 asparaginase activity	1	0.258	0.333	Molecular Function	0.128588	0.375744	0	1	3
GO:0004449 isocitrate dehydrogenase (NAD+) activity	1	0.258	0.333	Molecular Function	0.128588	0.375744	1	0	3
GO:0004470 malic enzyme activity	1	0.258	0.333	Molecular Function	0.128588	0.375744	1	0	3
GO:0004471 malate dehydrogenase (decarboxylating) (NAD+) activity	1	0.258	0.333	Molecular Function	0.128588	0.375744	1	0	3
GO:0004488 methylenetetrahydrofolate dehydrogenase (NADP+) activity	1	0.258	0.333	Molecular Function	0.128588	0.375744	0	1	3
GO:0004634 phosphopyruvate hydratase activity	1	0.258	0.333	Molecular Function	0.128588	0.375744	1	0	3
GO:0004731 purine-nucleoside phosphorylase activity	1	0.258	0.333	Molecular Function	0.128588	0.375744	0	1	3
GO:0004890 GABA-A receptor activity	1	0.258	0.333	Molecular Function	0.128588	0.375744	0	1	3
GO:0016801 hydrolase activity, acting on ether bonds	1	0.258	0.333	Molecular Function	0.128588	0.375744	1	0	3
GO:0016885 ligase activity, forming carbon-carbon bonds	1	0.258	0.333	Molecular Function	0.128588	0.375744	1	0	3
GO:0016971 flavin-linked sulfhydryl oxidase activity	1	0.258	0.333	Molecular Function	0.128588	0.375744	1	0	3
GO:0016972 thiol oxidase activity	1	0.258	0.333	Molecular Function	0.128588	0.375744	1	0	3
GO:0031151 histone methyltransferase activity (H3-K79 specific)	1	0.258	0.333	Molecular Function	0.128588	0.375744	1	0	3
GO:0034722 gamma-glutamyl-peptidase activity	1	0.258	0.333	Molecular Function	0.128588	0.375744	1	0	3
GO:0036374 glutathione hydrolase activity	1	0.258	0.333	Molecular Function	0.128588	0.375744	1	0	3
GO:0005773 vacuole	2	0.81	0.133	Cellular Component	0.132416	0.516423	2	0	15
GO:0006790 sulfur compound metabolic process	3	1.604	0.097	Biological Process	0.134036	0.481002	3	0	31
GO:0042440 pigment metabolic process	2	1.07	0.125	Biological Process	0.139366	0.494346	0	2	16
GO:0071704 organic substance metabolic process	113	60.428	0.044	Biological Process	0.139828	0.494346	51	62	2552
GO:0009124 nucleoside monophosphate biosynthetic process	3	1.604	0.094	Biological Process	0.143664	0.494346	0	3	32
GO:1990204 oxidoreductase complex	2	0.81	0.125	Cellular Component	0.147261	0.543183	2	0	16
GO:0009126 purine nucleoside monophosphate metabolic process	5	2.674	0.074	Biological Process	0.147876	0.494346	3	2	68
GO:0009167 purine ribonucleoside monophosphate metabolic process	5	2.674	0.074	Biological Process	0.147876	0.494346	3	2	68
GO:0072509 divalent inorganic cation transmembrane transporter activity	3	0.775	0.1	Molecular Function	0.149484	0.432031	1	2	30
GO:0000287 magnesium ion binding	4	1.034	0.087	Molecular Function	0.149771	0.432031	2	2	46
GO:0044262 cellular carbohydrate metabolic process	3	1.604	0.091	Biological Process	0.153514	0.494346	3	0	33
GO:0001678 cellular glucose homeostasis	1	0.535	0.25	Biological Process	0.155192	0.494346	1	0	4
GO:0001709 cell fate determination	1	0.535	0.25	Biological Process	0.155192	0.494346	0	1	4
GO:0006084 acetyl-CoA metabolic process	1	0.535	0.25	Biological Process	0.155192	0.494346	1	0	4
GO:0006429 leucyl-tRNA aminoacylation	1	0.535	0.25	Biological Process	0.155192	0.494346	1	0	4
GO:0006637 acyl-CoA metabolic process	1	0.535	0.25	Biological Process	0.155192	0.494346	1	0	4
GO:0006751 glutathione catabolic process	1	0.535	0.25	Biological Process	0.155192	0.494346	1	0	4
GO:0009312 oligosaccharide biosynthetic process	1	0.535	0.25	Biological Process	0.155192	0.494346	1	0	4
GO:0033500 carbohydrate homeostasis	1	0.535	0.25	Biological Process	0.155192	0.494346	1	0	4
GO:0035383 thioester metabolic process	1	0.535	0.25	Biological Process	0.155192	0.494346	1	0	4
GO:0042593 glucose homeostasis	1	0.535	0.25	Biological Process	0.155192	0.494346	1	0	4
GO:0043171 peptide catabolic process	1	0.535	0.25	Biological Process	0.155192	0.494346	1	0	4
GO:0071586 CAAX-box protein processing	1	0.535	0.25	Biological Process	0.155192	0.494346	1	0	4
GO:0071596 ubiquitin-dependent protein catabolic process via the N-end rule pathway	1	0.535	0.25	Biological Process	0.155192	0.494346	1	0	4
GO:0080120 CAAX-box protein maturation	1	0.535	0.25	Biological Process	0.155192	0.494346	1	0	4
GO:0000981 RNA polymerase II transcription factor activity, sequence-specific DNA binding	2	0.517	0.125	Molecular Function	0.15939	0.443844	0	2	16
GO:0004843 thiol-dependent ubiquitin-specific protease activity	2	0.517	0.125	Molecular Function	0.15939	0.443844	1	1	16
GO:0016011 dystroglycan complex	1	0.405	0.25	Cellular Component	0.160169	0.543183	0	1	4
GO:0016012 sarcoglycan complex	1	0.405	0.25	Cellular Component	0.160169	0.543183	0	1	4
GO:0016471 vacuolar proton-transporting V-type ATPase complex	1	0.405	0.25	Cellular Component	0.160169	0.543183	1	0	4
GO:0034704 calcium channel complex	1	0.405	0.25	Cellular Component	0.160169	0.543183	1	0	4
GO:0045239 tricarboxylic acid cycle enzyme complex	1	0.405	0.25	Cellular Component	0.160169	0.543183	1	0	4
GO:0004396 hexokinase activity	1	0.258	0.25	Molecular Function	0.167674	0.443844	1	0	4
GO:0004602 glutathione peroxidase activity	1	0.258	0.25	Molecular Function	0.167674	0.443844	1	0	4
GO:0004619 phosphoglycerate mutase activity	1	0.258	0.25	Molecular Function	0.167674	0.443844	1	0	4
GO:0004749 ribose phosphate diphosphokinase activity	1	0.258	0.25	Molecular Function	0.167674	0.443844	0	1	4
GO:0004823 leucine-tRNA ligase activity	1	0.258	0.25	Molecular Function	0.167674	0.443844	1	0	4
GO:0005245 voltage-gated calcium channel activity	1	0.258	0.25	Molecular Function	0.167674	0.443844	1	0	4
GO:0005536 glucose binding	1	0.258	0.25	Molecular Function	0.167674	0.443844	1	0	4
GO:0015926 glucosidase activity	1	0.258	0.25	Molecular Function	0.167674	0.443844	1	0	4
GO:0016670 oxidoreductase activity, acting on a sulfur group of donors, oxygen as acceptor	1	0.258	0.25	Molecular Function	0.167674	0.443844	1	0	4
GO:0017154 semaphorin receptor activity	1	0.258	0.25	Molecular Function	0.167674	0.443844	1	0	4
GO:0019238 cyclohydrolase activity	1	0.258	0.25	Molecular Function	0.167674	0.443844	0	1	4
GO:0031177 phosphopantetheine binding	1	0.258	0.25	Molecular Function	0.167674	0.443844	1	0	4
GO:0043168 anion binding	73	18.863	0.05	Molecular Function	0.168999	0.444733	43	30	1463
GO:0008236 serine-type peptidase activity	9	2.326	0.065	Molecular Function	0.171481	0.446048	5	4	139
GO:0017171 serine hydrolase activity	9	2.326	0.065	Molecular Function	0.171481	0.446048	5	4	139
GO:0004252 serine-type endopeptidase activity	7	1.809	0.069	Molecular Function	0.17297	0.446345	3	4	102
GO:0048583 regulation of response to stimulus	5	2.674	0.069	Biological Process	0.174864	0.53831	4	1	72
GO:0016417 S-acyltransferase activity	2	0.517	0.118	Molecular Function	0.175562	0.446345	2	0	17
GO:0019207 kinase regulator activity	2	0.517	0.118	Molecular Function	0.175562	0.446345	0	2	17
GO:0019887 protein kinase regulator activity	2	0.517	0.118	Molecular Function	0.175562	0.446345	0	2	17
GO:0019693 ribose phosphate metabolic process	6	3.209	0.065	Biological Process	0.178288	0.53831	3	3	92
GO:0055082 cellular chemical homeostasis	2	1.07	0.105	Biological Process	0.183612	0.53831	1	1	19
GO:1901575 organic substance catabolic process	14	7.487	0.054	Biological Process	0.187747	0.53831	11	3	261
GO:0006862 nucleotide transport	1	0.535	0.2	Biological Process	0.190089	0.53831	1	0	5
GO:0015780 nucleotide-sugar transport	1	0.535	0.2	Biological Process	0.190089	0.53831	1	0	5
GO:0015783 GDP-fucose transport	1	0.535	0.2	Biological Process	0.190089	0.53831	1	0	5
GO:0035304 regulation of protein dephosphorylation	1	0.535	0.2	Biological Process	0.190089	0.53831	0	1	5
GO:0036079 purine nucleotide-sugar transport	1	0.535	0.2	Biological Process	0.190089	0.53831	1	0	5
GO:0036085 GDP-fucose import into Golgi lumen	1	0.535	0.2	Biological Process	0.190089	0.53831	1	0	5
GO:0042219 cellular modified amino acid catabolic process	1	0.535	0.2	Biological Process	0.190089	0.53831	1	0	5
GO:0044273 sulfur compound catabolic process	1	0.535	0.2	Biological Process	0.190089	0.53831	1	0	5
GO:0045165 cell fate commitment	1	0.535	0.2	Biological Process	0.190089	0.53831	0	1	5
GO:0045595 regulation of cell differentiation	1	0.535	0.2	Biological Process	0.190089	0.53831	0	1	5
GO:0045596 negative regulation of cell differentiation	1	0.535	0.2	Biological Process	0.190089	0.53831	0	1	5
GO:0051093 negative regulation of developmental process	1	0.535	0.2	Biological Process	0.190089	0.53831	0	1	5
GO:0051346 negative regulation of hydrolase activity	1	0.535	0.2	Biological Process	0.190089	0.53831	1	0	5
GO:0072530 purine-containing compound transmembrane transport	1	0.535	0.2	Biological Process	0.190089	0.53831	1	0	5
GO:0090480 purine nucleotide-sugar transmembrane transport	1	0.535	0.2	Biological Process	0.190089	0.53831	1	0	5
GO:1901264 carbohydrate derivative transport	1	0.535	0.2	Biological Process	0.190089	0.53831	1	0	5
GO:1901679 nucleotide transmembrane transport	1	0.535	0.2	Biological Process	0.190089	0.53831	1	0	5
GO:0009116 nucleoside metabolic process	6	3.209	0.064	Biological Process	0.190829	0.53831	3	3	94
GO:1901657 glycosyl compound metabolic process	6	3.209	0.064	Biological Process	0.190829	0.53831	3	3	94
GO:0005200 structural constituent of cytoskeleton	2	0.517	0.111	Molecular Function	0.191977	0.478007	1	1	18
GO:0004857 enzyme inhibitor activity	3	0.775	0.088	Molecular Function	0.194217	0.478007	2	1	34
GO:0016782 transferase activity, transferring sulfur-containing groups	3	0.775	0.088	Molecular Function	0.194217	0.478007	3	0	34
GO:0044447 axoneme part	1	0.405	0.2	Cellular Component	0.196046	0.599029	1	0	5
GO:0009165 nucleotide biosynthetic process	5	2.674	0.066	Biological Process	0.203579	0.571432	0	5	76
GO:0004174 electron-transferring-flavoprotein dehydrogenase activity	1	0.258	0.2	Molecular Function	0.205012	0.478007	1	0	5
GO:0004864 protein phosphatase inhibitor activity	1	0.258	0.2	Molecular Function	0.205012	0.478007	1	0	5
GO:0004869 cysteine-type endopeptidase inhibitor activity	1	0.258	0.2	Molecular Function	0.205012	0.478007	0	1	5
GO:0004879 RNA polymerase II transcription factor activity, ligand-activated sequence-specific DNA binding	1	0.258	0.2	Molecular Function	0.205012	0.478007	0	1	5
GO:0005044 scavenger receptor activity	1	0.258	0.2	Molecular Function	0.205012	0.478007	1	0	5
GO:0005457 GDP-fucose transmembrane transporter activity	1	0.258	0.2	Molecular Function	0.205012	0.478007	1	0	5
GO:0016646 oxidoreductase activity, acting on the CH-NH group of donors, NAD or NADP as acceptor	1	0.258	0.2	Molecular Function	0.205012	0.478007	0	1	5
GO:0016649 oxidoreductase activity, acting on the CH-NH group of donors, quinone or similar compound as acceptor	1	0.258	0.2	Molecular Function	0.205012	0.478007	1	0	5
GO:0016778 diphosphotransferase activity	1	0.258	0.2	Molecular Function	0.205012	0.478007	0	1	5
GO:0019212 phosphatase inhibitor activity	1	0.258	0.2	Molecular Function	0.205012	0.478007	1	0	5
GO:0036080 purine nucleotide-sugar transmembrane transporter activity	1	0.258	0.2	Molecular Function	0.205012	0.478007	1	0	5
GO:0038024 cargo receptor activity	1	0.258	0.2	Molecular Function	0.205012	0.478007	1	0	5
GO:0098531 transcription factor activity, direct ligand regulated sequence-specific DNA binding	1	0.258	0.2	Molecular Function	0.205012	0.478007	0	1	5
GO:0006979 response to oxidative stress	3	1.604	0.079	Biological Process	0.205561	0.574153	2	1	38
GO:0005875 microtubule associated complex	3	1.215	0.081	Cellular Component	0.208534	0.599029	3	0	37
GO:0004185 serine-type carboxypeptidase activity	2	0.517	0.105	Molecular Function	0.20858	0.48382	2	0	19
GO:0009056 catabolic process	14	7.487	0.052	Biological Process	0.210739	0.584013	11	3	267
GO:0044238 primary metabolic process	105	56.15	0.044	Biological Process	0.211151	0.584013	49	56	2402
GO:0015074 DNA integration	8	4.278	0.058	Biological Process	0.214383	0.590075	3	5	139
GO:0005874 microtubule	4	1.619	0.071	Cellular Component	0.2158	0.599029	3	1	56
GO:1901293 nucleoside phosphate biosynthetic process	5	2.674	0.064	Biological Process	0.2185	0.5985	0	5	78
GO:0036094 small molecule binding	70	18.088	0.049	Molecular Function	0.220155	0.50805	44	26	1428
GO:0006072 glycerol-3-phosphate metabolic process	1	0.535	0.167	Biological Process	0.223552	0.600729	1	0	6
GO:0006470 protein dephosphorylation	1	0.535	0.167	Biological Process	0.223552	0.600729	0	1	6
GO:0006749 glutathione metabolic process	1	0.535	0.167	Biological Process	0.223552	0.600729	1	0	6
GO:0032007 negative regulation of TOR signaling	1	0.535	0.167	Biological Process	0.223552	0.600729	1	0	6
GO:0016763 transferase activity, transferring pentosyl groups	2	0.517	0.1	Molecular Function	0.225323	0.517322	0	2	20
GO:0005861 troponin complex	1	0.405	0.167	Cellular Component	0.230396	0.599029	1	0	6
GO:0005865 striated muscle thin filament	1	0.405	0.167	Cellular Component	0.230396	0.599029	1	0	6
GO:0005930 axoneme	1	0.405	0.167	Cellular Component	0.230396	0.599029	1	0	6
GO:0008021 synaptic vesicle	1	0.405	0.167	Cellular Component	0.230396	0.599029	0	1	6
GO:0030016 myofibril	1	0.405	0.167	Cellular Component	0.230396	0.599029	1	0	6
GO:0030017 sarcomere	1	0.405	0.167	Cellular Component	0.230396	0.599029	1	0	6
GO:0036379 myofilament	1	0.405	0.167	Cellular Component	0.230396	0.599029	1	0	6
GO:0043292 contractile fiber	1	0.405	0.167	Cellular Component	0.230396	0.599029	1	0	6
GO:0044449 contractile fiber part	1	0.405	0.167	Cellular Component	0.230396	0.599029	1	0	6
GO:0070382 exocytic vesicle	1	0.405	0.167	Cellular Component	0.230396	0.599029	0	1	6
GO:0097014 ciliary plasm	1	0.405	0.167	Cellular Component	0.230396	0.599029	1	0	6
GO:0008238 exopeptidase activity	6	1.55	0.065	Molecular Function	0.230617	0.52679	5	1	92
GO:0009150 purine ribonucleotide metabolic process	5	2.674	0.062	Biological Process	0.23375	0.625172	3	2	80
GO:0004553 hydrolase activity, hydrolyzing O-glycosyl compounds	6	1.55	0.065	Molecular Function	0.238025	0.538832	2	4	93
GO:0006030 chitin metabolic process	3	1.604	0.073	Biological Process	0.238496	0.634869	0	3	41
GO:0003995 acyl-CoA dehydrogenase activity	1	0.258	0.167	Molecular Function	0.240678	0.538832	0	1	6
GO:0004144 diacylglycerol O-acyltransferase activity	1	0.258	0.167	Molecular Function	0.240678	0.538832	1	0	6
GO:0072341 modified amino acid binding	1	0.258	0.167	Molecular Function	0.240678	0.538832	1	0	6
GO:0034762 regulation of transmembrane transport	2	1.07	0.087	Biological Process	0.245032	0.643209	1	1	23
GO:0034765 regulation of ion transmembrane transport	2	1.07	0.087	Biological Process	0.245032	0.643209	1	1	23
GO:0043269 regulation of ion transport	2	1.07	0.087	Biological Process	0.245032	0.643209	1	1	23
GO:0004175 endopeptidase activity	14	3.618	0.055	Molecular Function	0.24521	0.54626	8	6	253
GO:0009259 ribonucleotide metabolic process	5	2.674	0.061	Biological Process	0.249294	0.647086	3	2	82
GO:0006206 pyrimidine nucleobase metabolic process	1	0.535	0.143	Biological Process	0.255639	0.647086	1	0	7
GO:0006826 iron ion transport	1	0.535	0.143	Biological Process	0.255639	0.647086	0	1	7
GO:0030433 ER-associated ubiquitin-dependent protein catabolic process	1	0.535	0.143	Biological Process	0.255639	0.647086	1	0	7
GO:0034976 response to endoplasmic reticulum stress	1	0.535	0.143	Biological Process	0.255639	0.647086	1	0	7
GO:0035303 regulation of dephosphorylation	1	0.535	0.143	Biological Process	0.255639	0.647086	0	1	7
GO:0036503 ERAD pathway	1	0.535	0.143	Biological Process	0.255639	0.647086	1	0	7
GO:0070286 axonemal dynein complex assembly	1	0.535	0.143	Biological Process	0.255639	0.647086	1	0	7
GO:0070008 serine-type exopeptidase activity	2	0.517	0.091	Molecular Function	0.259045	0.574238	2	0	22
GO:0018205 peptidyl-lysine modification	2	1.07	0.083	Biological Process	0.260569	0.656634	1	1	24
GO:0099512 supramolecular fiber	4	1.619	0.066	Cellular Component	0.26242	0.651941	3	1	61
GO:0099513 polymeric cytoskeletal fiber	4	1.619	0.066	Cellular Component	0.26242	0.651941	3	1	61
GO:0016589 NURF complex	1	0.405	0.143	Cellular Component	0.263284	0.651941	0	1	7
GO:0007017 microtubule-based process	8	4.278	0.054	Biological Process	0.266125	0.667667	7	1	148
GO:0098805 whole membrane	5	2.024	0.061	Cellular Component	0.27179	0.662489	1	4	82
GO:1901071 glucosamine-containing compound metabolic process	3	1.604	0.068	Biological Process	0.272251	0.679468	0	3	44
GO:0003857 3-hydroxyacyl-CoA dehydrogenase activity	1	0.258	0.143	Molecular Function	0.274749	0.588747	1	0	7
GO:0004656 procollagen-proline 4-dioxygenase activity	1	0.258	0.143	Molecular Function	0.274749	0.588747	0	1	7
GO:0016411 acylglycerol O-acyltransferase activity	1	0.258	0.143	Molecular Function	0.274749	0.588747	1	0	7
GO:0016881 acid-amino acid ligase activity	1	0.258	0.143	Molecular Function	0.274749	0.588747	0	1	7
GO:0019798 procollagen-proline dioxygenase activity	1	0.258	0.143	Molecular Function	0.274749	0.588747	0	1	7
GO:0031543 peptidyl-proline dioxygenase activity	1	0.258	0.143	Molecular Function	0.274749	0.588747	0	1	7
GO:0031545 peptidyl-proline 4-dioxygenase activity	1	0.258	0.143	Molecular Function	0.274749	0.588747	0	1	7
GO:0098797 plasma membrane protein complex	3	1.215	0.07	Cellular Component	0.277706	0.666494	1	2	43
GO:0007154 cell communication	24	12.834	0.047	Biological Process	0.278306	0.679468	14	10	511
GO:0006022 aminoglycan metabolic process	3	1.604	0.067	Biological Process	0.283625	0.679468	0	3	45
GO:0000041 transition metal ion transport	1	0.535	0.125	Biological Process	0.286407	0.679468	0	1	8
GO:0006525 arginine metabolic process	1	0.535	0.125	Biological Process	0.286407	0.679468	0	1	8
GO:0006526 arginine biosynthetic process	1	0.535	0.125	Biological Process	0.286407	0.679468	0	1	8
GO:0006591 ornithine metabolic process	1	0.535	0.125	Biological Process	0.286407	0.679468	0	1	8
GO:0007269 neurotransmitter secretion	1	0.535	0.125	Biological Process	0.286407	0.679468	0	1	8
GO:0023061 signal release	1	0.535	0.125	Biological Process	0.286407	0.679468	0	1	8
GO:0042450 arginine biosynthetic process via ornithine	1	0.535	0.125	Biological Process	0.286407	0.679468	0	1	8
GO:0080134 regulation of response to stress	1	0.535	0.125	Biological Process	0.286407	0.679468	0	1	8
GO:0099531 presynaptic process involved in synaptic transmission	1	0.535	0.125	Biological Process	0.286407	0.679468	0	1	8
GO:1902532 negative regulation of intracellular signal transduction	1	0.535	0.125	Biological Process	0.286407	0.679468	1	0	8
GO:0000323 lytic vacuole	1	0.405	0.125	Cellular Component	0.294772	0.686334	1	0	8
GO:0005764 lysosome	1	0.405	0.125	Cellular Component	0.294772	0.686334	1	0	8
GO:0006040 amino sugar metabolic process	3	1.604	0.065	Biological Process	0.295039	0.691587	0	3	46
GO:0009127 purine nucleoside monophosphate biosynthetic process	2	1.07	0.074	Biological Process	0.307134	0.691587	0	2	27
GO:0009168 purine ribonucleoside monophosphate biosynthetic process	2	1.07	0.074	Biological Process	0.307134	0.691587	0	2	27
GO:0048878 chemical homeostasis	2	1.07	0.074	Biological Process	0.307134	0.691587	1	1	27
GO:0002161 aminoacyl-tRNA editing activity	1	0.258	0.125	Molecular Function	0.307294	0.634323	1	0	8
GO:0004056 argininosuccinate lyase activity	1	0.258	0.125	Molecular Function	0.307294	0.634323	0	1	8
GO:0004576 oligosaccharyl transferase activity	1	0.258	0.125	Molecular Function	0.307294	0.634323	1	0	8
GO:0005338 nucleotide-sugar transmembrane transporter activity	1	0.258	0.125	Molecular Function	0.307294	0.634323	1	0	8
GO:0015215 nucleotide transmembrane transporter activity	1	0.258	0.125	Molecular Function	0.307294	0.634323	1	0	8
GO:0015605 organophosphate ester transmembrane transporter activity	1	0.258	0.125	Molecular Function	0.307294	0.634323	1	0	8
GO:0016842 amidine-lyase activity	1	0.258	0.125	Molecular Function	0.307294	0.634323	0	1	8
GO:1901677 phosphate transmembrane transporter activity	1	0.258	0.125	Molecular Function	0.307294	0.634323	1	0	8
GO:0005549 odorant binding	3	0.775	0.068	Molecular Function	0.315716	0.648731	1	2	44
GO:0001505 regulation of neurotransmitter levels	1	0.535	0.111	Biological Process	0.31591	0.691587	0	1	9
GO:0001578 microtubule bundle formation	1	0.535	0.111	Biological Process	0.31591	0.691587	1	0	9
GO:0005984 disaccharide metabolic process	1	0.535	0.111	Biological Process	0.31591	0.691587	1	0	9
GO:0005991 trehalose metabolic process	1	0.535	0.111	Biological Process	0.31591	0.691587	1	0	9
GO:0006094 gluconeogenesis	1	0.535	0.111	Biological Process	0.31591	0.691587	1	0	9
GO:0006836 neurotransmitter transport	1	0.535	0.111	Biological Process	0.31591	0.691587	0	1	9
GO:0006879 cellular iron ion homeostasis	1	0.535	0.111	Biological Process	0.31591	0.691587	0	1	9
GO:0009066 aspartate family amino acid metabolic process	1	0.535	0.111	Biological Process	0.31591	0.691587	1	0	9
GO:0019319 hexose biosynthetic process	1	0.535	0.111	Biological Process	0.31591	0.691587	1	0	9
GO:0035082 axoneme assembly	1	0.535	0.111	Biological Process	0.31591	0.691587	1	0	9
GO:0046364 monosaccharide biosynthetic process	1	0.535	0.111	Biological Process	0.31591	0.691587	1	0	9
GO:0046916 cellular transition metal ion homeostasis	1	0.535	0.111	Biological Process	0.31591	0.691587	0	1	9
GO:0048870 cell motility	1	0.535	0.111	Biological Process	0.31591	0.691587	1	0	9
GO:0051674 localization of cell	1	0.535	0.111	Biological Process	0.31591	0.691587	1	0	9
GO:0052646 alditol phosphate metabolic process	1	0.535	0.111	Biological Process	0.31591	0.691587	1	0	9
GO:1901700 response to oxygen-containing compound	1	0.535	0.111	Biological Process	0.31591	0.691587	0	1	9
GO:0016051 carbohydrate biosynthetic process	2	1.07	0.071	Biological Process	0.322557	0.692765	2	0	28
GO:0045892 negative regulation of transcription, DNA-templated	2	1.07	0.071	Biological Process	0.322557	0.692765	1	1	28
GO:0051253 negative regulation of RNA metabolic process	2	1.07	0.071	Biological Process	0.322557	0.692765	1	1	28
GO:1902679 negative regulation of RNA biosynthetic process	2	1.07	0.071	Biological Process	0.322557	0.692765	1	1	28
GO:1903507 negative regulation of nucleic acid-templated transcription	2	1.07	0.071	Biological Process	0.322557	0.692765	1	1	28
GO:0030131 clathrin adaptor complex	1	0.405	0.111	Cellular Component	0.324919	0.713907	0	1	9
GO:0030312 external encapsulating structure	1	0.405	0.111	Cellular Component	0.324919	0.713907	1	0	9
GO:0030915 Smc5-Smc6 complex	1	0.405	0.111	Cellular Component	0.324919	0.713907	1	0	9
GO:0042600 chorion	1	0.405	0.111	Cellular Component	0.324919	0.713907	1	0	9
GO:0009966 regulation of signal transduction	4	2.139	0.057	Biological Process	0.327075	0.698063	4	0	70
GO:0044248 cellular catabolic process	10	5.348	0.049	Biological Process	0.327486	0.698063	8	2	203
GO:0034220 ion transmembrane transport	3	1.604	0.061	Biological Process	0.329415	0.699543	2	1	49
GO:0016798 hydrolase activity, acting on glycosyl bonds	6	1.55	0.057	Molecular Function	0.331378	0.664945	2	4	105
GO:0044723 single-organism carbohydrate metabolic process	8	4.278	0.05	Biological Process	0.333647	0.705188	8	0	159
GO:0044700 single organism signaling	23	12.299	0.046	Biological Process	0.334661	0.705188	13	10	504
GO:0005581 collagen trimer	2	0.81	0.071	Cellular Component	0.337318	0.730857	2	0	28
GO:0007600 sensory perception	2	1.07	0.069	Biological Process	0.337894	0.705188	0	2	29
GO:0050877 neurological system process	2	1.07	0.069	Biological Process	0.337894	0.705188	0	2	29
GO:0023052 signaling	23	12.299	0.046	Biological Process	0.338291	0.705188	13	10	505
GO:0003714 transcription corepressor activity	1	0.258	0.111	Molecular Function	0.338383	0.664945	1	0	9
GO:0004322 ferroxidase activity	1	0.258	0.111	Molecular Function	0.338383	0.664945	0	1	9
GO:0004715 non-membrane spanning protein tyrosine kinase activity	1	0.258	0.111	Molecular Function	0.338383	0.664945	1	0	9
GO:0008199 ferric iron binding	1	0.258	0.111	Molecular Function	0.338383	0.664945	0	1	9
GO:0016722 oxidoreductase activity, oxidizing metal ions	1	0.258	0.111	Molecular Function	0.338383	0.664945	0	1	9
GO:0016724 oxidoreductase activity, oxidizing metal ions, oxygen as acceptor	1	0.258	0.111	Molecular Function	0.338383	0.664945	0	1	9
GO:0016840 carbon-nitrogen lyase activity	1	0.258	0.111	Molecular Function	0.338383	0.664945	0	1	9
GO:0016861 intramolecular oxidoreductase activity, interconverting aldoses and ketoses	1	0.258	0.111	Molecular Function	0.338383	0.664945	0	1	9
GO:0017137 Rab GTPase binding	1	0.258	0.111	Molecular Function	0.338383	0.664945	1	0	9
GO:0065007 biological regulation	47	25.134	0.044	Biological Process	0.344157	0.707106	24	23	1073
GO:0006098 pentose-phosphate shunt	1	0.535	0.1	Biological Process	0.3442	0.707106	0	1	10
GO:0019682 glyceraldehyde-3-phosphate metabolic process	1	0.535	0.1	Biological Process	0.3442	0.707106	0	1	10
GO:0051156 glucose 6-phosphate metabolic process	1	0.535	0.1	Biological Process	0.3442	0.707106	0	1	10
GO:0010646 regulation of cell communication	4	2.139	0.056	Biological Process	0.346088	0.708418	4	0	72
GO:0008061 chitin binding	3	0.775	0.064	Molecular Function	0.353042	0.690734	0	3	47
GO:0044441 ciliary part	1	0.405	0.1	Cellular Component	0.353783	0.745812	1	0	10
GO:0044463 cell projection part	1	0.405	0.1	Cellular Component	0.353783	0.745812	1	0	10
GO:1901135 carbohydrate derivative metabolic process	14	7.487	0.047	Biological Process	0.355262	0.722684	6	8	300
GO:0003779 actin binding	6	1.55	0.056	Molecular Function	0.355532	0.692595	3	3	108
GO:0023051 regulation of signaling	4	2.139	0.055	Biological Process	0.355606	0.722684	4	0	73
GO:0022857 transmembrane transporter activity	28	7.235	0.048	Molecular Function	0.361779	0.701726	13	15	578
GO:0006793 phosphorus metabolic process	14	7.487	0.046	Biological Process	0.364695	0.733594	6	8	302
GO:0016310 phosphorylation	4	2.139	0.054	Biological Process	0.365125	0.733594	3	1	74
GO:0007165 signal transduction	22	11.765	0.045	Biological Process	0.365755	0.733594	13	9	489
GO:0043167 ion binding	120	31.008	0.046	Molecular Function	0.366106	0.701847	65	55	2599
GO:0004089 carbonate dehydratase activity	1	0.258	0.1	Molecular Function	0.36808	0.701847	0	1	10
GO:0016615 malate dehydrogenase activity	1	0.258	0.1	Molecular Function	0.36808	0.701847	1	0	10
GO:0016868 intramolecular transferase activity, phosphotransferases	1	0.258	0.1	Molecular Function	0.36808	0.701847	1	0	10
GO:0045934 negative regulation of nucleobase-containing compound metabolic process	2	1.07	0.065	Biological Process	0.368236	0.733594	1	1	31
GO:0006081 cellular aldehyde metabolic process	1	0.535	0.091	Biological Process	0.371325	0.733594	0	1	11
GO:0008643 carbohydrate transport	1	0.535	0.091	Biological Process	0.371325	0.733594	1	0	11
GO:0016573 histone acetylation	1	0.535	0.091	Biological Process	0.371325	0.733594	0	1	11
GO:0050793 regulation of developmental process	1	0.535	0.091	Biological Process	0.371325	0.733594	0	1	11
GO:0050789 regulation of biological process	44	23.529	0.043	Biological Process	0.378458	0.745089	23	21	1014
GO:0031010 ISWI-type complex	1	0.405	0.091	Cellular Component	0.381417	0.77354	0	1	11
GO:0098793 presynapse	1	0.405	0.091	Cellular Component	0.381417	0.77354	0	1	11
GO:0000166 nucleotide binding	65	16.796	0.047	Molecular Function	0.383883	0.722272	39	26	1394
GO:1901265 nucleoside phosphate binding	65	16.796	0.047	Molecular Function	0.383883	0.722272	39	26	1394
GO:0016810 hydrolase activity, acting on carbon-nitrogen (but not peptide) bonds	3	0.775	0.06	Molecular Function	0.390116	0.722272	0	3	50
GO:0016836 hydro-lyase activity	2	0.517	0.067	Molecular Function	0.392031	0.722272	1	1	30
GO:0008374 O-acyltransferase activity	1	0.258	0.091	Molecular Function	0.396447	0.722272	1	0	11
GO:0016706 oxidoreductase activity, acting on paired donors, with incorporation or reduction of molecular oxygen, 2-oxoglutarate as one donor, and incorporation of one atom each of oxygen into both donors	1	0.258	0.091	Molecular Function	0.396447	0.722272	0	1	11
GO:0016917 GABA receptor activity	1	0.258	0.091	Molecular Function	0.396447	0.722272	0	1	11
GO:0031406 carboxylic acid binding	1	0.258	0.091	Molecular Function	0.396447	0.722272	1	0	11
GO:0043177 organic acid binding	1	0.258	0.091	Molecular Function	0.396447	0.722272	1	0	11
GO:0070403 NAD+ binding	1	0.258	0.091	Molecular Function	0.396447	0.722272	1	0	11
GO:0071949 FAD binding	1	0.258	0.091	Molecular Function	0.396447	0.722272	0	1	11
GO:0006739 NADP metabolic process	1	0.535	0.083	Biological Process	0.397335	0.770242	0	1	12
GO:0055072 iron ion homeostasis	1	0.535	0.083	Biological Process	0.397335	0.770242	0	1	12
GO:0055076 transition metal ion homeostasis	1	0.535	0.083	Biological Process	0.397335	0.770242	0	1	12
GO:0003008 system process	2	1.07	0.061	Biological Process	0.398026	0.770242	0	2	33
GO:0016055 Wnt signaling pathway	2	1.07	0.061	Biological Process	0.398026	0.770242	2	0	33
GO:0030246 carbohydrate binding	3	0.775	0.059	Molecular Function	0.402366	0.7301	2	1	51
GO:0005774 vacuolar membrane	1	0.405	0.083	Cellular Component	0.407874	0.77354	1	0	12
GO:0030118 clathrin coat	1	0.405	0.083	Cellular Component	0.407874	0.77354	0	1	12
GO:0030119 AP-type membrane coat adaptor complex	1	0.405	0.083	Cellular Component	0.407874	0.77354	0	1	12
GO:0044437 vacuolar part	1	0.405	0.083	Cellular Component	0.407874	0.77354	1	0	12
GO:0008194 UDP-glycosyltransferase activity	2	0.517	0.065	Molecular Function	0.408009	0.734417	1	1	31
GO:0022843 voltage-gated cation channel activity	2	0.517	0.065	Molecular Function	0.408009	0.734417	1	1	31
GO:0003924 GTPase activity	7	1.809	0.051	Molecular Function	0.409841	0.734775	4	3	136
GO:0006357 regulation of transcription from RNA polymerase II promoter	4	2.139	0.051	Biological Process	0.412537	0.772352	2	2	79
GO:0019725 cellular homeostasis	4	2.139	0.051	Biological Process	0.412537	0.772352	3	1	79
GO:0016874 ligase activity	10	2.584	0.05	Molecular Function	0.414198	0.738714	5	5	201
GO:0016023 cytoplasmic, membrane-bounded vesicle	2	0.81	0.061	Cellular Component	0.414611	0.77354	0	2	33
GO:0031410 cytoplasmic vesicle	2	0.81	0.061	Cellular Component	0.414611	0.77354	0	2	33
GO:0031988 membrane-bounded vesicle	2	0.81	0.061	Cellular Component	0.414611	0.77354	0	2	33
GO:0008047 enzyme activator activity	4	1.034	0.055	Molecular Function	0.415321	0.738714	2	2	73
GO:0015630 microtubule cytoskeleton	5	2.024	0.051	Cellular Component	0.416521	0.77354	4	1	99
GO:0008610 lipid biosynthetic process	6	3.209	0.048	Biological Process	0.420231	0.772352	3	3	126
GO:0046873 metal ion transmembrane transporter activity	6	1.55	0.052	Molecular Function	0.42028	0.738739	2	4	116
GO:0006006 glucose metabolic process	1	0.535	0.077	Biological Process	0.422273	0.772352	1	0	13
GO:0006475 internal protein amino acid acetylation	1	0.535	0.077	Biological Process	0.422273	0.772352	0	1	13
GO:0006665 sphingolipid metabolic process	1	0.535	0.077	Biological Process	0.422273	0.772352	1	0	13
GO:0007268 synaptic transmission	1	0.535	0.077	Biological Process	0.422273	0.772352	0	1	13
GO:0009311 oligosaccharide metabolic process	1	0.535	0.077	Biological Process	0.422273	0.772352	1	0	13
GO:0009968 negative regulation of signal transduction	1	0.535	0.077	Biological Process	0.422273	0.772352	1	0	13
GO:0010648 negative regulation of cell communication	1	0.535	0.077	Biological Process	0.422273	0.772352	1	0	13
GO:0015748 organophosphate ester transport	1	0.535	0.077	Biological Process	0.422273	0.772352	1	0	13
GO:0018393 internal peptidyl-lysine acetylation	1	0.535	0.077	Biological Process	0.422273	0.772352	0	1	13
GO:0018394 peptidyl-lysine acetylation	1	0.535	0.077	Biological Process	0.422273	0.772352	0	1	13
GO:0023057 negative regulation of signaling	1	0.535	0.077	Biological Process	0.422273	0.772352	1	0	13
GO:0048585 negative regulation of response to stimulus	1	0.535	0.077	Biological Process	0.422273	0.772352	1	0	13
GO:0099536 synaptic signaling	1	0.535	0.077	Biological Process	0.422273	0.772352	0	1	13
GO:0099537 trans-synaptic signaling	1	0.535	0.077	Biological Process	0.422273	0.772352	0	1	13
GO:0004383 guanylate cyclase activity	1	0.258	0.083	Molecular Function	0.423544	0.738739	0	1	12
GO:0008134 transcription factor binding	1	0.258	0.083	Molecular Function	0.423544	0.738739	1	0	12
GO:0015299 solute:proton antiporter activity	1	0.258	0.083	Molecular Function	0.423544	0.738739	1	0	12
GO:0016860 intramolecular oxidoreductase activity	1	0.258	0.083	Molecular Function	0.423544	0.738739	0	1	12
GO:0031982 vesicle	2	0.81	0.059	Cellular Component	0.429549	0.788349	0	2	34
GO:0046034 ATP metabolic process	3	1.604	0.052	Biological Process	0.431417	0.786539	3	0	58
GO:0022891 substrate-specific transmembrane transporter activity	17	4.393	0.047	Molecular Function	0.439315	0.763289	5	12	358
GO:0010498 proteasomal protein catabolic process	2	1.07	0.056	Biological Process	0.441445	0.788122	2	0	36
GO:0043161 proteasome-mediated ubiquitin-dependent protein catabolic process	2	1.07	0.056	Biological Process	0.441445	0.788122	2	0	36
GO:0006897 endocytosis	1	0.535	0.071	Biological Process	0.446186	0.788122	0	1	14
GO:0010927 cellular component assembly involved in morphogenesis	1	0.535	0.071	Biological Process	0.446186	0.788122	1	0	14
GO:0030031 cell projection assembly	1	0.535	0.071	Biological Process	0.446186	0.788122	1	0	14
GO:0032006 regulation of TOR signaling	1	0.535	0.071	Biological Process	0.446186	0.788122	1	0	14
GO:0034637 cellular carbohydrate biosynthetic process	1	0.535	0.071	Biological Process	0.446186	0.788122	1	0	14
GO:0042384 cilium assembly	1	0.535	0.071	Biological Process	0.446186	0.788122	1	0	14
GO:0043086 negative regulation of catalytic activity	1	0.535	0.071	Biological Process	0.446186	0.788122	1	0	14
GO:0044092 negative regulation of molecular function	1	0.535	0.071	Biological Process	0.446186	0.788122	1	0	14
GO:0016638 oxidoreductase activity, acting on the CH-NH2 group of donors	1	0.258	0.077	Molecular Function	0.449427	0.774874	0	1	13
GO:0016814 hydrolase activity, acting on carbon-nitrogen (but not peptide) bonds, in cyclic amidines	1	0.258	0.077	Molecular Function	0.449427	0.774874	0	1	13
GO:0015075 ion transmembrane transporter activity	16	4.134	0.047	Molecular Function	0.453184	0.774977	4	12	339
GO:0004177 aminopeptidase activity	2	0.517	0.059	Molecular Function	0.454653	0.774977	1	1	34
GO:0016835 carbon-oxygen lyase activity	2	0.517	0.059	Molecular Function	0.454653	0.774977	1	1	34
GO:0005887 integral component of plasma membrane	2	0.81	0.056	Cellular Component	0.458808	0.832256	0	2	36
GO:0016791 phosphatase activity	6	1.55	0.05	Molecular Function	0.460408	0.781825	1	5	121
GO:0006796 phosphate-containing compound metabolic process	13	6.952	0.043	Biological Process	0.464844	0.806558	5	8	299
GO:0006873 cellular ion homeostasis	1	0.535	0.067	Biological Process	0.469113	0.806558	0	1	15
GO:0006875 cellular metal ion homeostasis	1	0.535	0.067	Biological Process	0.469113	0.806558	0	1	15
GO:0007267 cell-cell signaling	1	0.535	0.067	Biological Process	0.469113	0.806558	0	1	15
GO:0030003 cellular cation homeostasis	1	0.535	0.067	Biological Process	0.469113	0.806558	0	1	15
GO:0009152 purine ribonucleotide biosynthetic process	2	1.07	0.053	Biological Process	0.469425	0.806558	0	2	38
GO:0010558 negative regulation of macromolecule biosynthetic process	2	1.07	0.053	Biological Process	0.469425	0.806558	1	1	38
GO:0051172 negative regulation of nitrogen compound metabolic process	2	1.07	0.053	Biological Process	0.469425	0.806558	1	1	38
GO:2000113 negative regulation of cellular macromolecule biosynthetic process	2	1.07	0.053	Biological Process	0.469425	0.806558	1	1	38
GO:0005267 potassium channel activity	2	0.517	0.057	Molecular Function	0.46973	0.794656	0	2	35
GO:0048029 monosaccharide binding	1	0.258	0.071	Molecular Function	0.474151	0.796149	1	0	14
GO:0060590 ATPase regulator activity	1	0.258	0.071	Molecular Function	0.474151	0.796149	1	0	14
GO:0044765 single-organism transport	19	10.16	0.043	Biological Process	0.478357	0.819421	10	9	446
GO:0008287 protein serine/threonine phosphatase complex	1	0.405	0.067	Cellular Component	0.480672	0.844448	1	0	15
GO:1903293 phosphatase complex	1	0.405	0.067	Cellular Component	0.480672	0.844448	1	0	15
GO:0004601 peroxidase activity	2	0.517	0.056	Molecular Function	0.484556	0.810595	2	0	36
GO:0005829 cytosol	2	0.81	0.053	Cellular Component	0.487181	0.844448	2	0	38
GO:0031226 intrinsic component of plasma membrane	2	0.81	0.053	Cellular Component	0.487181	0.844448	0	2	38
GO:0000724 double-strand break repair via homologous recombination	1	0.535	0.062	Biological Process	0.491096	0.831198	1	0	16
GO:0000725 recombinational repair	1	0.535	0.062	Biological Process	0.491096	0.831198	1	0	16
GO:0006473 protein acetylation	1	0.535	0.062	Biological Process	0.491096	0.831198	0	1	16
GO:0040011 locomotion	1	0.535	0.062	Biological Process	0.491096	0.831198	1	0	16
GO:0009260 ribonucleotide biosynthetic process	2	1.07	0.05	Biological Process	0.496559	0.832984	0	2	40
GO:0031327 negative regulation of cellular biosynthetic process	2	1.07	0.05	Biological Process	0.496559	0.832984	1	1	40
GO:0046390 ribose phosphate biosynthetic process	2	1.07	0.05	Biological Process	0.496559	0.832984	0	2	40
GO:0005272 sodium channel activity	1	0.258	0.067	Molecular Function	0.497768	0.819725	1	0	15
GO:0005516 calmodulin binding	1	0.258	0.067	Molecular Function	0.497768	0.819725	1	0	15
GO:0019706 protein-cysteine S-palmitoyltransferase activity	1	0.258	0.067	Molecular Function	0.497768	0.819725	1	0	15
GO:0019707 protein-cysteine S-acyltransferase activity	1	0.258	0.067	Molecular Function	0.497768	0.819725	1	0	15
GO:0004984 olfactory receptor activity	2	0.517	0.054	Molecular Function	0.499122	0.819725	1	1	37
GO:0097458 neuron part	1	0.405	0.062	Cellular Component	0.502899	0.862113	0	1	16
GO:0017111 nucleoside-triphosphatase activity	27	6.977	0.045	Molecular Function	0.503881	0.824532	19	8	595
GO:0009144 purine nucleoside triphosphate metabolic process	3	1.604	0.046	Biological Process	0.506818	0.842715	3	0	65
GO:0009205 purine ribonucleoside triphosphate metabolic process	3	1.604	0.046	Biological Process	0.506818	0.842715	3	0	65
GO:0009892 negative regulation of metabolic process	3	1.604	0.046	Biological Process	0.506818	0.842715	2	1	65
GO:0042302 structural constituent of cuticle	3	0.775	0.05	Molecular Function	0.508453	0.829	0	3	60
GO:0044237 cellular metabolic process	94	50.267	0.041	Biological Process	0.511079	0.844622	47	47	2270
GO:0048646 anatomical structure formation involved in morphogenesis	1	0.535	0.059	Biological Process	0.512174	0.844622	1	0	17
GO:0004725 protein tyrosine phosphatase activity	2	0.517	0.053	Molecular Function	0.513421	0.831078	0	2	38
GO:0016684 oxidoreductase activity, acting on peroxide as acceptor	2	0.517	0.053	Molecular Function	0.513421	0.831078	2	0	38
GO:0006464 cellular protein modification process	13	6.952	0.042	Biological Process	0.514133	0.844622	7	6	309
GO:0036211 protein modification process	13	6.952	0.042	Biological Process	0.514133	0.844622	7	6	309
GO:1902578 single-organism localization	19	10.16	0.042	Biological Process	0.515413	0.844622	10	9	455
GO:0004722 protein serine/threonine phosphatase activity	1	0.258	0.062	Molecular Function	0.520326	0.833262	1	0	16
GO:0008138 protein tyrosine/serine/threonine phosphatase activity	1	0.258	0.062	Molecular Function	0.520326	0.833262	0	1	16
GO:0015298 solute:cation antiporter activity	1	0.258	0.062	Molecular Function	0.520326	0.833262	1	0	16
GO:0009890 negative regulation of biosynthetic process	2	1.07	0.048	Biological Process	0.522798	0.854256	1	1	42
GO:0051603 proteolysis involved in cellular protein catabolic process	5	2.674	0.043	Biological Process	0.526293	0.856862	4	1	116
GO:0009199 ribonucleoside triphosphate metabolic process	3	1.604	0.045	Biological Process	0.527416	0.856862	3	0	67
GO:0015079 potassium ion transmembrane transporter activity	2	0.517	0.051	Molecular Function	0.52745	0.83508	0	2	39
GO:0043543 protein acylation	1	0.535	0.056	Biological Process	0.532383	0.860003	0	1	18
GO:0055065 metal ion homeostasis	1	0.535	0.056	Biological Process	0.532383	0.860003	0	1	18
GO:0030234 enzyme regulator activity	7	1.809	0.045	Molecular Function	0.540395	0.83508	4	3	154
GO:0006811 ion transport	5	2.674	0.042	Biological Process	0.541723	0.870133	3	2	118
GO:0044257 cellular protein catabolic process	5	2.674	0.042	Biological Process	0.541723	0.870133	4	1	118
GO:0009975 cyclase activity	1	0.258	0.059	Molecular Function	0.541874	0.83508	0	1	17
GO:0016409 palmitoyltransferase activity	1	0.258	0.059	Molecular Function	0.541874	0.83508	1	0	17
GO:0016701 oxidoreductase activity, acting on single donors with incorporation of molecular oxygen	1	0.258	0.059	Molecular Function	0.541874	0.83508	0	1	17
GO:0016702 oxidoreductase activity, acting on single donors with incorporation of molecular oxygen, incorporation of two atoms of oxygen	1	0.258	0.059	Molecular Function	0.541874	0.83508	0	1	17
GO:0019200 carbohydrate kinase activity	1	0.258	0.059	Molecular Function	0.541874	0.83508	1	0	17
GO:0019888 protein phosphatase regulator activity	1	0.258	0.059	Molecular Function	0.541874	0.83508	1	0	17
GO:0031625 ubiquitin protein ligase binding	1	0.258	0.059	Molecular Function	0.541874	0.83508	1	0	17
GO:0044389 ubiquitin-like protein ligase binding	1	0.258	0.059	Molecular Function	0.541874	0.83508	1	0	17
GO:1901505 carbohydrate derivative transporter activity	1	0.258	0.059	Molecular Function	0.541874	0.83508	1	0	17
GO:0030133 transport vesicle	1	0.405	0.056	Cellular Component	0.544551	0.913441	0	1	18
GO:0034703 cation channel complex	1	0.405	0.056	Cellular Component	0.544551	0.913441	1	0	18
GO:0009057 macromolecule catabolic process	7	3.743	0.042	Biological Process	0.545905	0.874373	5	2	168
GO:0010629 negative regulation of gene expression	2	1.07	0.045	Biological Process	0.548112	0.875435	1	1	44
GO:0031929 TOR signaling	1	0.535	0.053	Biological Process	0.551759	0.878784	1	0	19
GO:0019783 ubiquitin-like protein-specific protease activity	2	0.517	0.049	Molecular Function	0.554675	0.844435	1	1	41
GO:0036459 thiol-dependent ubiquitinyl hydrolase activity	2	0.517	0.049	Molecular Function	0.554675	0.844435	1	1	41
GO:0009141 nucleoside triphosphate metabolic process	3	1.604	0.043	Biological Process	0.557405	0.885291	3	0	70
GO:0018193 peptidyl-amino acid modification	2	1.07	0.044	Biological Process	0.560413	0.887582	1	1	45
GO:0000030 mannosyltransferase activity	1	0.258	0.056	Molecular Function	0.562456	0.844435	1	0	18
GO:0003707 steroid hormone receptor activity	1	0.258	0.056	Molecular Function	0.562456	0.844435	0	1	18
GO:0004866 endopeptidase inhibitor activity	1	0.258	0.056	Molecular Function	0.562456	0.844435	0	1	18
GO:0015932 nucleobase-containing compound transmembrane transporter activity	1	0.258	0.056	Molecular Function	0.562456	0.844435	1	0	18
GO:0061135 endopeptidase regulator activity	1	0.258	0.056	Molecular Function	0.562456	0.844435	0	1	18
GO:0003777 microtubule motor activity	3	0.775	0.046	Molecular Function	0.562996	0.844435	3	0	65
GO:0000793 condensed chromosome	1	0.405	0.053	Cellular Component	0.564055	0.93609	1	0	19
GO:0090407 organophosphate biosynthetic process	6	3.209	0.041	Biological Process	0.564527	0.891607	1	5	146
GO:0016462 pyrophosphatase activity	27	6.977	0.044	Molecular Function	0.565516	0.844435	19	8	612
GO:0004180 carboxypeptidase activity	2	0.517	0.048	Molecular Function	0.567866	0.844435	2	0	42
GO:0003743 translation initiation factor activity	5	1.292	0.045	Molecular Function	0.568586	0.844435	3	2	112
GO:0019637 organophosphate metabolic process	11	5.882	0.041	Biological Process	0.569123	0.896369	5	6	271
GO:0042221 response to chemical	2	1.07	0.043	Biological Process	0.572476	0.899152	1	1	46
GO:0016818 hydrolase activity, acting on acid anhydrides, in phosphorus-containing anhydrides	27	6.977	0.044	Molecular Function	0.572622	0.847631	19	8	614
GO:0051082 unfolded protein binding	2	0.517	0.047	Molecular Function	0.580773	0.847741	2	0	43
GO:0101005 ubiquitinyl hydrolase activity	2	0.517	0.047	Molecular Function	0.580773	0.847741	1	1	43
GO:0006511 ubiquitin-dependent protein catabolic process	4	2.139	0.041	Biological Process	0.581616	0.903497	3	1	98
GO:0019941 modification-dependent protein catabolic process	4	2.139	0.041	Biological Process	0.581616	0.903497	3	1	98
GO:0043632 modification-dependent macromolecule catabolic process	4	2.139	0.041	Biological Process	0.581616	0.903497	3	1	98
GO:0048519 negative regulation of biological process	4	2.139	0.041	Biological Process	0.581616	0.903497	3	1	98
GO:0018024 histone-lysine N-methyltransferase activity	1	0.258	0.053	Molecular Function	0.582116	0.847741	1	0	19
GO:0019208 phosphatase regulator activity	1	0.258	0.053	Molecular Function	0.582116	0.847741	1	0	19
GO:0042054 histone methyltransferase activity	1	0.258	0.053	Molecular Function	0.582116	0.847741	1	0	19
GO:0016817 hydrolase activity, acting on acid anhydrides	27	6.977	0.044	Molecular Function	0.586718	0.851688	19	8	618
GO:0006302 double-strand break repair	1	0.535	0.048	Biological Process	0.588148	0.908664	1	0	21
GO:0044272 sulfur compound biosynthetic process	1	0.535	0.048	Biological Process	0.588148	0.908664	1	0	21
GO:0006928 movement of cell or subcellular component	4	2.139	0.04	Biological Process	0.589754	0.90867	4	0	99
GO:0042578 phosphoric ester hydrolase activity	7	1.809	0.043	Molecular Function	0.594659	0.860439	2	5	162
GO:0044255 cellular lipid metabolic process	8	4.278	0.04	Biological Process	0.595045	0.914337	5	3	201
GO:0042592 homeostatic process	4	2.139	0.04	Biological Process	0.597799	0.916087	3	1	100
GO:0004190 aspartic-type endopeptidase activity	1	0.258	0.05	Molecular Function	0.600894	0.863906	0	1	20
GO:0070001 aspartic-type peptidase activity	1	0.258	0.05	Molecular Function	0.600894	0.863906	0	1	20
GO:0016311 dephosphorylation	1	0.535	0.045	Biological Process	0.605224	0.917187	0	1	22
GO:0022904 respiratory electron transport chain	1	0.535	0.045	Biological Process	0.605224	0.917187	0	1	22
GO:0005244 voltage-gated ion channel activity	2	0.517	0.044	Molecular Function	0.605731	0.86533	1	1	45
GO:0022832 voltage-gated channel activity	2	0.517	0.044	Molecular Function	0.605731	0.86533	1	1	45
GO:0030163 protein catabolic process	5	2.674	0.039	Biological Process	0.60807	0.917187	4	1	127
GO:0019222 regulation of metabolic process	15	8.021	0.039	Biological Process	0.617223	0.917187	6	9	381
GO:0034702 ion channel complex	1	0.405	0.045	Cellular Component	0.617713	1	1	0	22
GO:0005524 ATP binding	44	11.37	0.043	Molecular Function	0.618107	0.870231	29	15	1014
GO:0006643 membrane lipid metabolic process	2	1.07	0.04	Biological Process	0.618314	0.917187	2	0	50
GO:0001653 peptide receptor activity	1	0.258	0.048	Molecular Function	0.618831	0.870231	1	0	21
GO:0008528 G-protein coupled peptide receptor activity	1	0.258	0.048	Molecular Function	0.618831	0.870231	1	0	21
GO:0015297 antiporter activity	1	0.258	0.048	Molecular Function	0.618831	0.870231	1	0	21
GO:0016866 intramolecular transferase activity	1	0.258	0.048	Molecular Function	0.618831	0.870231	1	0	21
GO:0050794 regulation of cellular process	39	20.856	0.04	Biological Process	0.621374	0.917187	20	19	976
GO:0006818 hydrogen transport	1	0.535	0.043	Biological Process	0.621597	0.917187	1	0	23
GO:0006839 mitochondrial transport	1	0.535	0.043	Biological Process	0.621597	0.917187	1	0	23
GO:0015992 proton transport	1	0.535	0.043	Biological Process	0.621597	0.917187	1	0	23
GO:0050801 ion homeostasis	1	0.535	0.043	Biological Process	0.621597	0.917187	0	1	23
GO:0055080 cation homeostasis	1	0.535	0.043	Biological Process	0.621597	0.917187	0	1	23
GO:0098771 inorganic ion homeostasis	1	0.535	0.043	Biological Process	0.621597	0.917187	0	1	23
GO:1902600 hydrogen ion transmembrane transport	1	0.535	0.043	Biological Process	0.621597	0.917187	1	0	23
GO:0042278 purine nucleoside metabolic process	3	1.604	0.039	Biological Process	0.622781	0.917187	3	0	77
GO:0046128 purine ribonucleoside metabolic process	3	1.604	0.039	Biological Process	0.622781	0.917187	3	0	77
GO:0008092 cytoskeletal protein binding	8	2.067	0.042	Molecular Function	0.623571	0.871469	5	3	190
GO:0032559 adenyl ribonucleotide binding	44	11.37	0.043	Molecular Function	0.623585	0.871469	29	15	1016
GO:0030554 adenyl nucleotide binding	44	11.37	0.043	Molecular Function	0.631742	0.878961	29	15	1019
GO:0004721 phosphoprotein phosphatase activity	3	0.775	0.042	Molecular Function	0.632852	0.878961	1	2	72
GO:0009987 cellular process	147	78.61	0.041	Biological Process	0.634611	0.926024	80	67	3593
GO:0030414 peptidase inhibitor activity	1	0.258	0.045	Molecular Function	0.635964	0.880565	0	1	22
GO:0015931 nucleobase-containing compound transport	1	0.535	0.042	Biological Process	0.637294	0.926024	1	0	24
GO:0019220 regulation of phosphate metabolic process	1	0.535	0.042	Biological Process	0.637294	0.926024	0	1	24
GO:0051174 regulation of phosphorus metabolic process	1	0.535	0.042	Biological Process	0.637294	0.926024	0	1	24
GO:0072527 pyrimidine-containing compound metabolic process	1	0.535	0.042	Biological Process	0.637294	0.926024	1	0	24
GO:0031324 negative regulation of cellular metabolic process	2	1.07	0.038	Biological Process	0.639787	0.926024	1	1	52
GO:0009119 ribonucleoside metabolic process	3	1.604	0.038	Biological Process	0.640214	0.926024	3	0	79
GO:0046914 transition metal ion binding	22	5.685	0.042	Molecular Function	0.64139	0.883726	7	15	519
GO:0060589 nucleoside-triphosphatase regulator activity	3	0.775	0.041	Molecular Function	0.642174	0.883726	3	0	73
GO:0006812 cation transport	2	1.07	0.038	Biological Process	0.650164	0.934036	1	1	53
GO:0006366 transcription from RNA polymerase II promoter	4	2.139	0.037	Biological Process	0.651423	0.934036	2	2	107
GO:0016485 protein processing	1	0.535	0.04	Biological Process	0.652343	0.934036	1	0	25
GO:0030001 metal ion transport	1	0.535	0.04	Biological Process	0.652343	0.934036	0	1	25
GO:1901566 organonitrogen compound biosynthetic process	15	8.021	0.038	Biological Process	0.662089	0.938111	4	11	392
GO:0005509 calcium ion binding	9	2.326	0.041	Molecular Function	0.664739	0.902647	6	3	221
GO:0006508 proteolysis	6	3.209	0.037	Biological Process	0.66659	0.938111	5	1	162
GO:0007229 integrin-mediated signaling pathway	1	0.535	0.038	Biological Process	0.66677	0.938111	1	0	26
GO:0022900 electron transport chain	1	0.535	0.038	Biological Process	0.66677	0.938111	0	1	26
GO:0098655 cation transmembrane transport	1	0.535	0.038	Biological Process	0.66677	0.938111	1	0	26
GO:0098660 inorganic ion transmembrane transport	1	0.535	0.038	Biological Process	0.66677	0.938111	1	0	26
GO:0098662 inorganic cation transmembrane transport	1	0.535	0.038	Biological Process	0.66677	0.938111	1	0	26
GO:0005249 voltage-gated potassium channel activity	1	0.258	0.042	Molecular Function	0.667959	0.902647	0	1	24
GO:0008173 RNA methyltransferase activity	1	0.258	0.042	Molecular Function	0.667959	0.902647	1	0	24
GO:0015293 symporter activity	1	0.258	0.042	Molecular Function	0.667959	0.902647	1	0	24
GO:0016278 lysine N-methyltransferase activity	1	0.258	0.042	Molecular Function	0.667959	0.902647	1	0	24
GO:0016279 protein-lysine N-methyltransferase activity	1	0.258	0.042	Molecular Function	0.667959	0.902647	1	0	24
GO:0009055 electron carrier activity	2	0.517	0.039	Molecular Function	0.673798	0.905101	1	1	51
GO:0016209 antioxidant activity	2	0.517	0.039	Molecular Function	0.673798	0.905101	2	0	51
GO:0043169 cation binding	54	13.953	0.043	Molecular Function	0.677676	0.907601	28	26	1265
GO:0007166 cell surface receptor signaling pathway	4	2.139	0.036	Biological Process	0.679864	0.950165	4	0	111
GO:0006355 regulation of transcription, DNA-templated	10	5.348	0.037	Biological Process	0.682041	0.950165	3	7	269
GO:1903506 regulation of nucleic acid-templated transcription	10	5.348	0.037	Biological Process	0.682041	0.950165	3	7	269
GO:2001141 regulation of RNA biosynthetic process	10	5.348	0.037	Biological Process	0.682041	0.950165	3	7	269
GO:0016667 oxidoreductase activity, acting on a sulfur group of donors	1	0.258	0.04	Molecular Function	0.682889	0.909171	1	0	25
GO:0016849 phosphorus-oxygen lyase activity	1	0.258	0.04	Molecular Function	0.682889	0.909171	0	1	25
GO:0007018 microtubule-based movement	3	1.604	0.035	Biological Process	0.689097	0.9553	3	0	85
GO:0048523 negative regulation of cellular process	3	1.604	0.035	Biological Process	0.689097	0.9553	2	1	85
GO:0033176 proton-transporting V-type ATPase complex	1	0.405	0.037	Cellular Component	0.692921	1	1	0	27
GO:0070469 respiratory chain	1	0.405	0.037	Cellular Component	0.692921	1	1	0	27
GO:0031399 regulation of protein modification process	1	0.535	0.036	Biological Process	0.693864	0.957228	0	1	28
GO:0044782 cilium organization	1	0.535	0.036	Biological Process	0.693864	0.957228	1	0	28
GO:0061134 peptidase regulator activity	1	0.258	0.038	Molecular Function	0.697149	0.919094	0	1	26
GO:0001883 purine nucleoside binding	51	13.178	0.042	Molecular Function	0.700023	0.919094	33	18	1206
GO:0032550 purine ribonucleoside binding	51	13.178	0.042	Molecular Function	0.700023	0.919094	33	18	1206
GO:0035639 purine ribonucleoside triphosphate binding	51	13.178	0.042	Molecular Function	0.700023	0.919094	33	18	1206
GO:0097367 carbohydrate derivative binding	54	13.953	0.042	Molecular Function	0.702989	0.919094	33	21	1276
GO:0005096 GTPase activator activity	2	0.517	0.037	Molecular Function	0.704098	0.919094	2	0	54
GO:0032555 purine ribonucleotide binding	51	13.178	0.042	Molecular Function	0.704639	0.919094	33	18	1208
GO:0005839 proteasome core complex	1	0.405	0.036	Cellular Component	0.706091	1	1	0	28
GO:0032549 ribonucleoside binding	51	13.178	0.042	Molecular Function	0.706933	0.919422	33	18	1209
GO:0010605 negative regulation of macromolecule metabolic process	2	1.07	0.034	Biological Process	0.707514	0.970598	1	1	59
GO:0045454 cell redox homeostasis	2	1.07	0.034	Biological Process	0.707514	0.970598	2	0	59
GO:0051252 regulation of RNA metabolic process	10	5.348	0.036	Biological Process	0.70869	0.970598	3	7	275
GO:0001882 nucleoside binding	51	13.178	0.042	Molecular Function	0.709218	0.919735	33	18	1210
GO:0017076 purine nucleotide binding	51	13.178	0.042	Molecular Function	0.713759	0.922965	33	18	1212
GO:0051604 protein maturation	1	0.535	0.033	Biological Process	0.718765	0.982023	1	0	30
GO:0016811 hydrolase activity, acting on carbon-nitrogen (but not peptide) bonds, in linear amides	1	0.258	0.036	Molecular Function	0.723779	0.925285	0	1	28
GO:0017016 Ras GTPase binding	1	0.258	0.036	Molecular Function	0.723779	0.925285	1	0	28
GO:0031267 small GTPase binding	1	0.258	0.036	Molecular Function	0.723779	0.925285	1	0	28
GO:0051020 GTPase binding	1	0.258	0.036	Molecular Function	0.723779	0.925285	1	0	28
GO:0004497 monooxygenase activity	3	0.775	0.036	Molecular Function	0.726183	0.925396	0	3	83
GO:0043412 macromolecule modification	13	6.952	0.036	Biological Process	0.72833	0.990403	7	6	358
GO:0065008 regulation of biological quality	5	2.674	0.034	Biological Process	0.728391	0.990403	3	2	146
GO:0032553 ribonucleotide binding	51	13.178	0.042	Molecular Function	0.729351	0.925396	33	18	1219
GO:0008017 microtubule binding	2	0.517	0.035	Molecular Function	0.732022	0.925396	2	0	57
GO:0004298 threonine-type endopeptidase activity	1	0.258	0.034	Molecular Function	0.736204	0.925396	1	0	29
GO:0051213 dioxygenase activity	1	0.258	0.034	Molecular Function	0.736204	0.925396	0	1	29
GO:0070003 threonine-type peptidase activity	1	0.258	0.034	Molecular Function	0.736204	0.925396	1	0	29
GO:0052689 carboxylic ester hydrolase activity	2	0.517	0.034	Molecular Function	0.740821	0.92755	2	0	58
GO:0010033 response to organic substance	1	0.535	0.031	Biological Process	0.74165	1	1	0	32
GO:0030154 cell differentiation	1	0.535	0.031	Biological Process	0.74165	1	0	1	32
GO:0046983 protein dimerization activity	5	1.292	0.036	Molecular Function	0.74204	0.92755	1	4	137
GO:0050896 response to stimulus	27	14.439	0.037	Biological Process	0.745715	1	17	10	722
GO:0019219 regulation of nucleobase-containing compound metabolic process	10	5.348	0.035	Biological Process	0.74597	1	3	7	284
GO:0030695 GTPase regulator activity	2	0.517	0.034	Molecular Function	0.749371	0.934119	2	0	59
GO:0006457 protein folding	2	1.07	0.031	Biological Process	0.756845	1	2	0	65
GO:0015291 secondary active transmembrane transporter activity	2	0.517	0.033	Molecular Function	0.757679	0.941866	2	0	60
GO:0018130 heterocycle biosynthetic process	18	9.626	0.036	Biological Process	0.759852	1	5	13	497
GO:0060271 cilium morphogenesis	1	0.535	0.029	Biological Process	0.762683	1	1	0	34
GO:0070925 organelle assembly	1	0.535	0.029	Biological Process	0.762683	1	1	0	34
GO:0000123 histone acetyltransferase complex	1	0.405	0.03	Cellular Component	0.763967	1	0	1	33
GO:1902495 transmembrane transporter complex	1	0.405	0.03	Cellular Component	0.763967	1	1	0	33
GO:0006418 tRNA aminoacylation for protein translation	2	1.07	0.03	Biological Process	0.764334	1	1	1	66
GO:0005515 protein binding	24	6.202	0.04	Molecular Function	0.766338	0.943864	14	10	605
GO:0051716 cellular response to stimulus	24	12.834	0.037	Biological Process	0.770366	1	15	9	655
GO:0015672 monovalent inorganic cation transport	1	0.535	0.029	Biological Process	0.772551	1	1	0	35
GO:0016569 covalent chromatin modification	1	0.535	0.029	Biological Process	0.772551	1	0	1	35
GO:0016570 histone modification	1	0.535	0.029	Biological Process	0.772551	1	0	1	35
GO:0005525 GTP binding	7	1.809	0.036	Molecular Function	0.773639	0.943864	4	3	194
GO:0022890 inorganic cation transmembrane transporter activity	7	1.809	0.036	Molecular Function	0.773639	0.943864	3	4	194
GO:0044265 cellular macromolecule catabolic process	5	2.674	0.032	Biological Process	0.775253	1	4	1	155
GO:0032561 guanyl ribonucleotide binding	7	1.809	0.036	Molecular Function	0.778144	0.943864	4	3	195
GO:0016820 hydrolase activity, acting on acid anhydrides, catalyzing transmembrane movement of substances	2	0.517	0.032	Molecular Function	0.781188	0.943864	2	0	63
GO:0042626 ATPase activity, coupled to transmembrane movement of substances	2	0.517	0.032	Molecular Function	0.781188	0.943864	2	0	63
GO:0043492 ATPase activity, coupled to movement of substances	2	0.517	0.032	Molecular Function	0.781188	0.943864	2	0	63
GO:0016579 protein deubiquitination	1	0.535	0.028	Biological Process	0.782011	1	1	0	36
GO:0019001 guanyl nucleotide binding	7	1.809	0.036	Molecular Function	0.782584	0.943864	4	3	196
GO:1990351 transporter complex	1	0.405	0.029	Cellular Component	0.783801	1	1	0	35
GO:0015399 primary active transmembrane transporter activity	2	0.517	0.031	Molecular Function	0.788569	0.943864	2	0	64
GO:0015405 P-P-bond-hydrolysis-driven transmembrane transporter activity	2	0.517	0.031	Molecular Function	0.788569	0.943864	2	0	64
GO:0003729 mRNA binding	1	0.258	0.029	Molecular Function	0.790451	0.943864	0	1	34
GO:0044822 poly(A) RNA binding	1	0.258	0.029	Molecular Function	0.790451	0.943864	0	1	34
GO:0061630 ubiquitin protein ligase activity	1	0.258	0.029	Molecular Function	0.790451	0.943864	1	0	34
GO:0061659 ubiquitin-like protein ligase activity	1	0.258	0.029	Molecular Function	0.790451	0.943864	1	0	34
GO:0008270 zinc ion binding	13	3.359	0.037	Molecular Function	0.790748	0.943864	5	8	348
GO:0006664 glycolipid metabolic process	1	0.535	0.027	Biological Process	0.79108	1	1	0	37
GO:0009247 glycolipid biosynthetic process	1	0.535	0.027	Biological Process	0.79108	1	1	0	37
GO:1903509 liposaccharide metabolic process	1	0.535	0.027	Biological Process	0.79108	1	1	0	37
GO:1901362 organic cyclic compound biosynthetic process	18	9.626	0.035	Biological Process	0.791416	1	5	13	508
GO:0043038 amino acid activation	2	1.07	0.029	Biological Process	0.792331	1	1	1	70
GO:0043039 tRNA aminoacylation	2	1.07	0.029	Biological Process	0.792331	1	1	1	70
GO:0016747 transferase activity, transferring acyl groups other than amino-acyl groups	3	0.775	0.032	Molecular Function	0.793969	0.944294	3	0	93
GO:0019899 enzyme binding	2	0.517	0.031	Molecular Function	0.79573	0.944294	2	0	65
GO:0010556 regulation of macromolecule biosynthetic process	10	5.348	0.034	Biological Process	0.797362	1	3	7	298
GO:2000112 regulation of cellular macromolecule biosynthetic process	10	5.348	0.034	Biological Process	0.797362	1	3	7	298
GO:0098772 molecular function regulator	8	2.067	0.036	Molecular Function	0.797404	0.944294	4	4	225
GO:0032501 multicellular organismal process	4	2.139	0.031	Biological Process	0.797573	1	2	2	131
GO:0000226 microtubule cytoskeleton organization	1	0.535	0.026	Biological Process	0.799774	1	1	0	38
GO:0019318 hexose metabolic process	1	0.535	0.026	Biological Process	0.799774	1	1	0	38
GO:0032940 secretion by cell	1	0.535	0.026	Biological Process	0.799774	1	0	1	38
GO:0046467 membrane lipid biosynthetic process	1	0.535	0.026	Biological Process	0.799774	1	1	0	38
GO:0051539 4 iron, 4 sulfur cluster binding	1	0.258	0.029	Molecular Function	0.799884	0.944745	1	0	35
GO:0030117 membrane coat	1	0.405	0.027	Cellular Component	0.801975	1	0	1	37
GO:0048475 coated membrane	1	0.405	0.027	Cellular Component	0.801975	1	0	1	37
GO:0016853 isomerase activity	4	1.034	0.033	Molecular Function	0.803381	0.946392	3	1	122
GO:0031326 regulation of cellular biosynthetic process	10	5.348	0.033	Biological Process	0.804047	1	3	7	300
GO:0070646 protein modification by small protein removal	1	0.535	0.026	Biological Process	0.808107	1	1	0	39
GO:0008170 N-methyltransferase activity	1	0.258	0.028	Molecular Function	0.808894	0.950397	1	0	36
GO:0031248 protein acetyltransferase complex	1	0.405	0.026	Cellular Component	0.810483	1	0	1	38
GO:1902493 acetyltransferase complex	1	0.405	0.026	Cellular Component	0.810483	1	0	1	38
GO:0009889 regulation of biosynthetic process	10	5.348	0.033	Biological Process	0.810571	1	3	7	302
GO:0051171 regulation of nitrogen compound metabolic process	10	5.348	0.033	Biological Process	0.816933	1	3	7	304
GO:0004523 RNA-DNA hybrid ribonuclease activity	1	0.258	0.027	Molecular Function	0.817499	0.951215	1	0	37
GO:0008081 phosphoric diester hydrolase activity	1	0.258	0.027	Molecular Function	0.817499	0.951215	1	0	37
GO:0005794 Golgi apparatus	3	1.215	0.029	Cellular Component	0.818087	1	3	0	102
GO:0008135 translation factor activity, RNA binding	5	1.292	0.033	Molecular Function	0.818265	0.951215	3	2	152
GO:0004812 aminoacyl-tRNA ligase activity	2	0.517	0.029	Molecular Function	0.822272	0.951215	1	1	69
GO:0016875 ligase activity, forming carbon-oxygen bonds	2	0.517	0.029	Molecular Function	0.822272	0.951215	1	1	69
GO:0016876 ligase activity, forming aminoacyl-tRNA and related compounds	2	0.517	0.029	Molecular Function	0.822272	0.951215	1	1	69
GO:0048869 cellular developmental process	2	1.07	0.027	Biological Process	0.82319	1	1	1	75
GO:0005996 monosaccharide metabolic process	1	0.535	0.024	Biological Process	0.823753	1	1	0	41
GO:0032990 cell part morphogenesis	1	0.535	0.024	Biological Process	0.823753	1	1	0	41
GO:0048858 cell projection morphogenesis	1	0.535	0.024	Biological Process	0.823753	1	1	0	41
GO:0006310 DNA recombination	1	0.535	0.024	Biological Process	0.831093	1	1	0	42
GO:0022804 active transmembrane transporter activity	4	1.034	0.031	Molecular Function	0.832342	0.9569	4	0	128
GO:0046872 metal ion binding	50	12.92	0.04	Molecular Function	0.833236	0.9569	24	26	1250
GO:0004713 protein tyrosine kinase activity	1	0.258	0.026	Molecular Function	0.833566	0.9569	1	0	39
GO:0010468 regulation of gene expression	10	5.348	0.032	Biological Process	0.835066	1	3	7	310
GO:0051179 localization	22	11.765	0.035	Biological Process	0.836349	1	11	11	631
GO:0000502 proteasome complex	2	0.81	0.027	Cellular Component	0.837056	1	2	0	75
GO:0051726 regulation of cell cycle	1	0.535	0.023	Biological Process	0.83813	1	1	0	43
GO:1902531 regulation of intracellular signal transduction	1	0.535	0.023	Biological Process	0.83813	1	1	0	43
GO:0006810 transport	21	11.23	0.035	Biological Process	0.838902	1	10	11	606
GO:0016627 oxidoreductase activity, acting on the CH-CH group of donors	1	0.258	0.025	Molecular Function	0.841062	0.959866	0	1	40
GO:0016788 hydrolase activity, acting on ester bonds	13	3.359	0.036	Molecular Function	0.844258	0.959866	8	5	366
GO:0044267 cellular protein metabolic process	23	12.299	0.035	Biological Process	0.844407	1	13	10	661
GO:0008324 cation transmembrane transporter activity	7	1.809	0.033	Molecular Function	0.844857	0.959866	3	4	212
GO:0043565 sequence-specific DNA binding	5	1.292	0.031	Molecular Function	0.847094	0.959866	0	5	159
GO:0051234 establishment of localization	21	11.23	0.034	Biological Process	0.847355	1	10	11	610
GO:0080090 regulation of primary metabolic process	11	5.882	0.032	Biological Process	0.847512	1	3	8	342
GO:0015081 sodium ion transmembrane transporter activity	1	0.258	0.024	Molecular Function	0.848222	0.959866	1	0	41
GO:0016741 transferase activity, transferring one-carbon groups	8	2.067	0.033	Molecular Function	0.850407	0.959866	3	5	240
GO:0034654 nucleobase-containing compound biosynthetic process	15	8.021	0.033	Biological Process	0.850657	1	3	12	452
GO:0015631 tubulin binding	2	0.517	0.027	Molecular Function	0.851081	0.959866	2	0	74
GO:0031323 regulation of cellular metabolic process	11	5.882	0.032	Biological Process	0.855267	1	3	8	345
GO:0070603 SWI/SNF superfamily-type complex	1	0.405	0.022	Cellular Component	0.860668	1	0	1	45
GO:0016887 ATPase activity	5	1.292	0.031	Molecular Function	0.861804	0.96953	3	2	163
GO:0007275 multicellular organism development	2	1.07	0.024	Biological Process	0.864103	1	2	0	83
GO:0005198 structural molecule activity	9	2.326	0.033	Molecular Function	0.867299	0.971449	3	6	272
GO:0016891 endoribonuclease activity, producing 5'-phosphomonoesters	1	0.258	0.023	Molecular Function	0.867828	0.971449	1	0	44
GO:0030030 cell projection organization	1	0.535	0.021	Biological Process	0.86917	1	1	0	48
GO:0004222 metalloendopeptidase activity	2	0.517	0.026	Molecular Function	0.870998	0.972579	2	0	78
GO:0044767 single-organism developmental process	4	2.139	0.027	Biological Process	0.871335	1	3	1	149
GO:0060255 regulation of macromolecule metabolic process	11	5.882	0.031	Biological Process	0.872174	1	3	8	352
GO:0016469 proton-transporting two-sector ATPase complex	1	0.405	0.021	Cellular Component	0.8724	1	1	0	47
GO:0032502 developmental process	4	2.139	0.027	Biological Process	0.874658	1	3	1	150
GO:0008237 metallopeptidase activity	4	1.034	0.029	Molecular Function	0.879668	0.979828	3	1	140
GO:0000902 cell morphogenesis	1	0.535	0.02	Biological Process	0.879858	1	1	0	50
GO:0032989 cellular component morphogenesis	1	0.535	0.02	Biological Process	0.879858	1	1	0	50
GO:0035556 intracellular signal transduction	5	2.674	0.027	Biological Process	0.882077	1	3	2	183
GO:0046903 secretion	1	0.535	0.02	Biological Process	0.884872	1	0	1	51
GO:0032268 regulation of cellular protein metabolic process	1	0.535	0.019	Biological Process	0.889677	1	0	1	52
GO:0016893 endonuclease activity, active with either ribo- or deoxyribonucleic acids and producing 5'-phosphomonoesters	1	0.258	0.021	Molecular Function	0.890096	0.988995	1	0	48
GO:0019538 protein metabolic process	23	12.299	0.033	Biological Process	0.894051	1	13	10	689
GO:0051128 regulation of cellular component organization	1	0.535	0.019	Biological Process	0.894283	1	0	1	53
GO:0003712 transcription cofactor activity	1	0.258	0.02	Molecular Function	0.895051	0.991019	1	0	49
GO:0044707 single-multicellular organism process	2	1.07	0.022	Biological Process	0.896206	1	2	0	91
GO:0042623 ATPase activity, coupled	2	0.517	0.024	Molecular Function	0.896322	0.991019	2	0	84
GO:0043603 cellular amide metabolic process	8	4.278	0.029	Biological Process	0.897276	1	3	5	278
GO:0008654 phospholipid biosynthetic process	1	0.535	0.019	Biological Process	0.898698	1	1	0	54
GO:0051246 regulation of protein metabolic process	1	0.535	0.019	Biological Process	0.898698	1	0	1	54
GO:0000989 transcription factor activity, transcription factor binding	1	0.258	0.02	Molecular Function	0.899784	0.992408	1	0	50
GO:0046700 heterocycle catabolic process	1	0.535	0.018	Biological Process	0.902929	1	1	0	55
GO:1901361 organic cyclic compound catabolic process	1	0.535	0.018	Biological Process	0.902929	1	1	0	55
GO:0000988 transcription factor activity, protein binding	1	0.258	0.02	Molecular Function	0.904303	0.994955	1	0	51
GO:0019438 aromatic compound biosynthetic process	15	8.021	0.031	Biological Process	0.906911	1	3	12	481
GO:1902494 catalytic complex	8	3.239	0.029	Cellular Component	0.908862	1	7	1	275
GO:0004521 endoribonuclease activity	1	0.258	0.019	Molecular Function	0.912742	0.995871	1	0	53
GO:0005739 mitochondrion	6	2.429	0.027	Cellular Component	0.912959	1	5	1	219
GO:0019787 ubiquitin-like protein transferase activity	2	0.517	0.022	Molecular Function	0.913812	0.995871	2	0	89
GO:0001071 nucleic acid binding transcription factor activity	5	1.292	0.027	Molecular Function	0.918684	0.995871	1	4	183
GO:0003700 transcription factor activity, sequence-specific DNA binding	5	1.292	0.027	Molecular Function	0.918684	0.995871	1	4	183
GO:1901137 carbohydrate derivative biosynthetic process	4	2.139	0.024	Biological Process	0.920816	1	2	2	167
GO:0031966 mitochondrial membrane	2	0.81	0.021	Cellular Component	0.921575	1	2	0	96
GO:0009653 anatomical structure morphogenesis	1	0.535	0.017	Biological Process	0.921589	1	1	0	60
GO:0003899 DNA-directed RNA polymerase activity	1	0.258	0.018	Molecular Function	0.924028	0.995871	0	1	56
GO:0008276 protein methyltransferase activity	1	0.258	0.018	Molecular Function	0.924028	0.995871	1	0	56
GO:0034062 RNA polymerase activity	1	0.258	0.018	Molecular Function	0.924028	0.995871	0	1	56
GO:0015077 monovalent inorganic cation transmembrane transporter activity	4	1.034	0.026	Molecular Function	0.924507	0.995871	2	2	156
GO:0000139 Golgi membrane	1	0.405	0.017	Cellular Component	0.924776	1	1	0	59
GO:0016568 chromatin modification	1	0.535	0.016	Biological Process	0.924869	1	0	1	61
GO:0016740 transferase activity	64	16.537	0.039	Molecular Function	0.925053	0.995871	41	23	1657
GO:0043228 non-membrane-bounded organelle	18	7.287	0.032	Cellular Component	0.925206	1	11	7	560
GO:0043232 intracellular non-membrane-bounded organelle	18	7.287	0.032	Cellular Component	0.925206	1	11	7	560
GO:0006486 protein glycosylation	1	0.535	0.016	Biological Process	0.933911	1	1	0	64
GO:0043413 macromolecule glycosylation	1	0.535	0.016	Biological Process	0.933911	1	1	0	64
GO:0070085 glycosylation	1	0.535	0.016	Biological Process	0.933911	1	1	0	64
GO:0007264 small GTPase mediated signal transduction	1	0.535	0.015	Biological Process	0.936678	1	1	0	65
GO:0030029 actin filament-based process	1	0.535	0.015	Biological Process	0.936678	1	0	1	65
GO:0030036 actin cytoskeleton organization	1	0.535	0.015	Biological Process	0.936678	1	0	1	65
GO:0006259 DNA metabolic process	10	5.348	0.028	Biological Process	0.937393	1	5	5	360
GO:0009101 glycoprotein biosynthetic process	1	0.535	0.015	Biological Process	0.939329	1	1	0	66
GO:0009058 biosynthetic process	39	20.856	0.034	Biological Process	0.939562	1	16	23	1149
GO:0006351 transcription, DNA-templated	10	5.348	0.028	Biological Process	0.94124	1	3	7	363
GO:0097659 nucleic acid-templated transcription	10	5.348	0.028	Biological Process	0.94124	1	3	7	363
GO:0007155 cell adhesion	1	0.535	0.015	Biological Process	0.94187	1	1	0	67
GO:0009100 glycoprotein metabolic process	1	0.535	0.015	Biological Process	0.94187	1	1	0	67
GO:0022610 biological adhesion	1	0.535	0.015	Biological Process	0.94187	1	1	0	67
GO:0032774 RNA biosynthetic process	10	5.348	0.027	Biological Process	0.942476	1	3	7	364
GO:0032403 protein complex binding	2	0.517	0.02	Molecular Function	0.945156	1	2	0	101
GO:0044249 cellular biosynthetic process	36	19.251	0.033	Biological Process	0.945281	1	14	22	1078
GO:0005506 iron ion binding	3	0.775	0.022	Molecular Function	0.945591	1	0	3	135
GO:0098796 membrane protein complex	5	2.024	0.024	Cellular Component	0.946174	1	2	3	207
GO:0032259 methylation	3	1.604	0.02	Biological Process	0.947251	1	1	2	147
GO:0005740 mitochondrial envelope	2	0.81	0.019	Cellular Component	0.947317	1	2	0	107
GO:0004540 ribonuclease activity	1	0.258	0.016	Molecular Function	0.947503	1	1	0	64
GO:0051536 iron-sulfur cluster binding	1	0.258	0.015	Molecular Function	0.949875	1	1	0	65
GO:0051540 metal cluster binding	1	0.258	0.015	Molecular Function	0.949875	1	1	0	65
GO:0007010 cytoskeleton organization	2	1.07	0.018	Biological Process	0.950089	1	1	1	112
GO:0004672 protein kinase activity	9	2.326	0.028	Molecular Function	0.952228	1	5	4	318
GO:0016301 kinase activity	21	5.426	0.033	Molecular Function	0.952432	1	11	10	639
GO:0043623 cellular protein complex assembly	1	0.535	0.014	Biological Process	0.95504	1	1	0	73
GO:0006950 response to stress	5	2.674	0.023	Biological Process	0.956096	1	4	1	221
GO:0016746 transferase activity, transferring acyl groups	3	0.775	0.021	Molecular Function	0.958585	1	3	0	143
GO:1901576 organic substance biosynthetic process	36	19.251	0.033	Biological Process	0.96039	1	14	22	1100
GO:0006399 tRNA metabolic process	2	1.07	0.017	Biological Process	0.961161	1	1	1	119
GO:0005085 guanyl-nucleotide exchange factor activity	1	0.258	0.014	Molecular Function	0.96202	1	0	1	71
GO:0016773 phosphotransferase activity, alcohol group as acceptor	11	2.842	0.029	Molecular Function	0.962273	1	7	4	384
GO:0005743 mitochondrial inner membrane	1	0.405	0.013	Cellular Component	0.964486	1	1	0	76
GO:0044431 Golgi apparatus part	1	0.405	0.013	Cellular Component	0.964486	1	1	0	76
GO:0006518 peptide metabolic process	6	3.209	0.023	Biological Process	0.965005	1	3	3	262
GO:0048856 anatomical structure development	1	0.535	0.012	Biological Process	0.968098	1	1	0	81
GO:0008757 S-adenosylmethionine-dependent methyltransferase activity	1	0.258	0.013	Molecular Function	0.968438	1	1	0	75
GO:0019866 organelle inner membrane	1	0.405	0.013	Cellular Component	0.968899	1	1	0	79
GO:0006260 DNA replication	1	0.535	0.012	Biological Process	0.969438	1	1	0	82
GO:0016705 oxidoreductase activity, acting on paired donors, with incorporation or reduction of molecular oxygen	3	0.775	0.019	Molecular Function	0.972744	1	0	3	155
GO:0004519 endonuclease activity	1	0.258	0.013	Molecular Function	0.973773	1	1	0	79
GO:0031967 organelle envelope	2	0.81	0.016	Cellular Component	0.974954	1	2	0	127
GO:0031975 envelope	2	0.81	0.016	Cellular Component	0.974954	1	2	0	127
GO:0070647 protein modification by small protein conjugation or removal	1	0.535	0.011	Biological Process	0.975346	1	1	0	87
GO:0020037 heme binding	3	0.775	0.019	Molecular Function	0.975489	1	2	1	158
GO:0046906 tetrapyrrole binding	3	0.775	0.019	Molecular Function	0.975489	1	2	1	158
GO:0006325 chromatin organization	1	0.535	0.011	Biological Process	0.976383	1	0	1	88
GO:0015078 hydrogen ion transmembrane transporter activity	1	0.258	0.012	Molecular Function	0.977175	1	1	0	82
GO:0006412 translation	5	2.674	0.02	Biological Process	0.978368	1	2	3	246
GO:0071702 organic substance transport	6	3.209	0.021	Biological Process	0.979105	1	4	2	281
GO:0043043 peptide biosynthetic process	5	2.674	0.02	Biological Process	0.979594	1	2	3	248
GO:0008168 methyltransferase activity	5	1.292	0.022	Molecular Function	0.980789	1	3	2	232
GO:0044429 mitochondrial part	2	0.81	0.015	Cellular Component	0.980795	1	2	0	134
GO:1901360 organic cyclic compound metabolic process	43	22.995	0.032	Biological Process	0.981972	1	17	26	1334
GO:0044427 chromosomal part	1	0.405	0.011	Cellular Component	0.982513	1	1	0	92
GO:0004842 ubiquitin-protein transferase activity	1	0.258	0.011	Molecular Function	0.982715	1	1	0	88
GO:0006807 nitrogen compound metabolic process	55	29.412	0.033	Biological Process	0.983701	1	21	34	1650
GO:0043604 amide biosynthetic process	5	2.674	0.02	Biological Process	0.983881	1	2	3	256
GO:0044877 macromolecular complex binding	2	0.517	0.015	Molecular Function	0.984938	1	2	0	134
GO:0044444 cytoplasmic part	25	10.121	0.03	Cellular Component	0.98502	1	17	8	839
GO:0012505 endomembrane system	6	2.429	0.021	Cellular Component	0.985293	1	3	3	285
GO:0006461 protein complex assembly	1	0.535	0.01	Biological Process	0.986507	1	1	0	101
GO:0070271 protein complex biogenesis	1	0.535	0.01	Biological Process	0.986507	1	1	0	101
GO:0006644 phospholipid metabolic process	1	0.535	0.01	Biological Process	0.988145	1	1	0	104
GO:0006886 intracellular protein transport	2	1.07	0.013	Biological Process	0.988938	1	0	2	153
GO:0004674 protein serine/threonine kinase activity	1	0.258	0.01	Molecular Function	0.98913	1	1	0	98
GO:0043234 protein complex	30	12.146	0.03	Cellular Component	0.989195	1	20	10	992
GO:0016772 transferase activity, transferring phosphorus-containing groups	23	5.943	0.03	Molecular Function	0.989479	1	11	12	771
GO:0046483 heterocycle metabolic process	41	21.925	0.031	Biological Process	0.990125	1	17	24	1317
GO:0004386 helicase activity	3	0.775	0.016	Molecular Function	0.990454	1	3	0	184
GO:0044271 cellular nitrogen compound biosynthetic process	20	10.695	0.027	Biological Process	0.991148	1	5	15	745
GO:0007049 cell cycle	1	0.535	0.009	Biological Process	0.991609	1	1	0	112
GO:0003735 structural constituent of ribosome	2	0.517	0.013	Molecular Function	0.99211	1	0	2	150
GO:0005840 ribosome	3	1.215	0.015	Cellular Component	0.992426	1	0	3	199
GO:0016482 cytoplasmic transport	1	0.535	0.009	Biological Process	0.99263	1	1	0	115
GO:0034613 cellular protein localization	2	1.07	0.012	Biological Process	0.992714	1	0	2	164
GO:0006397 mRNA processing	1	0.535	0.009	Biological Process	0.992942	1	0	1	116
GO:0070727 cellular macromolecule localization	2	1.07	0.012	Biological Process	0.992987	1	0	2	165
GO:0033554 cellular response to stress	2	1.07	0.012	Biological Process	0.993504	1	2	0	167
GO:0005694 chromosome	1	0.405	0.009	Cellular Component	0.993707	1	1	0	115
GO:0034660 ncRNA metabolic process	2	1.07	0.012	Biological Process	0.993748	1	1	1	168
GO:0016779 nucleotidyltransferase activity	1	0.258	0.009	Molecular Function	0.994327	1	0	1	112
GO:0071822 protein complex subunit organization	1	0.535	0.008	Biological Process	0.994788	1	1	0	123
GO:1901363 heterocyclic compound binding	135	34.884	0.038	Molecular Function	0.994805	1	66	69	3536
GO:0004518 nuclease activity	1	0.258	0.009	Molecular Function	0.995066	1	1	0	115
GO:0097159 organic cyclic compound binding	135	34.884	0.038	Molecular Function	0.995079	1	66	69	3540
GO:1902582 single-organism intracellular transport	2	1.07	0.011	Biological Process	0.995224	1	2	0	175
GO:0051649 establishment of localization in cell	5	2.674	0.017	Biological Process	0.995446	1	2	3	297
GO:0006725 cellular aromatic compound metabolic process	39	20.856	0.03	Biological Process	0.995722	1	14	25	1309
GO:0046907 intracellular transport	4	2.139	0.015	Biological Process	0.996114	1	2	2	264
GO:1990234 transferase complex	2	0.81	0.011	Cellular Component	0.996117	1	1	1	175
GO:0034622 cellular macromolecular complex assembly	1	0.535	0.008	Biological Process	0.996623	1	1	0	133
GO:0005737 cytoplasm	30	12.146	0.028	Cellular Component	0.996988	1	20	10	1057
GO:0051641 cellular localization	5	2.674	0.016	Biological Process	0.997003	1	2	3	310
GO:0016071 mRNA metabolic process	1	0.535	0.007	Biological Process	0.997398	1	0	1	139
GO:0005783 endoplasmic reticulum	1	0.405	0.007	Cellular Component	0.997534	1	0	1	136
GO:1902589 single-organism organelle organization	3	1.604	0.013	Biological Process	0.997581	1	1	2	237
GO:0006281 DNA repair	1	0.535	0.007	Biological Process	0.997717	1	1	0	142
GO:0051276 chromosome organization	1	0.535	0.007	Biological Process	0.998163	1	0	1	147
GO:0065003 macromolecular complex assembly	1	0.535	0.007	Biological Process	0.998523	1	1	0	152
GO:0006974 cellular response to DNA damage stimulus	1	0.535	0.006	Biological Process	0.998647	1	1	0	154
GO:0005488 binding	196	50.646	0.039	Molecular Function	0.99882	1	96	100	5007
GO:0006139 nucleobase-containing compound metabolic process	35	18.717	0.028	Biological Process	0.998853	1	14	21	1264
GO:0044451 nucleoplasm part	1	0.405	0.006	Cellular Component	0.998993	1	0	1	156
GO:0015031 protein transport	2	1.07	0.009	Biological Process	0.999045	1	0	2	216
GO:0098588 bounding membrane of organelle	2	0.81	0.009	Cellular Component	0.999091	1	2	0	211
GO:0031090 organelle membrane	4	1.619	0.013	Cellular Component	0.999138	1	4	0	299
GO:0045184 establishment of protein localization	2	1.07	0.009	Biological Process	0.999153	1	0	2	219
GO:0005654 nucleoplasm	1	0.405	0.006	Cellular Component	0.999158	1	0	1	160
GO:0016192 vesicle-mediated transport	1	0.535	0.006	Biological Process	0.999266	1	0	1	168
GO:0008104 protein localization	2	1.07	0.009	Biological Process	0.99936	1	0	2	226
GO:0030529 intracellular ribonucleoprotein complex	3	1.215	0.011	Cellular Component	0.999466	1	0	3	270
GO:0003677 DNA binding	14	3.618	0.022	Molecular Function	0.999499	1	3	11	639
GO:1990904 ribonucleoprotein complex	3	1.215	0.011	Cellular Component	0.999623	1	0	3	279
GO:0043170 macromolecule metabolic process	51	27.273	0.029	Biological Process	0.999743	1	24	27	1761
GO:0022607 cellular component assembly	1	0.535	0.005	Biological Process	0.999744	1	1	0	192
GO:0043933 macromolecular complex subunit organization	2	1.07	0.008	Biological Process	0.999758	1	1	1	250
GO:0034645 cellular macromolecule biosynthetic process	17	9.091	0.021	Biological Process	0.999764	1	7	10	802
GO:0009059 macromolecule biosynthetic process	17	9.091	0.021	Biological Process	0.999777	1	7	10	804
GO:0032991 macromolecular complex	33	13.36	0.026	Cellular Component	0.999802	1	20	13	1262
GO:0044260 cellular macromolecule metabolic process	47	25.134	0.028	Biological Process	0.999817	1	24	23	1670
GO:0034641 cellular nitrogen compound metabolic process	41	21.925	0.027	Biological Process	0.99984	1	16	25	1514
GO:0003723 RNA binding	10	2.584	0.018	Molecular Function	0.999843	1	3	7	549
GO:0006396 RNA processing	2	1.07	0.008	Biological Process	0.999869	1	1	1	265
GO:0016070 RNA metabolic process	14	7.487	0.019	Biological Process	0.999907	1	5	9	737
GO:0033036 macromolecule localization	2	1.07	0.007	Biological Process	0.999909	1	0	2	274
GO:0031981 nuclear lumen	1	0.405	0.004	Cellular Component	0.999953	1	0	1	224
GO:0090304 nucleic acid metabolic process	24	12.834	0.022	Biological Process	0.999964	1	10	14	1086
GO:0044085 cellular component biogenesis	1	0.535	0.004	Biological Process	0.99997	1	1	0	240
GO:0044446 intracellular organelle part	20	8.097	0.021	Cellular Component	0.99998	1	14	6	965
GO:0010467 gene expression	18	9.626	0.02	Biological Process	0.999981	1	7	11	920
GO:0044422 organelle part	20	8.097	0.021	Cellular Component	0.999983	1	14	6	971
GO:0043233 organelle lumen	1	0.405	0.004	Cellular Component	0.99999	1	0	1	257
GO:0070013 intracellular organelle lumen	1	0.405	0.004	Cellular Component	0.99999	1	0	1	257
GO:0006996 organelle organization	3	1.604	0.008	Biological Process	0.999992	1	1	2	384
GO:0031974 membrane-enclosed lumen	1	0.405	0.004	Cellular Component	0.999993	1	0	1	267
GO:0005623 cell	82	33.198	0.03	Cellular Component	0.999995	1	47	35	2694
GO:0043226 organelle	56	22.672	0.028	Cellular Component	0.999995	1	33	23	2036
GO:0044464 cell part	78	31.579	0.03	Cellular Component	0.999997	1	44	34	2616
GO:0044428 nuclear part	2	0.81	0.005	Cellular Component	0.999999	1	0	2	364
GO:0003676 nucleic acid binding	58	14.987	0.027	Molecular Function	0.999999	1	21	37	2118
GO:0043229 intracellular organelle	50	20.243	0.025	Cellular Component	1	1	27	23	1964
GO:0005634 nucleus	18	7.287	0.017	Cellular Component	1	1	6	12	1035
GO:0016043 cellular component organization	4	2.139	0.007	Biological Process	1	1	1	3	534
GO:0043231 intracellular membrane-bounded organelle	32	12.955	0.021	Cellular Component	1	1	16	16	1555
GO:0043227 membrane-bounded organelle	32	12.955	0.021	Cellular Component	1	1	16	16	1556
GO:0071840 cellular component organization or biogenesis	4	2.139	0.007	Biological Process	1	1	1	3	581
GO:0005622 intracellular	58	23.482	0.024	Cellular Component	1	1	33	25	2372
GO:0044424 intracellular part	58	23.482	0.024	Cellular Component	1	1	33	25	2372
GO:0003674 molecular_function	387	100	0.045	Molecular Function	1	1	209	178	8631
GO:0005575 cellular_component	247	100	0.043	Cellular Component	1	1	133	114	5786
GO:0008150 biological_process	187	100	0.041	Biological Process	1	1	98	89	4531
