# Supplementary material for: Transcriptomic and Metabolomic Analyses of Diaphorina citri Kuwayama Infected and Non-infected With Candidatus Liberibacter Asiaticus
Source: Front Physiol. 2021 Feb 24;11:630037. doi: 10.3389/fphys.2020.630037 (PMC7943627; doi:10.3389/fphys.2020.630037)
Supplement: Supplementary Table 5 — Results of the KEGG pathway enrichment analysis for the DEGs. [file Table_5.XLSX]

## Sheet: Sheet1
Table S5. Results of the KEGG pathway enrichment analysis for the DEGs.
KEGG_A_class	KEGG_B_class	Pathway	DEGs (259)	Background (5765)	Pvalue	Pathway ID	Genes
Cellular Processes	Transport and catabolism	Lysosome	26	199	6.69584e-07	ko04142	LOC103506211;LOC103506566;LOC103515421;LOC113467867;LOC103513399;LOC103512278;LOC103506565;LOC103507157;LOC103523651;LOC103518578;LOC103506681;LOC103511936;LOC103511833;LOC103522231;LOC103516421;LOC103505152;LOC103524128;LOC103512321;LOC103511255;LOC103508275;LOC103519636;LOC103517125;LOC103521262;LOC113465314;LOC103515186;LOC103509183
Metabolism	Amino acid metabolism	Glycine, serine and threonine metabolism	14	67	1.10729e-06	ko00260	LOC103523903;LOC113465281;LOC103507305;LOC113467050;LOC103512073;LOC103507261;LOC103508737;LOC113473385;LOC103524649;LOC103521065;LOC103508739;LOC103514945;LOC103520858;LOC108251832
Metabolism	Metabolism of cofactors and vitamins	One carbon pool by folate	7	18	7.08371e-06	ko00670	LOC103512854;LOC103507868;LOC113466861;LOC103508737;LOC113468912;LOC103515106;LOC103508739
Cellular Processes	Cell growth and death	Apoptosis	17	127	4.53995e-05	ko04210	LOC103506211;LOC103506566;LOC103515421;LOC113467867;LOC103506565;LOC103513788;LOC103518578;LOC103511936;LOC103524128;LOC103512321;LOC103521826;LOC103511255;LOC103508275;LOC103517125;LOC103521262;LOC103515186;LOC103509183
Organismal Systems	Immune system	Antigen processing and presentation	10	64	0.0004977	ko04612	LOC103513939;LOC103508055;LOC103513952;LOC103507926;LOC103511936;LOC103524128;LOC103512321;LOC103508275;LOC103513941;LOC103509183
Metabolism	Carbohydrate metabolism	Ascorbate and aldarate metabolism	8	45	0.000754587	ko00053	LOC103509301;LOC103509448;LOC103507305;LOC103509438;LOC113467201;LOC113467544;LOC103505256;LOC103510128
Metabolism	Lipid metabolism	Steroid hormone biosynthesis	8	49	0.00135141	ko00140	LOC103509301;LOC103517636;LOC103509448;LOC103517635;LOC103509438;LOC113467201;LOC113467544;LOC103505256
Metabolism	Carbohydrate metabolism	Pentose and glucuronate interconversions	9	61	0.00144517	ko00040	LOC103509301;LOC103509352;LOC103509448;LOC103520693;LOC103509438;LOC113467201;LOC103512794;LOC113467544;LOC103505256
Metabolism	Amino acid metabolism	Tryptophan metabolism	7	45	0.00356941	ko00380	LOC103519217;LOC103520097;LOC113470005;LOC103507305;LOC103508861;LOC103505625;LOC103510318
Metabolism	Xenobiotics biodegradation and metabolism	Drug metabolism - cytochrome P450	8	58	0.00405338	ko00982	LOC103509301;LOC103509448;LOC103519049;LOC103509438;LOC113467201;LOC113467544;LOC103505256;LOC103519249
Metabolism	Xenobiotics biodegradation and metabolism	Metabolism of xenobiotics by cytochrome P450	8	62	0.00612724	ko00980	LOC103509301;LOC103509448;LOC103519049;LOC103509438;LOC113467201;LOC113467544;LOC103505256;LOC103519249
Metabolism	Metabolism of cofactors and vitamins	Riboflavin metabolism	4	19	0.00904242	ko00740	LOC103512278;LOC103511991;LOC103506681;LOC103522231
Metabolism	Carbohydrate metabolism	Citrate cycle (TCA cycle)	8	71	0.0136425	ko00020	LOC103519217;LOC103520097;LOC113470005;LOC103517980;LOC103515694;LOC103517970;LOC103508861;LOC103513773
Metabolism	Metabolism of other amino acids	Taurine and hypotaurine metabolism	3	12	0.0145824	ko00430	LOC103510498;LOC103508957;LOC113465335
Metabolism	Metabolism of other amino acids	Glutathione metabolism	8	73	0.0159658	ko00480	LOC103517980;LOC103515108;LOC103519049;LOC103517970;LOC103518447;LOC113465335;LOC103519249;LOC103520462
Organismal Systems	Digestive system	Protein digestion and absorption	9	91	0.0203385	ko04974	LOC103516404;LOC103516383;LOC103510331;LOC103506263;LOC103519340;LOC108253961;LOC103521849;LOC108252480;LOC103510323
Metabolism	Lipid metabolism	Cutin, suberine and wax biosynthesis	6	49	0.0214435	ko00073	LOC103523267;LOC103516647;LOC103511438;LOC103515188;LOC103523986;LOC113473916
Organismal Systems	Environmental adaptation	Circadian rhythm - fly	3	14	0.0225792	ko04711	LOC108253085;LOC103511610;LOC103520107
Organismal Systems	Immune system	NOD-like receptor signaling pathway	8	78	0.0230064	ko04621	LOC103508055;LOC103511936;LOC103524128;LOC103512321;LOC103517346;LOC103508275;LOC103518446;LOC103509183
Metabolism	Metabolism of cofactors and vitamins	Retinol metabolism	6	51	0.0256472	ko00830	LOC103509301;LOC103509448;LOC103509438;LOC113467201;LOC113467544;LOC103505256
Metabolism	Carbohydrate metabolism	Pyruvate metabolism	7	65	0.0256596	ko00620	LOC103507305;LOC103519081;LOC103513943;LOC113468613;LOC103513773;LOC113466608;LOC108251832
Metabolism	Xenobiotics biodegradation and metabolism	Drug metabolism - other enzymes	9	95	0.0261355	ko00983	LOC103509301;LOC103509448;LOC103509438;LOC113467201;LOC113467544;LOC103505256;LOC103518447;LOC103522211;LOC103519249
Metabolism	Amino acid metabolism	Phenylalanine metabolism	3	15	0.0273069	ko00360	LOC103524631;LOC103524632;LOC103510318
Organismal Systems	Endocrine system	Renin secretion	7	66	0.0276453	ko04924	LOC103511936;LOC103506323;LOC103524128;LOC103512321;LOC103508275;LOC113470802;LOC103509183
Metabolism	Carbohydrate metabolism	Amino sugar and nucleotide sugar metabolism	7	68	0.0319245	ko00520	LOC103517867;LOC103510176;LOC103505152;LOC103519636;LOC103505855;LOC103515949;LOC103513647
Metabolism	Amino acid metabolism	Phenylalanine, tyrosine and tryptophan biosynthesis	2	7	0.0363559	ko00400	LOC103524631;LOC103524632
Organismal Systems	Sensory system	Phototransduction - fly	5	43	0.0420984	ko04745	LOC103508643;LOC103522058;LOC103517043;LOC103517041;LOC103517042
Organismal Systems	Digestive system	Vitamin digestion and absorption	4	30	0.0435326	ko04977	LOC103516620;LOC113465414;LOC103524549;LOC103515203
Metabolism	Glycan biosynthesis and metabolism	Glycosphingolipid biosynthesis - globo and isoglobo series	3	18	0.0443735	ko00603	LOC103505152;LOC103519636;LOC113465314
Organismal Systems	Environmental adaptation	Circadian entrainment	7	73	0.0445014	ko04713	LOC108253085;LOC103520107;LOC103506323;LOC103515417;LOC113470802;LOC103516782;LOC103524645
Metabolism	Glycan biosynthesis and metabolism	Glycosaminoglycan biosynthesis - keratan sulfate	2	8	0.0470604	ko00533	LOC103516709;LOC103519006
Cellular Processes	Transport and catabolism	Peroxisome	12	158	0.0511777	ko04146	LOC103517980;LOC103523267;LOC103506210;LOC103517970;LOC103519343;LOC103516647;LOC103521755;LOC103523550;LOC103511438;LOC103515188;LOC103523986;LOC113473916
Organismal Systems	Nervous system	Glutamatergic synapse	6	62	0.0584452	ko04724	LOC103509436;LOC103515417;LOC113470802;LOC103523263;LOC103516782;LOC103524645
Organismal Systems	Circulatory system	Cardiac muscle contraction	7	79	0.0633254	ko04260	LOC103524036;LOC108252529;LOC103524329;LOC113472619;LOC103515676;LOC113470802;LOC103523280
Organismal Systems	Digestive system	Bile secretion	7	79	0.0633254	ko04976	LOC103509301;LOC103509448;LOC103509438;LOC113467201;LOC113467544;LOC103505256;LOC103516910
Metabolism	Metabolism of cofactors and vitamins	Porphyrin and chlorophyll metabolism	6	64	0.0662667	ko00860	LOC103509301;LOC103509448;LOC103509438;LOC113467201;LOC113467544;LOC103505256
Metabolism	Lipid metabolism	Fatty acid biosynthesis	4	35	0.0700159	ko00061	LOC113472160;LOC103521533;LOC113472161;LOC113466608
Metabolism	Amino acid metabolism	Arginine and proline metabolism	5	50	0.0721933	ko00330	LOC103507688;LOC103519906;LOC103507305;LOC103511889;LOC103516289
Environmental Information Processing	Signaling molecules and interaction	Neuroactive ligand-receptor interaction	7	82	0.0743133	ko04080	LOC103507967;LOC103509436;LOC103517925;LOC103515417;LOC103516782;LOC103509084;LOC103524645
Environmental Information Processing	Signaling molecules and interaction	Cytokine-cytokine receptor interaction	2	11	0.0846434	ko04060	LOC103512629;LOC108252826
Metabolism	Biosynthesis of other secondary metabolites	Monobactam biosynthesis	1	2	0.0878416	ko00261	LOC103517627
Metabolism	Glycan biosynthesis and metabolism	Glycosphingolipid biosynthesis - ganglio series	2	12	0.0986556	ko00604	LOC103505152;LOC103519636
Organismal Systems	Sensory system	Phototransduction	2	12	0.0986556	ko04744	LOC103517837;LOC103520508
Metabolism	Carbohydrate metabolism	Starch and sucrose metabolism	4	40	0.103044	ko00500	LOC103512907;LOC108251997;LOC103522335;LOC103513647
Metabolism	Amino acid metabolism	Lysine degradation	6	75	0.119549	ko00310	LOC103519217;LOC103520097;LOC113470005;LOC103507305;LOC103524367;LOC103508861
Organismal Systems	Endocrine system	Insulin signaling pathway	10	146	0.120016	ko04910	LOC103512907;LOC113472160;LOC103524487;LOC103506417;LOC103521533;LOC113472161;LOC113469144;LOC113466608;LOC103512815;LOC103513647
Metabolism	Carbohydrate metabolism	Glycolysis / Gluconeogenesis	5	65	0.166333	ko00010	LOC103507305;LOC103523284;LOC103524649;LOC103506600;LOC103513647
Metabolism	Biosynthesis of other secondary metabolites	Neomycin, kanamycin and gentamicin biosynthesis	1	4	0.167994	ko00524	LOC103513647
Organismal Systems	Endocrine system	PPAR signaling pathway	5	66	0.173847	ko03320	LOC103505664;LOC103519081;LOC103513943;LOC103508445;LOC103519425
Organismal Systems	Aging	Longevity regulating pathway - multiple species	6	84	0.175014	ko04213	LOC103513939;LOC103513952;LOC103512951;LOC103507926;LOC108253773;LOC103513941
Environmental Information Processing	Signal transduction	cAMP signaling pathway	10	163	0.196636	ko04024	LOC103512003;LOC103517028;LOC103516910;LOC103517837;LOC103515417;LOC113470802;LOC103516782;LOC103512815;LOC103520508;LOC103524645
Metabolism	Carbohydrate metabolism	Fructose and mannose metabolism	3	35	0.206556	ko00051	LOC103509352;LOC103520693;LOC103513647
Metabolism	Glycan biosynthesis and metabolism	Glycosaminoglycan degradation	2	20	0.225947	ko00531	LOC103505152;LOC103519636
Metabolism	Metabolism of other amino acids	beta-Alanine metabolism	3	37	0.230409	ko00410	LOC103507305;LOC103505664;LOC103510498
Metabolism	Carbohydrate metabolism	Glyoxylate and dicarboxylate metabolism	4	55	0.232977	ko00630	LOC103508737;LOC103521065;LOC103508739;LOC108251832
Metabolism	Amino acid metabolism	Valine, leucine and isoleucine biosynthesis	1	6	0.241129	ko00290	LOC103515380
Environmental Information Processing	Signaling molecules and interaction	ECM-receptor interaction	3	38	0.242522	ko04512	LOC103516404;LOC103516383;LOC103516182
Cellular Processes	Cell growth and death	p53 signaling pathway	3	39	0.254737	ko04115	LOC103506417;LOC103521826;LOC103507880
Metabolism	Glycan biosynthesis and metabolism	N-Glycan biosynthesis	4	58	0.262709	ko00510	LOC103516709;LOC113466118;LOC103519006;LOC103518327
Metabolism	Lipid metabolism	Arachidonic acid metabolism	3	40	0.267036	ko00590	LOC103519049;LOC113465335;LOC103520462
Metabolism	Carbohydrate metabolism	Pentose phosphate pathway	3	41	0.279404	ko00030	LOC103521815;LOC103508076;LOC103510128
Environmental Information Processing	Signal transduction	cGMP - PKG signaling pathway	8	139	0.286384	ko04022	LOC103524036;LOC103524329;LOC113472619;LOC103517837;LOC103506323;LOC113470802;LOC103512815;LOC103520508
Metabolism	Glycan biosynthesis and metabolism	Other glycan degradation	3	44	0.316764	ko00511	LOC103513399;LOC103505152;LOC103519636
Environmental Information Processing	Signal transduction	MAPK signaling pathway	9	167	0.335653	ko04010	LOC103513939;LOC103513952;LOC108254318;LOC103507926;LOC103512003;LOC103517028;LOC103515676;LOC113470802;LOC103513941
Organismal Systems	Nervous system	GABAergic synapse	4	66	0.344628	ko04727	LOC103517925;LOC103510498;LOC103509502;LOC113470802
Metabolism	Nucleotide metabolism	Purine metabolism	11	211	0.349264	ko00230	LOC103514081;LOC103510023;LOC103514080;LOC103512854;LOC113468912;LOC103517627;LOC103515106;LOC103506323;LOC103518447;LOC103508076;LOC103505987
Metabolism	Lipid metabolism	Fatty acid elongation	2	28	0.360486	ko00062	LOC103517998;LOC103518797
Organismal Systems	Digestive system	Carbohydrate digestion and absorption	2	28	0.360486	ko04973	LOC113470802;LOC103513647
Organismal Systems	Nervous system	Long-term potentiation	3	48	0.366652	ko04720	LOC103515417;LOC103516782;LOC103512815
Metabolism	Metabolism of cofactors and vitamins	Folate biosynthesis	3	50	0.391402	ko00790	LOC103524631;LOC103506392;LOC103524632
Organismal Systems	Environmental adaptation	Circadian rhythm	2	30	0.393075	ko04710	LOC108253085;LOC103520107
Organismal Systems	Sensory system	Taste transduction	2	30	0.393075	ko04742	LOC103517925;LOC103509084
Metabolism	Amino acid metabolism	Histidine metabolism	1	11	0.397148	ko00340	LOC103507305
Metabolism	Energy metabolism	Sulfur metabolism	1	11	0.397148	ko00920	LOC103517627
Organismal Systems	Immune system	Hematopoietic cell lineage	1	11	0.397148	ko04640	LOC103515108
Organismal Systems	Circulatory system	Adrenergic signaling in cardiomyocytes	6	114	0.405963	ko04261	LOC103524036;LOC103524329;LOC113472619;LOC103515676;LOC113470802;LOC103512815
Organismal Systems	Endocrine system	Renin-angiotensin system	2	31	0.40909	ko04614	LOC103515108;LOC103517728
Organismal Systems	Nervous system	Retrograde endocannabinoid signaling	5	94	0.415919	ko04723	LOC103517925;LOC103509502;LOC113470802;LOC103523263;LOC103524645
Organismal Systems	Endocrine system	Estrogen signaling pathway	5	94	0.415919	ko04915	LOC103513939;LOC103508055;LOC103513952;LOC103507926;LOC103513941
Organismal Systems	Nervous system	Synaptic vesicle cycle	4	75	0.437282	ko04721	LOC103509502;LOC103512429;LOC103523263;LOC103505502
Organismal Systems	Aging	Longevity regulating pathway - worm	7	141	0.449073	ko04212	LOC103523267;LOC103516647;LOC103511438;LOC103515188;LOC103523986;LOC113473916;LOC103519249
Organismal Systems	Nervous system	Long-term depression	2	34	0.455835	ko04730	LOC103506323;LOC103524645
Cellular Processes	Cell growth and death	Necroptosis	4	77	0.457465	ko04217	LOC103508055;LOC103512907;LOC103521554;LOC103517346
Metabolism	Lipid metabolism	Glycerolipid metabolism	3	56	0.463879	ko00561	LOC103507305;LOC113470454;LOC103515203
Cellular Processes	Transport and catabolism	Autophagy - animal	7	144	0.471211	ko04140	LOC103511936;LOC103524487;LOC103524128;LOC103506417;LOC103512321;LOC103508275;LOC103509183
Environmental Information Processing	Signal transduction	PI3K-Akt signaling pathway	8	166	0.471608	ko04151	LOC103508055;LOC103516404;LOC108254318;LOC103516383;LOC103516182;LOC103512003;LOC103524487;LOC103506417
Genetic Information Processing	Folding, sorting and degradation	Protein processing in endoplasmic reticulum	10	210	0.471903	ko04141	LOC103513939;LOC103508055;LOC103513952;LOC103512951;LOC103507926;LOC103516490;LOC108253773;LOC113466118;LOC103518327;LOC103513941
Organismal Systems	Endocrine system	Oxytocin signaling pathway	5	103	0.495594	ko04921	LOC103508598;LOC103515676;LOC103506323;LOC113470802;LOC103512815
Metabolism	Carbohydrate metabolism	Galactose metabolism	2	37	0.500391	ko00052	LOC103506600;LOC103513647
Organismal Systems	Immune system	Natural killer cell mediated cytotoxicity	2	37	0.500391	ko04650	LOC103512003;LOC103517028
Organismal Systems	Sensory system	Olfactory transduction	2	38	0.514717	ko04740	LOC103517837;LOC103520508
Metabolism	Metabolism of cofactors and vitamins	Nicotinate and nicotinamide metabolism	1	16	0.521189	ko00760	LOC103510023
Environmental Information Processing	Signal transduction	Hippo signaling pathway - multiple species	2	39	0.52877	ko04392	LOC103517028;LOC103521419
Organismal Systems	Immune system	Fc gamma R-mediated phagocytosis	3	62	0.532373	ko04666	LOC103512003;LOC103517028;LOC103512657
Cellular Processes	Cellular community - eukaryotes	Focal adhesion	6	133	0.555746	ko04510	LOC103516404;LOC103516383;LOC103516182;LOC103512003;LOC103517028;LOC103512815
Environmental Information Processing	Membrane transport	ABC transporters	2	41	0.55604	ko02010	LOC103516910;LOC103524396
Organismal Systems	Nervous system	Dopaminergic synapse	4	88	0.563149	ko04728	LOC113470802;LOC103510318;LOC103512815;LOC103524645
Environmental Information Processing	Signal transduction	AMPK signaling pathway	6	134	0.563191	ko04152	LOC113472160;LOC103524487;LOC103506417;LOC103521533;LOC113472161;LOC113466608
Metabolism	Amino acid metabolism	Alanine, aspartate and glutamate metabolism	2	42	0.56925	ko00250	LOC103514081;LOC103510498
Organismal Systems	Endocrine system	Glucagon signaling pathway	4	90	0.581152	ko04922	LOC103512907;LOC103524649;LOC113469144;LOC113466608
Metabolism	Lipid metabolism	Fatty acid degradation	2	43	0.582175	ko00071	LOC103507305;LOC103505664
Metabolism	Metabolism of cofactors and vitamins	Pantothenate and CoA biosynthesis	1	19	0.583041	ko00770	LOC103515380
Cellular Processes	Cellular community - eukaryotes	Gap junction	3	67	0.58554	ko04540	LOC103513788;LOC103506323;LOC103506000
Metabolism	Lipid metabolism	Glycerophospholipid metabolism	4	91	0.589994	ko00564	LOC103507480;LOC103515071;LOC113470454;LOC103510958
Genetic Information Processing	Transcription	Spliceosome	8	185	0.59646	ko03040	LOC103513939;LOC113465352;LOC103513952;LOC103522952;LOC103507926;LOC103513941;LOC103514511;LOC103519602
Metabolism	Lipid metabolism	Steroid biosynthesis	1	20	0.601835	ko00100	LOC103507157
Metabolism	Glycan biosynthesis and metabolism	Mucin type O-glycan biosynthesis	1	20	0.601835	ko00512	LOC103514661
Organismal Systems	Development	Dorso-ventral axis formation	2	45	0.607166	ko04320	LOC103513130;LOC103512480
Metabolism	Carbohydrate metabolism	Propanoate metabolism	2	46	0.61923	ko00640	LOC103505664;LOC113466608
Organismal Systems	Excretory system	Vasopressin-regulated water reabsorption	2	46	0.61923	ko04962	LOC103517443;LOC103506140
Organismal Systems	Endocrine system	Thyroid hormone signaling pathway	5	119	0.625307	ko04919	LOC103524036;LOC103524329;LOC103524487;LOC113472619;LOC103506417
Environmental Information Processing	Signal transduction	mTOR signaling pathway	6	145	0.640864	ko04150	LOC103510156;LOC103524487;LOC103512161;LOC103506417;LOC103505655;LOC103505502
Metabolism	Amino acid metabolism	Valine, leucine and isoleucine degradation	3	73	0.644047	ko00280	LOC103507305;LOC103505664;LOC103515380
Metabolism	Amino acid metabolism	Tyrosine metabolism	1	23	0.653303	ko00350	LOC103510318
Environmental Information Processing	Signal transduction	Calcium signaling pathway	5	123	0.654467	ko04020	LOC103515417;LOC113470802;LOC113469144;LOC103516782;LOC103509084
Metabolism	Metabolism of other amino acids	Selenocompound metabolism	1	25	0.683877	ko00450	LOC103517627
Metabolism	Metabolism of terpenoids and polyketides	Insect hormone biosynthesis	1	25	0.683877	ko00981	LOC103512380
Organismal Systems	Digestive system	Mineral absorption	2	52	0.68567	ko04978	LOC103521554;LOC103516620
Environmental Information Processing	Signal transduction	HIF-1 signaling pathway	3	78	0.688186	ko04066	LOC108254318;LOC103523284;LOC103513647
Organismal Systems	Endocrine system	Progesterone-mediated oocyte maturation	3	79	0.696506	ko04914	LOC103508055;LOC113465355;LOC103521467
Metabolism	Metabolism of cofactors and vitamins	Thiamine metabolism	1	27	0.711764	ko00730	LOC103511991
Organismal Systems	Aging	Longevity regulating pathway - mammal	3	81	0.712643	ko04211	LOC103524487;LOC103506417;LOC103507880
Organismal Systems	Nervous system	Serotonergic synapse	2	55	0.715176	ko04726	LOC113470802;LOC103510318
Environmental Information Processing	Signal transduction	Ras signaling pathway	5	134	0.726934	ko04014	LOC108254318;LOC103512003;LOC103517028;LOC103515417;LOC103516782
Organismal Systems	Endocrine system	Aldosterone synthesis and secretion	3	83	0.728113	ko04925	LOC103508598;LOC103518300;LOC113470802
Cellular Processes	Cell growth and death	Cellular senescence	4	110	0.735787	ko04218	LOC103524487;LOC103506417;LOC113470802;LOC103512815
Cellular Processes	Cell growth and death	Ferroptosis	1	29	0.737199	ko04216	LOC103521554
Organismal Systems	Immune system	IL-17 signaling pathway	1	29	0.737199	ko04657	LOC103508055
Organismal Systems	Immune system	Th17 cell differentiation	1	29	0.737199	ko04659	LOC103508055
Organismal Systems	Endocrine system	Thyroid hormone synthesis	2	58	0.74233	ko04918	LOC103514725;LOC103520462
Environmental Information Processing	Signal transduction	Wnt signaling pathway	4	113	0.754823	ko04310	LOC103510156;LOC103512003;LOC103512161;LOC103505655
Organismal Systems	Digestive system	Pancreatic secretion	3	87	0.757094	ko04972	LOC103512003;LOC103515203;LOC103509084
Environmental Information Processing	Signaling molecules and interaction	Cell adhesion molecules (CAMs)	1	31	0.760398	ko04514	LOC108251831
Environmental Information Processing	Signal transduction	Hippo signaling pathway	4	114	0.76093	ko04390	LOC103510156;LOC103521419;LOC103512815;LOC103505655
Cellular Processes	Transport and catabolism	Phagosome	4	116	0.772791	ko04145	LOC103513788;LOC103512003;LOC103506000;LOC103505502
Organismal Systems	Immune system	B cell receptor signaling pathway	1	33	0.781556	ko04662	LOC103512003
Cellular Processes	Cell growth and death	Apoptosis - multiple species	1	34	0.791427	ko04215	LOC103521826
Environmental Information Processing	Signal transduction	VEGF signaling pathway	1	34	0.791427	ko04370	LOC103512003
Organismal Systems	Excretory system	Collecting duct acid secretion	1	34	0.791427	ko04966	LOC103505502
Organismal Systems	Development	Axon guidance	4	120	0.795126	ko04360	LOC113469149;LOC108251992;LOC103512003;LOC103517028
Cellular Processes	Cellular community - eukaryotes	Tight junction	4	121	0.800427	ko04530	LOC103513788;LOC103512003;LOC103515243;LOC113470802
Metabolism	Metabolism of terpenoids and polyketides	Terpenoid backbone biosynthesis	1	36	0.809854	ko00900	LOC103511502
Organismal Systems	Immune system	Toll-like receptor signaling pathway	1	36	0.809854	ko04620	LOC103512003
Organismal Systems	Nervous system	Cholinergic synapse	2	67	0.810863	ko04725	LOC113470802;LOC103509084
Genetic Information Processing	Folding, sorting and degradation	Ubiquitin mediated proteolysis	6	177	0.814863	ko04120	LOC103506929;LOC113467347;LOC113465364;LOC103524069;LOC103507298;LOC103522425
Metabolism	Carbohydrate metabolism	Butanoate metabolism	1	37	0.818451	ko00650	LOC103510498
Organismal Systems	Immune system	Fc epsilon RI signaling pathway	1	37	0.818451	ko04664	LOC103512003
Cellular Processes	Cellular community - eukaryotes	Signaling pathways regulating pluripotency of stem cells	3	97	0.818729	ko04550	LOC103510156;LOC103514386;LOC103505655
Organismal Systems	Endocrine system	GnRH signaling pathway	2	69	0.823701	ko04912	LOC103507967;LOC113470802
Organismal Systems	Endocrine system	Melanogenesis	2	69	0.823701	ko04916	LOC103510156;LOC103505655
Metabolism	Lipid metabolism	Ether lipid metabolism	1	38	0.82666	ko00565	LOC103523037
Organismal Systems	Development	Osteoclast differentiation	1	38	0.82666	ko04380	LOC103512003
Organismal Systems	Digestive system	Salivary secretion	2	70	0.829824	ko04970	LOC103506323;LOC103509084
Organismal Systems	Circulatory system	Vascular smooth muscle contraction	3	100	0.834429	ko04270	LOC103506323;LOC113470802;LOC103512815
Cellular Processes	Cellular community - eukaryotes	Adherens junction	2	71	0.835755	ko04520	LOC103511991;LOC103512003
Genetic Information Processing	Folding, sorting and degradation	Proteasome	2	71	0.835755	ko03050	LOC113468296;LOC103514538
Organismal Systems	Endocrine system	Insulin secretion	2	71	0.835755	ko04911	LOC113470802;LOC103509084
Organismal Systems	Immune system	C-type lectin receptor signaling pathway	1	40	0.841985	ko04625	LOC103517028
Organismal Systems	Digestive system	Cholesterol metabolism	1	40	0.841985	ko04979	LOC103507157
Organismal Systems	Endocrine system	Relaxin signaling pathway	2	73	0.847061	ko04926	LOC103516404;LOC103516383
Environmental Information Processing	Signal transduction	Hedgehog signaling pathway	1	41	0.849133	ko04340	LOC103524069
Cellular Processes	Cell motility	Regulation of actin cytoskeleton	4	132	0.851709	ko04810	LOC103512003;LOC103517028;LOC103509084;LOC103512815
Organismal Systems	Immune system	Platelet activation	2	74	0.852445	ko04611	LOC103506323;LOC103512815
Environmental Information Processing	Signal transduction	Hedgehog signaling pathway - fly	1	42	0.85596	ko04341	LOC103524069
Environmental Information Processing	Signal transduction	Rap1 signaling pathway	4	134	0.859732	ko04015	LOC108254318;LOC103512003;LOC103515417;LOC103516782
Organismal Systems	Endocrine system	Cortisol synthesis and secretion	1	43	0.862479	ko04927	LOC113470802
Environmental Information Processing	Signal transduction	MAPK signaling pathway - fly	4	135	0.863603	ko04013	LOC103512003;LOC103515164;LOC103513130;LOC103517710
Metabolism	Lipid metabolism	Sphingolipid metabolism	1	46	0.880323	ko00600	LOC103523037
Cellular Processes	Cell growth and death	Oocyte meiosis	3	112	0.886074	ko04114	LOC113465355;LOC103512815;LOC103521467
Cellular Processes	Cell growth and death	Apoptosis - fly	2	84	0.897525	ko04214	LOC103511399;LOC103521826
Organismal Systems	Digestive system	Fat digestion and absorption	1	52	0.909387	ko04975	LOC103515203
Environmental Information Processing	Signal transduction	Phospholipase D signaling pathway	2	88	0.911684	ko04072	LOC103524487;LOC103506417
Cellular Processes	Transport and catabolism	Endocytosis	5	181	0.916074	ko04144	LOC103513939;LOC103513952;LOC103507926;LOC103512657;LOC103513941
Organismal Systems	Immune system	T cell receptor signaling pathway	1	54	0.917417	ko04660	LOC103517028
Organismal Systems	Digestive system	Gastric acid secretion	1	54	0.917417	ko04971	LOC103509084
Environmental Information Processing	Signal transduction	FoxO signaling pathway	2	90	0.918058	ko04068	LOC113465355;LOC103521467
Metabolism	Nucleotide metabolism	Pyrimidine metabolism	3	123	0.920284	ko00240	LOC103510023;LOC103518447;LOC103522211
Metabolism	Amino acid metabolism	Cysteine and methionine metabolism	1	56	0.924739	ko00270	LOC103515380
Organismal Systems	Immune system	Chemokine signaling pathway	2	93	0.926815	ko04062	LOC103512003;LOC103517028
Organismal Systems	Immune system	Leukocyte transendothelial migration	1	57	0.928153	ko04670	LOC103512003
Environmental Information Processing	Signal transduction	ErbB signaling pathway	1	60	0.937498	ko04012	LOC103517028
Organismal Systems	Endocrine system	Parathyroid hormone synthesis, secretion and action	1	60	0.937498	ko04928	LOC103512161
Organismal Systems	Sensory system	Inflammatory mediator regulation of TRP channels	1	62	0.943044	ko04750	LOC103512815
Genetic Information Processing	Replication and repair	DNA replication	1	63	0.945631	ko03030	LOC103515795
Environmental Information Processing	Signal transduction	Sphingolipid signaling pathway	1	75	0.968894	ko04071	LOC103512003
Genetic Information Processing	Translation	Ribosome	3	154	0.972554	ko03010	LOC103516286;LOC103520180;LOC103517290
Genetic Information Processing	Translation	Aminoacyl-tRNA biosynthesis	1	81	0.976482	ko00970	LOC103512890
Organismal Systems	Nervous system	Neurotrophin signaling pathway	1	83	0.978577	ko04722	LOC103512003
Cellular Processes	Cell growth and death	Cell cycle	2	133	0.984755	ko04110	LOC113465355;LOC103521467
Environmental Information Processing	Signal transduction	Hippo signaling pathway -fly	1	94	0.987182	ko04391	LOC103521419
Genetic Information Processing	Folding, sorting and degradation	RNA degradation	1	96	0.988327	ko03018	LOC103523284
Genetic Information Processing	Translation	Ribosome biogenesis in eukaryotes	1	106	0.99269	ko03008	LOC103510457
Genetic Information Processing	Translation	mRNA surveillance pathway	1	108	0.993344	ko03015	LOC103512815
Metabolism	Energy metabolism	Oxidative phosphorylation	2	164	0.995738	ko00190	LOC108252529;LOC103505502
Organismal Systems	Environmental adaptation	Thermogenesis	4	247	0.996556	ko04714	LOC108252529;LOC103524487;LOC103506417;LOC103522540
Genetic Information Processing	Translation	RNA transport	2	184	0.998165	ko03013	LOC108253598;LOC103515149
