# Supplementary material for: Transcriptomic and Metabolomic Analyses of Diaphorina citri Kuwayama Infected and Non-infected With Candidatus Liberibacter Asiaticus
Source: Front Physiol. 2021 Feb 24;11:630037. doi: 10.3389/fphys.2020.630037 (PMC7943627; doi:10.3389/fphys.2020.630037)
Supplement: Supplementary Table 6 — The information of compounds identified by the metabolome analysis. [file Table_6.XLSX]

## Sheet: Sheet1
Table S6. The information of compounds identified by the metabolome analysis.
id	MS2 name	HMDB	CAS	KEGG COMPOUND ID	Super.Class	Class	Sub.Class
1	Choline	HMDB0000097	62-49-7	C00114	Organic nitrogen compounds	Organonitrogen compounds	Quaternary ammonium salts
2	Adenine	HMDB0000034	73-24-5	C00147	Organoheterocyclic compounds	Imidazopyrimidines	Purines and purine derivatives
3	Phenylethyl primeveroside	HMDB0041274	129932-48-5		Organooxygen compounds	Carbohydrates and carbohydrate conjugates	Glycosyl compounds
4	L-Gulose	HMDB0012326	6027-89-0	C15923	Organic oxygen compounds	Organooxygen compounds	Carbohydrates and carbohydrate conjugates
5	N2,N2-Dimethylguanosine	HMDB0004824	2140-67-2		Nucleosides, nucleotides, and analogues	Purine nucleosides
6	Isoquinoline	HMDB0034244	119-65-3	C06323	Organoheterocyclic compounds	Isoquinolines and derivatives
7	Hypoxanthine	HMDB0000157	68-94-0	C00262	Organoheterocyclic compounds	Imidazopyrimidines	Purines and purine derivatives
8	Betaine	HMDB0000043	107-43-7	C00719	Organic acids and derivatives	Carboxylic acids and derivatives	Amino acids, peptides, and analogues
9	4,6-Dihydroxyquinoline	HMDB0004077	3517-61-1	C05639	Organoheterocyclic compounds	Quinolines and derivatives	Quinolones and derivatives
10	1-Pyrroline	HMDB0012497	5724-81-2	C15668	Organoheterocyclic compounds	Pyrrolines
11	L-Proline	HMDB0000162	147-85-3	C00148	Organic acids and derivatives	Carboxylic acids and derivatives	Amino acids, peptides, and analogues
12	5-(2-Hydroxyethyl)-4-methylthiazole	HMDB0032985	137-00-8	C04294	Organoheterocyclic compounds	Azoles	Thiazoles
13	Calystegin A3	HMDB0038593	131580-36-4		Alkaloids and derivatives	Tropane alkaloids
14	Benzyl gentiobioside	HMDB0041515	56775-64-5		Organic oxygen compounds	Organooxygen compounds	Carbohydrates and carbohydrate conjugates
15	Calystegine A6	HMDB0031345	177794-04-6		Alkaloids and derivatives	Tropane alkaloids
16	Erythrinasinate A	HMDB0038713	102607-46-5
17	N-Succinyl-2-amino-6-ketopimelate	HMDB0012266		C04462	Organic acids and derivatives	Carboxylic acids and derivatives	Amino acids, peptides, and analogues
18	Deoxyguanosine	HMDB0000085	961-07-9	C00330	Nucleosides, nucleotides, and analogues	Purine nucleosides	Purine 2'-deoxyribonucleosides
19	L-Histidine	HMDB0000177	71-00-1	C00135	Organic acids and derivatives	Carboxylic acids and derivatives	Amino acids, peptides, and analogues
20	1-Methyladenine	HMDB0011599	5142-22-3	C02216	Organoheterocyclic compounds	Imidazopyrimidines	Purines and purine derivatives
21	Palmitic amide	HMDB0012273	629-54-9		Lipids and lipid-like molecules	Fatty Acyls	Fatty amides
22	Isonicotinic acid	HMDB0060665	55-22-1	C07446	Organoheterocyclic compounds	Pyridines and derivatives	Pyridinecarboxylic acids and derivatives
23	L-Norleucine	HMDB0001645	327-57-1	C01933	Organic acids and derivatives	Carboxylic acids and derivatives	Amino acids, peptides, and analogues
24	2,5-Dihydro-2,4-dimethyloxazole	HMDB0040518	77311-02-5		Organoheterocyclic compounds	Azolines	Oxazolines
25	Niacinamide	HMDB0001406	98-92-0	C00153	Organoheterocyclic compounds	Pyridines and derivatives	Pyridinecarboxylic acids and derivatives
26	Acetylcholine
27	L-Isoleucine	HMDB0000172	73-32-5	C00407	Organic acids and derivatives	Carboxylic acids and derivatives	Amino acids, peptides, and analogues
28	L-gamma-Glutamyl-S-allylthio-L-cysteine	HMDB0038515			Organic acids and derivatives	Carboxylic acids and derivatives	Amino acids, peptides, and analogues
29	Proline betaine	HMDB0004827	471-87-4	C10172	Organic acids and derivatives	Carboxylic acids and derivatives	Amino acids, peptides, and analogues
30	L-Carnitine	HMDB0000062	541-15-1	C00318	Organic nitrogen compounds	Organonitrogen compounds	Quaternary ammonium salts
31	Inosine	HMDB0000195	58-63-9	C00294	Nucleosides, nucleotides, and analogues	Purine nucleosides
32	Dihydroferulic acid 4-O-glucuronide	HMDB0041723			Organic oxygen compounds	Organooxygen compounds	Carbohydrates and carbohydrate conjugates
33	Triethylamine	HMDB0032539	121-44-8	C14691	Organonitrogen compounds	Amines	Tertiary amines
34	Picraquassioside A	HMDB0041285	169312-28-1		Organic oxygen compounds	Organooxygen compounds	Carbohydrates and carbohydrate conjugates
35	4-Hydroxyproline	HMDB0000725	51-35-4	C01157	Organic acids and derivatives	Carboxylic acids and derivatives	Amino acids, peptides, and analogues
36	Deoxyadenosine	HMDB0000101	958-09-8	C00559	Nucleosides, nucleotides, and analogues	Purine nucleosides	Purine 2'-deoxyribonucleosides
37	p-Aminobenzoic acid	HMDB0001392	150-13-0	C00568	Benzenoids	Benzene and substituted derivatives	Benzoic acids and derivatives
38	Metenamine	HMDB0029598	100-97-0		Organoheterocyclic compounds	Triazinanes	1,3,5-triazinanes
39	D-Alanyl-D-alanine	HMDB0003459	923-16-0	C00993	Organic acids and derivatives	Carboxylic acids and derivatives	Amino acids, peptides, and analogues
40	Guanine	HMDB0000132	73-40-5	C00242	Organoheterocyclic compounds	Imidazopyrimidines	Purines and purine derivatives
41	7-Methyl-1,4,5-naphthalenetriol 4-[xylosyl-(1->6)-glucoside]	HMDB0034909			Organic oxygen compounds	Organooxygen compounds	Carbohydrates and carbohydrate conjugates
42	6-Deoxyfagomine	HMDB0036382	197449-09-5		Organoheterocyclic compounds	Piperidines
43	2-Pyrrolidineacetic acid	HMDB0029444			Organoheterocyclic compounds	Pyrrolidines
44	N6-Methyladenosine	HMDB0004044	1867-73-8		Nucleosides, nucleotides, and analogues	Purine nucleosides
45	Riboflavin	HMDB0000244	83-88-5	C00255	Organoheterocyclic compounds	Pteridines and derivatives	Alloxazines and isoalloxazines
46	Isoleucyl-Aspartate	HMDB0028903			Organic acids and derivatives	Carboxylic acids and derivatives	Amino acids, peptides, and analogues
47	4-Guanidinobutanoic acid	HMDB0003464	463-00-3	C01035	Organic acids and derivatives	Carboxylic acids and derivatives	Amino acids, peptides, and analogues
48	D-synephrine	HMDB0062811	614-35-7	C01869	Benzenoids	Benzene and substituted derivatives	Phenols
49	Oenanthoside A	HMDB0035441			Organic oxygen compounds	Organooxygen compounds	Carbohydrates and carbohydrate conjugates
50	L-Phenylalanine	HMDB0000159	63-91-2	C00079	Organic acids and derivatives	Carboxylic acids and derivatives	Amino acids, peptides, and analogues
51	S-Lactoylglutathione	HMDB0001066	25138-66-3	C03451	Organic acids and derivatives	Carboxylic acids and derivatives	Amino acids, peptides, and analogues
52	L-Glutamic acid	HMDB0000148	56-86-0	C00025	Organic acids and derivatives	Carboxylic acids and derivatives	Amino acids, peptides, and analogues
53	Thiamine	HMDB0000235	59-43-8	C00378	Organoheterocyclic compounds	Diazines	Pyrimidines and pyrimidine derivatives
54	Nervonyl carnitine	HMDB0006509			Organic nitrogen compounds	Organonitrogen compounds	Quaternary ammonium salts
55	Sphinganine	HMDB0000269	764-22-7	C00836	Organic nitrogen compounds	Organonitrogen compounds	Amines
56	iso-nLc8Cer	HMDB0062481	99-88-7		Benzenoids	Benzene and substituted derivatives	Cumenes
57	Vestitone 7-glucoside	HMDB0033012			Phenylpropanoids and polyketides	Isoflavonoids	Isoflavonoid O-glycosides
58	L-Alanine	HMDB0000161	56-41-7	C00041	Organic acids and derivatives	Carboxylic acids and derivatives	Amino acids, peptides, and analogues
59	Biotin	HMDB0000030	58-85-5	C00120	Organoheterocyclic compounds	Biotin and derivatives
60	Valyl-Proline	HMDB0029135			Organic acids and derivatives	Carboxylic acids and derivatives	Amino acids, peptides, and analogues
61	Histamine	HMDB0000870	51-45-6	C00388	Organic nitrogen compounds	Organonitrogen compounds	Amines
62	Methylpyrazine	HMDB0033112	109-08-0		Organoheterocyclic compounds	Diazines	Pyrazines
63	L-Acetylcarnitine	HMDB0000201	3040-38-8	C02571	Lipids and lipid-like molecules	Fatty Acyls	Fatty acid esters
64	Levan	HMDB0003539	9013-95-0	C01355	Organic oxygen compounds	Organooxygen compounds	Carbohydrates and carbohydrate conjugates
65	Beta-Carboline	HMDB0012897	244-63-3	C20157	Organoheterocyclic compounds	Indoles and derivatives	Pyridoindoles
66	N-Acetylhistidine	HMDB0032055	218084	C02997	Organic acids and derivatives	Carboxylic acids and derivatives	Amino acids, peptides, and analogues
67	L-Valine	HMDB0000883	72-18-4	C00183	Organic acids and derivatives	Carboxylic acids and derivatives	Amino acids, peptides, and analogues
68	Valyl-Lysine	HMDB0029132			Organic acids and derivatives	Carboxylic acids and derivatives	Amino acids, peptides, and analogues
69	Racemethionine
70	3,3,5-triiodo-L-thyronine-beta-D-glucuronoside	HMDB0062203	328-39-2	C16439	Organic acids and derivatives	Carboxylic acids and derivatives	Amino acids, peptides, and analogues
71	L-Histidinol	HMDB0003431	4836-52-6	C00860	Organic nitrogen compounds	Organonitrogen compounds	Amines
72	2-Methylbutyroylcarnitine	HMDB0000378	31023-25-3		Lipids and lipid-like molecules	Fatty Acyls	Fatty acid esters
73	2-Methylguanosine	HMDB0005862	2140-77-4		Nucleosides, nucleotides, and analogues	Purine nucleosides
74	N-Acetylhistamine
75	Neotrehalose	HMDB0029880	585-91-1		Organic oxygen compounds	Organooxygen compounds	Carbohydrates and carbohydrate conjugates
76	5'-Methylthioadenosine	HMDB0001173	2457-80-9	C00170	Nucleosides, nucleotides, and analogues	5'-deoxyribonucleosides	5'-deoxy-5'-thionucleosides
77	1H-Indole-3-carboxaldehyde	HMDB0029737	487-89-8	C08493	Organoheterocyclic compounds	Indoles and derivatives	Indoles
78	Oleamide	HMDB0002117	301-02-0	C19670	Lipids and lipid-like molecules	Fatty Acyls	Fatty amides
79	Cytosine	HMDB0000630	71-30-7	C00380	Organoheterocyclic compounds	Diazines	Pyrimidines and pyrimidine derivatives
80	N-Acetylserotonin	HMDB0001238	1210-83-9	C00978	Organoheterocyclic compounds	Indoles and derivatives	Hydroxyindoles
81	3-Methylguanine	HMDB0001566	2958-98-7	C02230	Organoheterocyclic compounds	Imidazopyrimidines	Purines and purine derivatives
82	N-Acetylglutamine	HMDB0006029	2490-97-3		Organic acids and derivatives	Carboxylic acids and derivatives	Amino acids, peptides, and analogues
83	Piperenol C	HMDB0041536	174819-31-9		Organic acids and derivatives	Carboxylic acids and derivatives	Pentacarboxylic acids and derivatives
84	Phosphorylcholine	HMDB0001565	626852	C00588	Organic nitrogen compounds	Organonitrogen compounds	Quaternary ammonium salts
85	Pantothenic acid	HMDB0000210	79-83-4	C00864	Organooxygen compounds	Alcohols and polyols	Polyols
86	5-Methylcytosine	HMDB0002894	554-01-8	C02376	Organoheterocyclic compounds	Diazines	Pyrimidines and pyrimidine derivatives
87	Polyoxyethylene (600) monoricinoleate	HMDB0032476	9004-97-1		Lipids and lipid-like molecules	Fatty Acyls	Fatty alcohols
88	Capsiamide	HMDB0040940	64317-66-4	C17515	Organic acids and derivatives	Carboxylic acids and derivatives	Carboxylic acid derivatives
89	Nobiletin	HMDB0029540	478-01-3	C10112	Phenylpropanoids and polyketides	Flavonoids	O-methylated flavonoids
90	Methionine sulfoxide	HMDB0002005	62697-73-8		Organic acids and derivatives	Carboxylic acids and derivatives	Amino acids, peptides, and analogues
91	N-Carbamoyl-2-amino-2-(4-hydroxyphenyl)acetic acid	HMDB0031813	32507-69-0		Organic acids and derivatives	Carboxylic acids and derivatives	Amino acids, peptides, and analogues
92	6-Hydroxydopamine	HMDB0001537	1199-18-4		Benzenoids	Phenols	Benzenediols
93	Butyrylcarnitine	HMDB0002013	25576-40-3	C02862	Lipids and lipid-like molecules	Fatty Acyls	Fatty acid esters
94	N6-Acetyl-L-lysine	HMDB0000206	692-04-6	C02727	Organic acids and derivatives	Carboxylic acids and derivatives	Amino acids, peptides, and analogues
95	Resolvin D1	HMDB0003733			Lipids and lipid-like molecules	Fatty Acyls	Fatty acids and conjugates
96	Phytosphingosine	HMDB0004610	554-62-1	C12144	Organic nitrogen compounds	Organonitrogen compounds	Amines
97	5-Aminopentanamide	HMDB0012176	13023-70-6	C00990	Organic acids and derivatives	Carboxylic acids and derivatives	Amino acids, peptides, and analogues
98	LysoPE(16:1(9Z)/0:0)	HMDB0011504			Lipids and lipid-like molecules	Glycerophospholipids	Glycerophosphoethanolamines
99	Phenylacetaldehyde	HMDB0006236	122-78-1	C00601	Benzenoids	Benzene and substituted derivatives	Phenylacetaldehydes
100	(E)-5-(3,4,5,6-Tetrahydro-3-pyridylidenemethyl)-2-furanmethanol	HMDB0033560			Organoheterocyclic compounds	Pyridines and derivatives	Hydropyridines
101	LysoPE(0:0/18:4(6Z,9Z,12Z,15Z))	HMDB0011480			Lipids and lipid-like molecules	Glycerophospholipids	Glycerophosphoethanolamines
102	LysoPE(16:0/0:0)	HMDB0011503			Lipids and lipid-like molecules	Glycerophospholipids	Glycerophosphoethanolamines
103	Garcimangosone B	HMDB0036970			Organoheterocyclic compounds	Benzopyrans	1-benzopyrans
104	LysoPE(20:5(5Z,8Z,11Z,14Z,17Z)/0:0)	HMDB0011519			Lipids and lipid-like molecules	Glycerophospholipids	Glycerophosphoethanolamines
105	Asymmetric dimethylarginine	HMDB0001539	30315-93-6	C03626	Organic acids and derivatives	Carboxylic acids and derivatives	Amino acids, peptides, and analogues
106	Palmitoylethanolamide	HMDB0002100	544-31-0	C16512	Organic acids and derivatives	Carboximidic acids and derivatives	Carboximidic acids
107	Arecaidine	HMDB0030352	499-04-7	C10128	Alkaloids and derivatives
108	L-Asparagine	HMDB0000168	70-47-3	C00152	Organic acids and derivatives	Carboxylic acids and derivatives	Amino acids, peptides, and analogues
109	2-(3,4-Dihydroxybenzoyloxy)-4,6-dihydroxybenzoate	HMDB0059651		C04524	Phenylpropanoids and polyketides	Depsides and depsidones
110	LysoPE(0:0/20:3(11Z,14Z,17Z))	HMDB0011484			Lipids and lipid-like molecules	Glycerophospholipids	Glycerophosphoethanolamines
111	3-Amino-2-piperidone	HMDB0000323	1892-22-4		Organic acids and derivatives	Carboxylic acids and derivatives	Amino acids, peptides, and analogues
112	Ergosterol	HMDB0000878	57-87-4	C01694	Lipids and lipid-like molecules	Steroids and steroid derivatives	Ergostane steroids
113	4-Acetylimidazo[4,5-c]pyridine	HMDB0034888	146874-38-6		Organoheterocyclic compounds	Imidazopyridines	Imidazo-[4,5-c]pyridines
114	2-O-alpha-D-Galactopyranosyl-1-deoxynojirimycin	HMDB0041337	155168-05-1		Organic oxygen compounds	Organooxygen compounds	Carbohydrates and carbohydrate conjugates
115	3-Dehydroxycarnitine	HMDB0006831		C05543	Lipids and lipid-like molecules	Fatty Acyls	Fatty acids and conjugates
116	Cyclobrassinone	HMDB0034209	156953-82-1		Organoheterocyclic compounds	Indoles and derivatives	Indoles
117	Adenosine 2'-phosphate	HMDB0011617	130-49-4	C00946	Organic oxygen compounds	Organooxygen compounds	Carbohydrates and carbohydrate conjugates
118	L-Glutamine	HMDB0000641	56-85-9	C00064	Organic acids and derivatives	Carboxylic acids and derivatives	Amino acids, peptides, and analogues
119	Linoleamide	HMDB0062656	3072-13-7		Lipids and lipid-like molecules	Fatty Acyls	Fatty amides
120	(1(10)E,4E,6a,9b)-9-(3-Methylbutanoyloxy)-1(10),4,11(13)-germacratrien-12,6-olide	HMDB0031375			Lipids and lipid-like molecules	Prenol lipids	Terpene lactones
121	Trichocarposide	HMDB0031741	67874-72-0		Organic acids and derivatives	Carboxylic acids and derivatives	Carboxylic acid derivatives
122	Demethylated antipyrine	HMDB0006240	89-25-8	C13008	Organoheterocyclic compounds	Azoles	Pyrazoles
123	Diepomuricanin A
124	Tyramine	HMDB0000306	51-67-2	C00483	Benzenoids	Benzene and substituted derivatives	Phenethylamines
125	L-Palmitoylcarnitine	HMDB0000222	2364-67-2	C02990	Lipids and lipid-like molecules	Fatty Acyls	Fatty acid esters
126	gamma-Glutamylleucine	HMDB0011171	2566-39-4		Organic acids and derivatives	Carboxylic acids and derivatives	Amino acids, peptides, and analogues
127	Dimethyl dialkyl ammonium chloride	HMDB0032229	8001-54-5		Organonitrogen compounds	Quaternary ammonium salts
128	N-Jasmonoyltyrosine	HMDB0039503	105801-18-1		Organic acids and derivatives	Carboxylic acids and derivatives	Amino acids, peptides, and analogues
129	Sinensetin	HMDB0036633	2306-27-6	C10186	Phenylpropanoids and polyketides	Flavonoids	O-methylated flavonoids
130	PC(22:5(4Z,7Z,10Z,13Z,16Z)/14:0)	HMDB0008656			Lipids and lipid-like molecules	Glycerophospholipids	Glycerophosphocholines
131	Methyl cis-p-coumarate 3-(3,7-dimethyl-2,6-octadienyl)	HMDB0041152			Phenylpropanoids and polyketides	Cinnamic acids and derivatives	Cinnamic acid esters
132	N-a-Acetyl-L-arginine	HMDB0004620	155-84-0		Organic acids and derivatives	Carboxylic acids and derivatives	Amino acids, peptides, and analogues
133	3-Ethylphenol	HMDB0059873		C14386	Benzenoids	Phenols	1-hydroxy-4-unsubstituted benzenoids
134	gamma-Aminobutyric acid
135	(R)-2-Hydroxysterculic acid	HMDB0031060	14602-38-1		Lipids and lipid-like molecules	Fatty Acyls	Fatty alcohols
136	Codamine
137	4-O-alpha-D-Galactopyranuronosyl-D-galacturonic acid	HMDB0039721	5894-59-7	C02273	Organic oxygen compounds	Organooxygen compounds	Carbohydrates and carbohydrate conjugates
138	3-Methylhistidine	HMDB0000479	368-16-1	C01152	Organic acids and derivatives	Carboxylic acids and derivatives	Amino acids, peptides, and analogues
139	1H-Indole-2,3-dione	HMDB0061933	91-56-5	C11129	Organoheterocyclic compounds	Indoles and derivatives	Indolines
140	6-Methylnicotinamide	HMDB0013704	6960-22-1		Organoheterocyclic compounds	Pyridines and derivatives	Pyridinecarboxylic acids and derivatives
141	Glycerophosphocholine	HMDB0000086	28319-77-9	C00670	Lipids and lipid-like molecules	Glycerophospholipids	Glycerophosphocholines
142	1,3-Diisopropylbenzene	HMDB0013806	99-62-7		Benzenoids	Benzene and substituted derivatives	Cumenes
143	Nicotine-1'-N-oxide	HMDB0001497	63551-14-4		Organoheterocyclic compounds	Pyridines and derivatives	Pyrrolidinylpyridines
144	PC(20:3(5Z,8Z,11Z)/18:3(6Z,9Z,12Z))	HMDB0008370			Lipids and lipid-like molecules	Glycerophospholipids	Glycerophosphocholines
145	Dulxanthone A	HMDB0031992			Organoheterocyclic compounds	Benzopyrans	1-benzopyrans
146	L-Lysine	HMDB0000182	56-87-1	C00047	Organic acids and derivatives	Carboxylic acids and derivatives	Amino acids, peptides, and analogues
147	Tyrosyl-Tyrosine	HMDB0029117			Organic acids and derivatives	Carboxylic acids and derivatives	Amino acids, peptides, and analogues
148	Methyl 3b,24-dihydroxy-11,13(18)-oleanadien-30-oate	HMDB0035257	98063-17-3		Lipids and lipid-like molecules	Prenol lipids	Triterpenoids
149	PC(22:5(4Z,7Z,10Z,13Z,16Z)/16:0)	HMDB0008659			Lipids and lipid-like molecules	Glycerophospholipids	Glycerophosphocholines
150	Coenzyme Q9	HMDB0006707	303-97-9	C01967	Lipids and lipid-like molecules	Prenol lipids	Quinone and hydroquinone lipids
151	2-(1-Pentenyl)furan	HMDB0039782	81677-78-3		Organoheterocyclic compounds	Heteroaromatic compounds
152	Linoelaidyl carnitine	HMDB0006461			Lipids and lipid-like molecules	Fatty Acyls	Fatty acid esters
153	Asparaginyl-Tryptophan	HMDB0028742			Organic acids and derivatives	Carboxylic acids and derivatives	Amino acids, peptides, and analogues
154	2,2,6,6-Tetramethyl-4-piperidinone	HMDB0031179	826-36-8		Organoheterocyclic compounds	Piperidines	Piperidinones
155	DL-2-Aminooctanoic acid	HMDB0000991	644-90-6		Organic acids and derivatives	Carboxylic acids and derivatives	Amino acids, peptides, and analogues
156	3-(2-Furanylmethylene)pyrrolidine	HMDB0040043	118248-35-4		Organoheterocyclic compounds	Heteroaromatic compounds
157	LysoPC(P-16:0)	HMDB0010407		C04230	Lipids and lipid-like molecules	Glycerophospholipids	Glycerophosphocholines
158	Nicotine	HMDB0001934	20033	C00745	Organoheterocyclic compounds	Pyridines and derivatives	Pyrrolidinylpyridines
159	Montecristin	HMDB0029795	185336-15-6		Lipids and lipid-like molecules	Fatty Acyls	Fatty alcohols
160	Neopterin	HMDB0000845	2009-64-5	C05926	Organoheterocyclic compounds	Pteridines and derivatives	Pterins and derivatives
161	Triethanolamine	HMDB0032538	102-71-6	C06771	Organonitrogen compounds	Amines	Alkanolamines
162	Dehydropipernonaline	HMDB0040811	107584-38-3		Organoheterocyclic compounds	Benzodioxoles
163	Gynocardin	HMDB0029913	14332-17-3	C08331	Organooxygen compounds	Carbohydrates and carbohydrate conjugates	Glycosyl compounds
164	8-Hydroxy-5,6-octadienoic acid	HMDB0031101			Organic acids and derivatives	Hydroxy acids and derivatives	Medium-chain hydroxy acids and derivatives
165	1-Arachidonoylglycerophosphoinositol	HMDB0061690			Lipids and lipid-like molecules	Glycerophospholipids	Glycerophosphoinositols
166	Glutaminylasparagine	HMDB0028792	14608-79-8		Organic acids and derivatives	Carboxylic acids and derivatives	Amino acids, peptides, and analogues
167	PC(18:2(9Z,12Z)/20:5(5Z,8Z,11Z,14Z,17Z))	HMDB0008149			Lipids and lipid-like molecules	Glycerophospholipids	Glycerophosphocholines
168	Dyspropterin	HMDB0001195	89687-39-8	C03684	Organoheterocyclic compounds	Pteridines and derivatives	Pterins and derivatives
169	3-Amino-1,4-dimethyl-5H-pyrido[4,3-b]indole	HMDB0029746	62450-06-0	C19306	Organoheterocyclic compounds	Indoles and derivatives	Pyridoindoles
170	Furcelleran	HMDB0037510	9000-21-9		Phenylpropanoids and polyketides	Cinnamic acids and derivatives	Cinnamic acid esters
171	Pyridoxal	HMDB0001545	66-72-8	C00250	Organoheterocyclic compounds	Pyridines and derivatives	Pyridine carboxaldehydes
172	Castavinol	HMDB0029808	183607-09-2		Phenylpropanoids and polyketides	Flavonoids	Flavans
173	alpha-Methylstyrene	HMDB0059899		C14395	Benzenoids	Benzene and substituted derivatives	Phenylpropenes
174	Imidazole-4-acetaldehyde	HMDB0003905	645-14-7	C05130	Organoheterocyclic compounds	Azoles	Imidazoles
175	3-Methyl-4-phenyl-3-buten-2-one	HMDB0031567	1901-26-4		Phenylpropanoids and polyketides	Cinnamic acids and derivatives
176	1-Methyl-1,3-cyclohexadiene	HMDB0031532	1489-56-1		Hydrocarbons	Olefins	Cyclic olefins
177	2-Methoxy-3-methylpyrazine	HMDB0031852			Organoheterocyclic compounds	Diazines	Pyrazines
178	Methylimidazoleacetic acid	HMDB0002820	2625-49-2	C05828	Organoheterocyclic compounds	Azoles	Imidazoles
179	Hulupone	HMDB0030103	468-62-2		Organic acids and derivatives	Vinylogous acids
180	PI(18:1(11Z)/16:1(9Z))	HMDB0009823			Lipids and lipid-like molecules	Glycerophospholipids	Glycerophosphoinositols
181	LysoPE(20:1(11Z)/0:0)	HMDB0011512			Lipids and lipid-like molecules	Glycerophospholipids	Glycerophosphoethanolamines
182	Dieporeticenin	HMDB0029792	160544-67-2		Lipids and lipid-like molecules	Fatty Acyls	Fatty alcohols
183	Ferrioxamine B	HMDB0240270			Organic compounds	Lipids and lipid-like molecules	Fatty Acyls
184	6-Chloro-N-(1-methylethyl)-1,3,5-triazine-2,4-diamine	HMDB0033249	6190-65-4	C06559	Organoheterocyclic compounds	Triazines	Aminotriazines
185	Stearoylcarnitine	HMDB0000848	25597-09-5		Lipids and lipid-like molecules	Fatty Acyls	Fatty acid esters
186	N-Acetyldopamine	HMDB0041943	217294		Benzenoids	Phenols	Benzenediols
187	DL-Glutamate	HMDB0060475			Organic acids and derivatives	Carboxylic acids and derivatives	Amino acids, peptides, and analogues
188	Trigonelline	HMDB0000875	535-83-1	C01004	Alkaloids and derivatives
189	4-Hydroxy-L-glutamic acid	HMDB0002273	2485-33-8	C03079	Organic compounds	Organic acids and derivatives	Carboxylic acids and derivatives
190	PI(20:2(11Z,14Z)/16:0)	HMDB0009875			Lipids and lipid-like molecules	Glycerophospholipids	Glycerophosphoinositols
191	Cer(d18:0/14:0)	HMDB0011759			Lipids and lipid-like molecules	Sphingolipids	Ceramides
192	Methoxyeugenol	HMDB0041194	6627-88-9		Benzenoids	Benzene and substituted derivatives	Phenols and derivatives
193	N-Hexadecanoylpyrrolidine	HMDB0032740	70974-48-0		Organoheterocyclic compounds	Pyrrolidines	N-acylpyrrolidines
194	SM(d17:1/24:1(15Z))	HMDB0011696			Lipids and lipid-like molecules	Sphingolipids	Phosphosphingolipids
195	Malabaricone C	HMDB0005798	63335-25-1		Organic oxygen compounds	Organooxygen compounds	Carbonyl compounds
196	N-Methylnicotinamide	HMDB0003152	114-33-0		Organoheterocyclic compounds	Pyridines and derivatives	Pyridinecarboxylic acids and derivatives
197	Flazine methyl ether	HMDB0033457	159898-11-0		Alkaloids and derivatives	Harmala alkaloids
198	5-[2H-Pyrrol-4-(3H)-ylidenemethyl]-2-furanmethanol	HMDB0040045			Organoheterocyclic compounds	Heteroaromatic compounds
199	LysoPC(18:3(6Z,9Z,12Z))	HMDB0010387		C04230	Lipids and lipid-like molecules	Glycerophospholipids	Glycerophosphocholines
200	Simmondsin	HMDB0030394	51771-52-9		Organic oxygen compounds	Organooxygen compounds	Carbohydrates and carbohydrate conjugates
201	2-Methoxy-5-methylpyrazine	HMDB0040141	2882-22-6		Organoheterocyclic compounds	Diazines	Pyrazines
202	Dihydroferuperine	HMDB0040700	77795-17-6		Organoheterocyclic compounds	Piperidines	N-acylpiperidines
203	1-(3-Aminopropyl)-4-aminobutanal	HMDB0012135			Organic oxygen compounds	Organooxygen compounds	Carbonyl compounds
204	(E)-2,6-Dimethyl-2,5-heptadienoic acid	HMDB0035135	261949-42-2		Lipids and lipid-like molecules	Fatty Acyls	Fatty acids and conjugates
205	Tyrosine methylester	HMDB0029217	1080-06-4	C03404	Organic acids and derivatives	Carboxylic acids and derivatives	Amino acids, peptides, and analogues
206	Polyoxyethylene dioleate	HMDB0032475	2595236		Lipids and lipid-like molecules	Fatty Acyls	Fatty acid esters
207	Ustiloxin B	HMDB0041373	151841-41-7		Organic acids and derivatives	Carboxylic acids and derivatives	Amino acids, peptides, and analogues
208	Laudanosine
209	PI(20:3(5Z,8Z,11Z)/16:0)	HMDB0009879			Lipids and lipid-like molecules	Glycerophospholipids	Glycerophosphoinositols
210	Prolyl-Alanine	HMDB0029010			Organic acids and derivatives	Carboxylic acids and derivatives	Amino acids, peptides, and analogues
211	Eujambolin	HMDB0037970			Phenylpropanoids and polyketides	Flavonoids	Flavonoid glycosides
212	N-Acetylputrescine	HMDB0002064	18233-70-0	C02714	Organic acids and derivatives	Carboximidic acids and derivatives	Carboximidic acids
213	LysoPE(0:0/22:4(7Z,10Z,13Z,16Z))	HMDB0011493			Lipids and lipid-like molecules	Glycerophospholipids	Glycerophosphoethanolamines
214	Prostaglandin G2	HMDB0003235	51982-36-6	C05956	Lipids and lipid-like molecules	Fatty Acyls	Eicosanoids
215	6,10,14-Trimethyl-5,9,13-pentadecatrien-2-one	HMDB0034495	762-29-8		Lipids and lipid-like molecules	Prenol lipids	Diterpenoids
216	Isoleucyl-Alanine	HMDB0028900			Organic acids and derivatives	Carboxylic acids and derivatives	Amino acids, peptides, and analogues
217	O-Acetylethanolamine	HMDB0038394	1854-30-4		Organic acids and derivatives	Carboxylic acids and derivatives	Carboxylic acid derivatives
218	PE(16:0/20:4(5Z,8Z,11Z,14Z))	HMDB0008937			Lipids and lipid-like molecules	Glycerophospholipids	Glycerophosphoethanolamines
219	(R)-Pelletierine	HMDB0030324	2858-66-4		Organoheterocyclic compounds	Piperidines
220	PC(20:1(11Z)/15:0)	HMDB0008297			Lipids and lipid-like molecules	Glycerophospholipids	Glycerophosphocholines
221	Pyroglutamic acid	HMDB0000267	98-79-3	C01879	Organic acids and derivatives	Carboxylic acids and derivatives	Amino acids, peptides, and analogues
222	Indole	HMDB0000738	120-72-9	C00463	Organoheterocyclic compounds	Indoles and derivatives	Indoles
223	PC(P-18:1(11Z)/14:0)	HMDB0011269			Lipids and lipid-like molecules	Glycerophospholipids	Glycerophosphocholines
224	LysoPC(16:1(9Z)/0:0)	HMDB0010383	76790-27-7	C04230	Lipids and lipid-like molecules	Glycerophospholipids	Glycerophosphocholines
225	PC(20:3(8Z,11Z,14Z)/14:0)	HMDB0008394			Lipids and lipid-like molecules	Glycerophospholipids	Glycerophosphocholines
226	Glycylalanylprolylmethionylphenylalanylvalinamide	HMDB0033241	115525-99-0		Organic acids and derivatives	Carboxylic acids and derivatives	Amino acids, peptides, and analogues
227	LysoPC(20:4(5Z,8Z,11Z,14Z))	HMDB0010395		C04230	Lipids and lipid-like molecules	Glycerophospholipids	Glycerophosphocholines
228	PC(P-18:0/15:0)	HMDB0011238			Lipids and lipid-like molecules	Glycerophospholipids	Glycerophosphocholines
229	PC(22:1(13Z)/14:1(9Z))	HMDB0008559			Lipids and lipid-like molecules	Glycerophospholipids	Glycerophosphocholines
230	SM(d18:1/20:0)	HMDB0012102		C00550	Lipids and lipid-like molecules	Sphingolipids	Phosphosphingolipids
231	PE(20:0/14:0)	HMDB0009217			Lipids and lipid-like molecules	Glycerophospholipids	Glycerophosphoethanolamines
232	PE(P-18:1(9Z)/18:1(9Z))	HMDB0011441			Lipids and lipid-like molecules	Glycerophospholipids	Glycerophosphoethanolamines
233	2-Propylpiperidine
234	L-Theanine	HMDB0034365	3081-61-6	C01047	Organic acids and derivatives	Carboxylic acids and derivatives	Amino acids, peptides, and analogues
235	PC(14:1(9Z)/14:1(9Z))	HMDB0007900			Lipids and lipid-like molecules	Glycerophospholipids	Glycerophosphocholines
236	Quebrachidine	HMDB0030389	4835-69-2		Alkaloids and derivatives	Corynanthean-type alkaloids
237	PC(22:2(13Z,16Z)/16:0)	HMDB0008593			Lipids and lipid-like molecules	Glycerophospholipids	Glycerophosphocholines
238	PC(P-16:0/20:0)	HMDB0011215			Lipids and lipid-like molecules	Glycerophospholipids	Glycerophosphocholines
239	SM(d16:1/24:1(15Z))	HMDB0011694			Lipids and lipid-like molecules	Sphingolipids	Phosphosphingolipids
240	PC(18:1(11Z)/20:2(11Z,14Z))	HMDB0008078			Lipids and lipid-like molecules	Glycerophospholipids	Glycerophosphocholines
241	LysoPC(18:4(6Z,9Z,12Z,15Z))	HMDB0010389		C04230	Lipids and lipid-like molecules	Glycerophospholipids	Glycerophosphocholines
242	PC(22:2(13Z,16Z)/15:0)	HMDB0008592			Lipids and lipid-like molecules	Glycerophospholipids	Glycerophosphocholines
243	PC(24:1(15Z)/14:0)	HMDB0008788			Lipids and lipid-like molecules	Glycerophospholipids	Glycerophosphocholines
244	PE(16:0/18:3(9Z,12Z,15Z))	HMDB0008930			Lipids and lipid-like molecules	Glycerophospholipids	Glycerophosphoethanolamines
245	Alanyl-Proline	HMDB0028695			Organic acids and derivatives	Carboxylic acids and derivatives	Amino acids, peptides, and analogues
246	PE(14:1(9Z)/16:1(9Z))	HMDB0008858			Lipids and lipid-like molecules	Glycerophospholipids	Glycerophosphoethanolamines
247	N-Acetylornithine	HMDB0003357	1572591	C00437	Organic acids and derivatives	Carboxylic acids and derivatives	Amino acids, peptides, and analogues
248	PC(P-16:0/18:0)	HMDB0011208			Lipids and lipid-like molecules	Glycerophospholipids	Glycerophosphocholines
249	PC(P-16:0/20:1(11Z))	HMDB0011216			Lipids and lipid-like molecules	Glycerophospholipids	Glycerophosphocholines
250	PC(20:5(5Z,8Z,11Z,14Z,17Z)/18:1(11Z))	HMDB0008498			Lipids and lipid-like molecules	Glycerophospholipids	Glycerophosphocholines
251	PC(16:1(9Z)/14:1(9Z))	HMDB0007999			Lipids and lipid-like molecules	Glycerophospholipids	Glycerophosphocholines
252	PC(20:1(11Z)/14:1(9Z))	HMDB0008296			Lipids and lipid-like molecules	Glycerophospholipids	Glycerophosphocholines
253	PE(P-16:0/18:0)	HMDB0011340			Lipids and lipid-like molecules	Glycerophospholipids	Glycerophosphoethanolamines
254	PC(P-18:0/20:0)	HMDB0011248			Lipids and lipid-like molecules	Glycerophospholipids	Glycerophosphocholines
255	(R)-Kawain	HMDB0034212	500-64-1	C09947	Phenylpropanoids and polyketides	Kavalactones
256	PC(P-18:1(11Z)/20:1(11Z))	HMDB0011282			Lipids and lipid-like molecules	Glycerophospholipids	Glycerophosphocholines
257	LysoPC(15:0)	HMDB0010381		C04230	Lipids and lipid-like molecules	Glycerophospholipids	Glycerophosphocholines
258	LysoPE(18:2(9Z,12Z)/0:0)	HMDB0011507	85046-18-0		Lipids and lipid-like molecules	Glycerophospholipids	Glycerophosphoethanolamines
259	PE(14:0/16:1(9Z))	HMDB0008825			Lipids and lipid-like molecules	Glycerophospholipids	Glycerophosphoethanolamines
260	Pentaglutamyl folate	HMDB0006487	33611-85-7		Organic acids and derivatives	Carboxylic acids and derivatives	Amino acids, peptides, and analogues
261	N-(4-Hydroxycinnamoyl)tyrosine	HMDB0039502	77201-66-2		Organic acids and derivatives	Carboxylic acids and derivatives	Amino acids, peptides, and analogues
262	LysoPE(0:0/20:2(11Z,14Z))	HMDB0011483			Lipids and lipid-like molecules	Glycerophospholipids	Glycerophosphoethanolamines
263	PC(20:3(5Z,8Z,11Z)/16:0)	HMDB0008364			Lipids and lipid-like molecules	Glycerophospholipids	Glycerophosphocholines
264	LysoPE(20:0/0:0)	HMDB0011511	899445-69-3		Lipids and lipid-like molecules	Glycerophospholipids	Glycerophosphoethanolamines
265	(1(10)E,4E,6a,9b)-9-(2-Methylpropanoyloxy)-1(10),4,11(13)-germacratrien-12,6-olide	HMDB0031373			Lipids and lipid-like molecules	Prenol lipids	Terpene lactones
266	PE(22:2(13Z,16Z)/14:0)	HMDB0009547			Lipids and lipid-like molecules	Glycerophospholipids	Glycerophosphoethanolamines
267	1,2,3,4,5,6-Hexahydro-5-(1-hydroxyethylidene)-7H-cyclopenta[b]pyridin-7-one	HMDB0039655	118355-70-7		Organoheterocyclic compounds	Pyridines and derivatives	Hydropyridines
268	PE(16:0/18:2(9Z,12Z))	HMDB0008928			Lipids and lipid-like molecules	Glycerophospholipids	Glycerophosphoethanolamines
269	5,6-Dihydroxyindole	HMDB0004058	3131-52-0	C05578	Organoheterocyclic compounds	Indoles and derivatives	Hydroxyindoles
270	SM(d17:1/24:0)	HMDB0011695			Lipids and lipid-like molecules	Sphingolipids	Phosphosphingolipids
271	3,5-Dimethylphenyl methylcarbamate	HMDB0031811	2655-14-3	C18771	Benzenoids	Benzene and substituted derivatives	Phenyl methylcarbamates
272	Docosatrienoic acid	HMDB0002823	28845-86-5		Lipids and lipid-like molecules	Fatty Acyls	Fatty acids and conjugates
273	Licoricesaponin C2	HMDB0038759	118525-49-8		Lipids and lipid-like molecules	Prenol lipids	Terpene glycosides
274	8-Hydroxypinoresinol 4-glucoside	HMDB0033282			Lignans, neolignans and related compounds	Lignan glycosides
275	PC(P-18:0/22:0)	HMDB0011256			Lipids and lipid-like molecules	Glycerophospholipids	Glycerophosphocholines
276	Leukoaminochrome	HMDB0012992	29539-03-5	C17756	Organoheterocyclic compounds	Indoles and derivatives	Indolines
277	PE(18:2(9Z,12Z)/14:0)	HMDB0009085			Lipids and lipid-like molecules	Glycerophospholipids	Glycerophosphoethanolamines
278	SM(d18:1/18:1(9Z))	HMDB0012101		C00550	Lipids and lipid-like molecules	Sphingolipids	Phosphosphingolipids
279	PC(22:4(7Z,10Z,13Z,16Z)/14:0)	HMDB0008623			Lipids and lipid-like molecules	Glycerophospholipids	Glycerophosphocholines
280	5-Aminoimidazole ribonucleotide	HMDB0001235	25635-88-5	C03373	Organic oxygen compounds	Organooxygen compounds	Carbohydrates and carbohydrate conjugates
281	4-Hydroxyphenylacetylglutamic acid	HMDB0006061	1029120-37-3	C05595
282	2-Oxoarginine	HMDB0004225	663193	C03771	Organic acids and derivatives	Keto acids and derivatives	Short-chain keto acids and derivatives
283	PE(18:1(9Z)/18:2(9Z,12Z))	HMDB0009060			Lipids and lipid-like molecules	Glycerophospholipids	Glycerophosphoethanolamines
284	Thiomorpholine 3-carboxylate	HMDB0059611		C03901	Organic acids and derivatives	Carboxylic acids and derivatives	Amino acids, peptides, and analogues
285	Valyl-Glutamine	HMDB0029125			Organic acids and derivatives	Carboxylic acids and derivatives	Amino acids, peptides, and analogues
286	LysoPC(18:2(9Z,12Z))	HMDB0010386		C04230	Lipids and lipid-like molecules	Glycerophospholipids	Glycerophosphocholines
287	Isobutyl 2-furanpropionate	HMDB0037734	105-01-1		Lipids and lipid-like molecules	Fatty Acyls	Fatty acid esters
288	PC(P-18:1(9Z)/15:0)	HMDB0011304			Lipids and lipid-like molecules	Glycerophospholipids	Glycerophosphocholines
289	PC(20:2(11Z,14Z)/15:0)	HMDB0008330			Lipids and lipid-like molecules	Glycerophospholipids	Glycerophosphocholines
290	PE(P-18:1(11Z)/16:0)	HMDB0011404			Lipids and lipid-like molecules	Glycerophospholipids	Glycerophosphoethanolamines
291	2-[(Methylthio)methyl]-2-butenal	HMDB0031370	40878-72-6		Organic oxygen compounds	Organooxygen compounds	Carbonyl compounds
292	SM(d18:1/22:0)	HMDB0012103		C00550	Lipids and lipid-like molecules	Sphingolipids	Phosphosphingolipids
293	Macrocarpal I	HMDB0041587	179388-54-6		Lipids and lipid-like molecules	Prenol lipids	Sesquiterpenoids
294	3-Hydroxyanthranilic acid	HMDB0001476	548-93-6	C00632	Benzenoids	Benzene and substituted derivatives	Benzoic acids and derivatives
295	PE(18:2(9Z,12Z)/15:0)	HMDB0009087			Lipids and lipid-like molecules	Glycerophospholipids	Glycerophosphoethanolamines
296	Linoleic acid	HMDB0000673	60-33-3	C01595	Lipids and lipid-like molecules	Fatty Acyls	Lineolic acids and derivatives
297	3-(4-Hydroxyphenyl)-1-propanol	HMDB0032599	10210-17-0		Benzenoids	Benzene and substituted derivatives	Phenols and derivatives
298	Enkephalin L	HMDB0001045	14-18-6		Organic acids and derivatives	Carboxylic acids and derivatives	Amino acids, peptides, and analogues
299	PS(14:0/20:2(11Z,14Z))	HMDB0112296			Lipids and lipid-like molecules	Glycerophospholipids	Glycerophosphoserines
300	Tenuazonic acid	HMDB0036074	610-88-8	C08511	Organoheterocyclic compounds	Pyrrolines
301	SM(d18:1/24:1(15Z))	HMDB0012107		C00550	Lipids and lipid-like molecules	Sphingolipids	Phosphosphingolipids
302	Hexylamine	HMDB0032323	111-26-2	C08306	Organonitrogen compounds	Amines	Primary amines
303	Diethanolamine	HMDB0004437	111-42-2	C06772	Organic nitrogen compounds	Organonitrogen compounds	Amines
304	PC(18:3(9Z,12Z,15Z)/14:0)	HMDB0008196			Lipids and lipid-like molecules	Glycerophospholipids	Glycerophosphocholines
305	PC(18:2(9Z,12Z)/14:0)	HMDB0008130			Lipids and lipid-like molecules	Glycerophospholipids	Glycerophosphocholines
306	Arachidyl carnitine	HMDB0006460			Lipids and lipid-like molecules	Fatty Acyls	Fatty acid esters
307	Elaidic carnitine	HMDB0006464			Lipids and lipid-like molecules	Fatty Acyls	Fatty acid esters
308	2,3-Dihydro-3,5-dihydroxy-2-oxo-3-indoleacetic acid 5-[glucosyl-(1->4)-b-D-glucoside]
309	Mauritine A	HMDB0029338	38478-72-7		Organic acids and derivatives	Carboxylic acids and derivatives	Amino acids, peptides, and analogues
310	PC(20:0/P-18:1(11Z))	HMDB0008293			Lipids and lipid-like molecules	Glycerophospholipids	Glycerophosphocholines
311	PC(P-18:1(9Z)/18:0)	HMDB0011307			Lipids and lipid-like molecules	Glycerophospholipids	Glycerophosphocholines
312	PE(22:2(13Z,16Z)/16:1(9Z))	HMDB0009551			Lipids and lipid-like molecules	Glycerophospholipids	Glycerophosphoethanolamines
313	Palmitoleoyl Ethanolamide	HMDB0013648	94421-67-7		Organic nitrogen compounds	Organonitrogen compounds	Amines
314	Methyldopa	HMDB0011754	555-30-6	C07194	Phenylpropanoids and polyketides	Phenylpropanoic acids
315	Dictyoquinazol C	HMDB0040442			Organoheterocyclic compounds	Diazanaphthalenes	Benzodiazines
