# Supplementary material for: Transcriptomic and Metabolomic Analyses of Diaphorina citri Kuwayama Infected and Non-infected With Candidatus Liberibacter Asiaticus
Source: Front Physiol. 2021 Feb 24;11:630037. doi: 10.3389/fphys.2020.630037 (PMC7943627; doi:10.3389/fphys.2020.630037)
Supplement: Supplementary Table 7 — The pathways affected by the differential metabolites. [file Table_7.XLSX]

## Sheet: Sheet1
Table S7. The pathways affected by the differential metabolites.
Pathway name	Total compound	Hits compound	Raw p	Impact
Glycerophospholipid metabolism	32	4	0.039258	0.1712
Riboflavin metabolism	3	1	0.11911	0
Tryptophan metabolism	30	3	0.12321	0
Sphingolipid metabolism	18	2	0.16844	0.0125
Purine metabolism	63	4	0.26021	0.04854
alpha-Linolenic acid metabolism	8	1	0.28752	0
Vitamin B6 metabolism	8	1	0.28752	0.33333
Arachidonic acid metabolism	13	1	0.42433	0
Glycosylphosphatidylinositol (GPI)-anchor biosynthesis	13	1	0.42433	0.00476
Pantothenate and CoA biosynthesis	18	1	0.53535	0
Glycine, serine and threonine metabolism	30	1	0.72334	0
Cysteine and methionine metabolism	32	1	0.74639	0.02062
