# Supplementary material for: Transcriptomic and Metabolomic Analyses of Diaphorina citri Kuwayama Infected and Non-infected With Candidatus Liberibacter Asiaticus
Source: Front Physiol. 2021 Feb 24;11:630037. doi: 10.3389/fphys.2020.630037 (PMC7943627; doi:10.3389/fphys.2020.630037)
Supplement: Supplementary Table 8 — The overlapped pathways identified from transcriptome and metabolome analysis. [file Table_8.XLSX]

## Sheet: Sheet1
Table S8. The overlapped pathways identified from transcriptome and metabolome analysis.
Overlap pathways	DEGs	Differential metabolites
Glycerophospholipid metabolism	LOC103507480;LOC103515071;LOC113470454;LOC103510958	Phosphatidylcholine;Phosphatidylethanolamine;Acetylcholine;1-Acyl-sn-glycero-3-phosphocholine
Riboflavin metabolism	LOC103512278;LOC103511991;LOC103506681;LOC103522231	Riboflavin
Tryptophan metabolism	LOC103519217;LOC103520097;LOC113470005;LOC103507305;LOC103508861;LOC103505625;LOC103510318	3-Hydroxyanthranilic acid;N-Acetylserotonin;4,6-Dihydroxyquinoline
Sphingolipid metabolism	LOC103523037	Sphingomyelin;Phytosphingosine
Purine metabolism	LOC103514081;LOC103510023;LOC103514080;LOC103512854;LOC113468912;LOC103517627;LOC103515106;LOC103506323;LOC103518447;LOC103508076;LOC103505987	Adenine;Hypoxanthine;Inosine;Deoxyadenosine
Arachidonic acid metabolism	LOC103519049;LOC113465335;LOC103520462	Phosphatidylcholine
Pantothenate and CoA biosynthesis	LOC103515380	Pantothenic acid
Glycine, serine and threonine metabolism	LOC103523903;LOC113465281;LOC103507305;LOC113467050;LOC103512073;LOC103507261;LOC103508737;LOC113473385;LOC103524649;LOC103521065;LOC103508739;LOC103514945;LOC103520858;LOC108251832	Betaine
Cysteine and methionine metabolism	LOC103515380	5'-Methylthioadenosine
